# Supplementary material for: Ethyl 5-methyl-3-[11-(pyridin-2-yl)-6,11-di­hydro-6,11-ep­oxy­dibenzo[b,e]oxepin-6-yl]isoxazole-4-carboxylate: a bicyclic acetal from the rearrangement of an anthracenyl isoxazole
Source: Acta Crystallogr E Crystallogr Commun. 2020 Nov 6;76(Pt 12):1818–22. doi: 10.1107/S2056989020014358 (PMC7784648; doi:10.1107/S2056989020014358)
Supplement: Supplementary file 1 [file e-76-01818-sup1.cif]

##############################################################################
#                                                                            #
# This CIF contains the data in a paper accepted for publication in          #
# Acta Crystallographica Section E. It conforms to the requirements of       #
# Notes for Authors for Acta Crystallographica Section E, and has been       #
# peer reviewed under the auspices of the IUCr Commission on Journals.       #
#                                                                            #
# Full details of the Crystallographic Information File format               #
# are given in the paper "The Crystallographic Information File (CIF):       #
# a New Standard Archive File for Crystallography" by S. R. Hall, F. H.      #
# Allen and I. D. Brown [Acta Cryst. (1991), A47, 655-685].                  #
#                                                                            #
# The current version of the core CIF dictionary is obtainable from          #
# ftp://ftp.iucr.org/pub/cif_core.dic.                                       #
#                                                                            #
# Software is freely available for graphical display of the structure(s)     #
# in this CIF. For information consult the CIF software page                 #
# http://www.iucr.org/resources/cif/software.                                #
#                                                                            #
# This file may be used for bona fide research purposes within the           #
# scientific community so long as proper attribution is given to the journal # 
# article from which it was obtained.                                        #
#                                                                            #
##############################################################################
data_I
_audit_creation_method
;
Olex2 1.2
(compiled 2018.05.29 svn.r3508 for OlexSys, GUI svn.r5506)
;
_journal_date_recd_electronic     2020-10-20
_journal_date_accepted     2020-10-28
_journal_name_full     'Acta Crystallographica, Section E'
_journal_year     2020
_journal_volume     76
_journal_issue     12
_journal_page_first     1818
_journal_page_last     1822
_journal_paper_category     GO
_journal_paper_doi     10.1107/S2056989020014358
_journal_coeditor_code     HB7949
_publ_contact_author_name     'Nicholas R. Natale'
_publ_contact_author_address
;
Department of Biomedical & Pharmaceutical Sciences
University of Montana
Missoula, MT 59812
;
_publ_contact_author_email     'nicholas.natale@mso.umt.edu'
_publ_contact_author_fax     ?
_publ_contact_author_phone     '406-243-4132'
_publ_section_title
;\
Ethyl 5-methyl-3-[11-(pyridin-2-yl)-6,11-dihydro-6,11-\
epoxydibenzo[<i>b</i>,<i>e</i>]oxepin-6-yl]isoxazole-4-carboxylate:
a bicyclic acetal from
the rearrangement of an anthracenyl isoxazole
;
_publ_section_title_footnote     .
loop_
    _publ_author_name
    _publ_author_footnote
    _publ_author_address
    'Weaver, Matthew J.'
;
Current address: Elite One Source, Nutritional Services, 1001 South 3rd West,
Missoula, MT 59801
USA.
;
;
Department of Biomedical & Pharmaceutical Sciences
University of Montana
Missoula, MT 59812
USA
;
    'Campbell, Michael J.' .
;
Department of Biomedical & Pharmaceutical Sciences
University of Montana
Missoula, MT 59812
USA
;
    'Li, Chun' .
;
Department of Chemistry
Ithaca College
953 Danby Road
Ithaca, NY 14850
USA
;
    'Natale, Nicholas R.' .
;
Department of Biomedical & Pharmaceutical Sciences
University of Montana
Missoula, MT 59812
USA
;
_publ_section_synopsis
;
The title compound, a rearrangement product of an <i>o</i>-pyridinyl
anthracenyl isoxazole ester, features a bicyclic acetal structure, which has
two extended almost co-planar ring systems, which subtend a fold angle of
102.17 (5)\%. In the crystal, the molecules are closely knitted together
through C---H...N and C---H...O hydrogen bonds and form chains of alternating
enantiomers propagating along the <i>c-</i>axis direction.
;
_chemical_name_systematic
;\
Ethyl 5-methyl-3-[11-(pyridin-2-yl)-6,11-dihydro-6,11-\
epoxydibenzo[<i>b</i>,<i>e</i>]oxepin-6-yl]isoxazole-4-carboxylate
;
_chemical_name_common     ?
_chemical_formula_moiety     'C26 H20 N2 O5'
_chemical_formula_sum     'C26 H20 N2 O5'
_chemical_formula_iupac     'C26 H20 N2 O5'
_chemical_formula_weight     440.44
_chemical_melting_point     ?
_space_group_crystal_system     monoclinic
_space_group_name_H-M_alt     'P 1 21/c 1'
_space_group_name_Hall     '-P 2ybc'
loop_
    _space_group_symop_operation_xyz
    'x, y, z'
    '-x, y+1/2, -z+1/2'
    '-x, -y, -z'
    'x, -y-1/2, z-1/2'
_cell_length_a     19.0586(7)
_cell_length_b     13.9627(5)
_cell_length_c     8.1459(3)
_cell_angle_alpha     90
_cell_angle_beta     101.7800(11)
_cell_angle_gamma     90
_cell_volume     2122.05(13)
_cell_formula_units_Z     4
_cell_measurement_reflns_used     9997
_cell_measurement_theta_min     2.69
_cell_measurement_theta_max     29.01
_cell_measurement_temperature     150(2)
_exptl_crystal_description     needle
_exptl_crystal_colour     colourless
_exptl_crystal_size_max     0.111
_exptl_crystal_size_mid     0.011
_exptl_crystal_size_min     0.006
_exptl_crystal_density_diffrn     1.379
_exptl_crystal_density_meas     ?
_exptl_crystal_density_method     ?
_exptl_crystal_F_000     920
_exptl_absorpt_coefficient_mu     0.102
_exptl_absorpt_correction_type     multi-scan
_exptl_absorpt_process_details
;
(SADABS; Krause <i>et al.</i>,  2015)
;
_exptl_absorpt_correction_T_min     ?
_exptl_absorpt_correction_T_max     ?
_diffrn_ambient_temperature     150(2)
_diffrn_source     synchrotron
_diffrn_radiation_type     synchrotron
_diffrn_radiation_wavelength     0.7288
_diffrn_radiation_monochromator     'Si-<111> channnel cut crystal'
_diffrn_measurement_device_type     'Bruker PHOTON-II'
_diffrn_measurement_method     'omega-phi scans'
_diffrn_detector_area_resol_mean     ?
_diffrn_reflns_number     71254
_diffrn_reflns_av_R_equivalents     0.0672
_diffrn_reflns_av_unetI/netI     0.0317
_diffrn_reflns_theta_min     1.119
_diffrn_reflns_theta_max     29.077
_diffrn_reflns_theta_full     25.930
_diffrn_measured_fraction_theta_max     0.999
_diffrn_measured_fraction_theta_full     0.998
_diffrn_reflns_limit_h_min     -25
_diffrn_reflns_limit_h_max     25
_diffrn_reflns_limit_k_min     -18
_diffrn_reflns_limit_k_max     18
_diffrn_reflns_limit_l_min     -10
_diffrn_reflns_limit_l_max     10
_diffrn_standards_number     0
_diffrn_standards_interval_count     0
_diffrn_standards_interval_time     0
_diffrn_standards_decay_%     0
_refine_special_details     ?
_reflns_number_total     5275
_reflns_number_gt     3947
_reflns_threshold_expression     'I > 2\s(I)'
_refine_ls_structure_factor_coef     Fsqd
_refine_ls_matrix_type     full
_refine_ls_R_factor_all     0.0734
_refine_ls_R_factor_gt     0.0517
_refine_ls_wR_factor_gt     0.1322
_refine_ls_wR_factor_ref     0.1447
_refine_ls_goodness_of_fit_ref     1.053
_refine_ls_restrained_S_all     1.053
_refine_ls_number_reflns     5275
_refine_ls_number_parameters     378
_refine_ls_number_restraints     0
_refine_ls_hydrogen_treatment     refall
_refine_ls_weighting_scheme     calc
_refine_ls_weighting_details
              'w=1/[\s^2^(Fo^2^)+(0.0476P)^2^+2.6861P] where P=(Fo^2^+2Fc^2^)/3'
_atom_sites_solution_hydrogens     difmap
_atom_sites_solution_primary     direct
_atom_sites_solution_secondary     ?
_refine_ls_shift/su_max     0.000
_refine_ls_shift/su_mean     0.000
_refine_diff_density_max     0.277
_refine_diff_density_min     -0.267
_refine_ls_extinction_method     none
_refine_ls_extinction_coef     .
loop_
    _atom_type_symbol
    _atom_type_description
    _atom_type_scat_dispersion_real
    _atom_type_scat_dispersion_imag
    _atom_type_scat_source
    C C 0.0037 0.0017
                     'L. Kissel & R.H. Pratt, Acta Cryst A (1990), A46, 170-175'
    H H 0.0000 0.0000
                     'L. Kissel & R.H. Pratt, Acta Cryst A (1990), A46, 170-175'
    N N 0.0070 0.0034
                     'L. Kissel & R.H. Pratt, Acta Cryst A (1990), A46, 170-175'
    O O 0.0123 0.0065
                     'L. Kissel & R.H. Pratt, Acta Cryst A (1990), A46, 170-175'
_computing_data_collection
;
APEX3 (Bruker, 2016)
;
_computing_cell_refinement
;
SAINT (Bruker, 2016)
;
_computing_data_reduction
;
SAINT (Bruker, 2016)
;
_computing_structure_solution
;
ShelXS (Sheldrick, 2008)
;
_computing_structure_refinement
;
ShelXL (Sheldrick, 2015)
;
_computing_molecular_graphics
;
<i>OLEX2</i> (Dolomanov <i>et al.</i>,  2009)
;
_computing_publication_material
;
publCIF (Westrip, 2010)
;
loop_
    _atom_site_type_symbol
    _atom_site_label
    _atom_site_fract_x
    _atom_site_fract_y
    _atom_site_fract_z
    _atom_site_U_iso_or_equiv
    _atom_site_adp_type
    _atom_site_calc_flag
    _atom_site_occupancy
    _atom_site_disorder_assembly
    _atom_site_disorder_group
    O O1 0.24461(7) 0.07865(10) 0.35674(16) 0.0202(3) Uani d 1 . .
    O O2 0.29900(8) 0.07367(10) 0.64004(17) 0.0223(3) Uani d 1 . .
    O O3 0.34820(8) 0.35999(10) 0.50102(19) 0.0261(3) Uani d 1 . .
    O O4 0.47276(9) 0.15114(12) 0.3200(2) 0.0361(4) Uani d 1 . .
    O O5 0.39223(8) 0.05030(11) 0.3916(2) 0.0296(4) Uani d 1 . .
    N N1 0.29207(9) 0.29999(12) 0.5258(2) 0.0238(4) Uani d 1 . .
    N N2 0.09144(10) -0.07696(14) 0.2123(2) 0.0292(4) Uani d 1 . .
    C C1 0.27403(12) -0.01948(14) 0.6403(3) 0.0232(4) Uani d 1 . .
    C C2 0.30636(13) -0.07614(16) 0.7747(3) 0.0287(5) Uani d 1 . .
    C C3 0.28365(14) -0.17036(16) 0.7839(3) 0.0344(5) Uani d 1 . .
    C C4 0.22965(14) -0.20738(16) 0.6600(3) 0.0326(5) Uani d 1 . .
    C C5 0.19750(13) -0.14975(15) 0.5254(3) 0.0266(5) Uani d 1 . .
    C C6 0.21931(11) -0.05535(14) 0.5141(2) 0.0211(4) Uani d 1 . .
    C C7 0.18559(10) 0.01676(13) 0.3788(2) 0.0193(4) Uani d 1 . .
    C C8 0.14033(11) 0.08444(13) 0.4614(2) 0.0193(4) Uani d 1 . .
    C C9 0.06981(11) 0.07996(15) 0.4768(3) 0.0228(4) Uani d 1 . .
    C C10 0.04475(12) 0.15003(16) 0.5736(3) 0.0263(4) Uani d 1 . .
    C C11 0.09066(12) 0.22102(16) 0.6540(3) 0.0272(5) Uani d 1 . .
    C C12 0.16221(11) 0.22441(15) 0.6391(2) 0.0226(4) Uani d 1 . .
    C C13 0.18632(11) 0.15600(14) 0.5409(2) 0.0197(4) Uani d 1 . .
    C C14 0.26003(11) 0.13279(14) 0.5063(2) 0.0201(4) Uani d 1 . .
    C C15 0.31029(11) 0.21370(14) 0.4879(2) 0.0202(4) Uani d 1 . .
    C C16 0.37804(11) 0.21339(15) 0.4366(2) 0.0227(4) Uani d 1 . .
    C C17 0.39812(12) 0.30763(15) 0.4467(3) 0.0249(4) Uani d 1 . .
    C C18 0.46053(15) 0.3608(2) 0.4110(4) 0.0355(5) Uani d 1 . .
    C C19 0.41961(11) 0.13631(16) 0.3764(3) 0.0254(4) Uani d 1 . .
    C C20 0.42398(14) -0.02839(17) 0.3144(3) 0.0330(5) Uani d 1 . .
    C C21 0.38260(19) -0.1163(2) 0.3364(5) 0.0555(9) Uani d 1 . .
    C C22 0.14987(11) -0.02307(14) 0.2102(2) 0.0214(4) Uani d 1 . .
    C C23 0.17449(13) -0.00322(17) 0.0645(3) 0.0285(5) Uani d 1 . .
    C C24 0.13755(14) -0.04157(19) -0.0852(3) 0.0344(5) Uani d 1 . .
    C C25 0.07809(14) -0.09848(18) -0.0845(3) 0.0347(5) Uani d 1 . .
    C C26 0.05705(14) -0.11353(18) 0.0655(3) 0.0343(5) Uani d 1 . .
    H H5 0.1576(13) -0.1717(17) 0.441(3) 0.023(6) Uiso d 1 . .
    H H4 0.2093(14) -0.276(2) 0.662(3) 0.037(7) Uiso d 1 . .
    H H24 0.1525(15) -0.028(2) -0.187(4) 0.038(7) Uiso d 1 . .
    H H3 0.3064(15) -0.214(2) 0.884(4) 0.042(8) Uiso d 1 . .
    H H25 0.0550(15) -0.128(2) -0.186(4) 0.042(8) Uiso d 1 . .
    H H23 0.2149(15) 0.043(2) 0.067(3) 0.037(7) Uiso d 1 . .
    H H20A 0.4748(15) -0.0340(19) 0.366(3) 0.034(7) Uiso d 1 . .
    H H9 0.0375(14) 0.0326(19) 0.423(3) 0.029(6) Uiso d 1 . .
    H H20B 0.4242(18) -0.013(2) 0.194(4) 0.060(9) Uiso d 1 . .
    H H2 0.3400(15) -0.053(2) 0.861(4) 0.036(7) Uiso d 1 . .
    H H10 -0.0068(16) 0.148(2) 0.583(4) 0.045(8) Uiso d 1 . .
    H H26 0.0124(16) -0.152(2) 0.070(3) 0.043(8) Uiso d 1 . .
    H H11 0.0758(14) 0.269(2) 0.723(3) 0.036(7) Uiso d 1 . .
    H H12 0.1939(14) 0.272(2) 0.692(3) 0.037(7) Uiso d 1 . .
    H H18A 0.492(2) 0.386(3) 0.506(5) 0.080(12) Uiso d 1 . .
    H H21A 0.332(2) -0.108(2) 0.279(4) 0.062(10) Uiso d 1 . .
    H H18B 0.495(2) 0.317(3) 0.373(5) 0.079(12) Uiso d 1 . .
    H H21B 0.403(2) -0.175(3) 0.273(5) 0.097(14) Uiso d 1 . .
    H H18C 0.451(2) 0.395(3) 0.322(6) 0.095(15) Uiso d 1 . .
    H H21C 0.385(2) -0.129(3) 0.471(5) 0.080(12) Uiso d 1 . .
loop_
    _atom_site_aniso_label
    _atom_site_aniso_U_11
    _atom_site_aniso_U_22
    _atom_site_aniso_U_33
    _atom_site_aniso_U_12
    _atom_site_aniso_U_13
    _atom_site_aniso_U_23
    O1 0.0246(7) 0.0169(6) 0.0200(6) -0.0032(5) 0.0065(5) -0.0011(5)
    O2 0.0264(7) 0.0168(7) 0.0225(7) -0.0009(6) 0.0024(6) 0.0027(5)
    O3 0.0292(8) 0.0186(7) 0.0320(8) -0.0061(6) 0.0096(6) -0.0011(6)
    O4 0.0313(9) 0.0360(9) 0.0452(10) -0.0020(7) 0.0176(8) -0.0050(8)
    O5 0.0284(8) 0.0203(7) 0.0424(9) 0.0007(6) 0.0124(7) -0.0039(6)
    N1 0.0246(9) 0.0199(8) 0.0274(9) -0.0048(7) 0.0065(7) 0.0007(7)
    N2 0.0326(10) 0.0281(9) 0.0279(9) -0.0085(8) 0.0084(8) -0.0047(7)
    C1 0.0294(11) 0.0172(9) 0.0246(10) 0.0018(8) 0.0094(8) 0.0012(7)
    C2 0.0367(12) 0.0226(10) 0.0264(11) 0.0027(9) 0.0053(9) 0.0019(8)
    C3 0.0497(15) 0.0225(11) 0.0317(12) 0.0083(10) 0.0097(11) 0.0078(9)
    C4 0.0482(14) 0.0171(10) 0.0339(12) 0.0009(10) 0.0120(10) 0.0030(9)
    C5 0.0367(12) 0.0173(10) 0.0276(10) -0.0015(8) 0.0110(9) -0.0017(8)
    C6 0.0266(10) 0.0168(9) 0.0218(9) 0.0017(8) 0.0093(8) 0.0006(7)
    C7 0.0226(10) 0.0148(9) 0.0220(9) -0.0017(7) 0.0078(7) 0.0004(7)
    C8 0.0254(10) 0.0138(8) 0.0196(9) -0.0005(7) 0.0067(7) 0.0007(7)
    C9 0.0244(10) 0.0200(10) 0.0246(10) -0.0038(8) 0.0068(8) 0.0001(8)
    C10 0.0250(11) 0.0265(11) 0.0293(11) 0.0000(8) 0.0104(9) -0.0008(8)
    C11 0.0319(12) 0.0235(10) 0.0289(10) 0.0021(9) 0.0122(9) -0.0045(8)
    C12 0.0273(11) 0.0185(9) 0.0219(9) -0.0018(8) 0.0046(8) -0.0029(7)
    C13 0.0231(10) 0.0174(9) 0.0190(9) -0.0011(7) 0.0049(7) 0.0015(7)
    C14 0.0251(10) 0.0167(9) 0.0184(9) 0.0003(8) 0.0040(7) 0.0007(7)
    C15 0.0238(10) 0.0176(9) 0.0188(9) -0.0009(7) 0.0033(7) -0.0001(7)
    C16 0.0245(10) 0.0224(10) 0.0211(9) -0.0012(8) 0.0049(8) 0.0009(8)
    C17 0.0277(11) 0.0232(10) 0.0239(10) -0.0024(8) 0.0057(8) 0.0003(8)
    C18 0.0354(13) 0.0327(13) 0.0409(14) -0.0113(11) 0.0136(11) -0.0006(11)
    C19 0.0249(11) 0.0271(11) 0.0242(10) -0.0006(8) 0.0052(8) -0.0016(8)
    C20 0.0318(13) 0.0261(11) 0.0424(13) 0.0051(9) 0.0106(10) -0.0080(10)
    C21 0.055(2) 0.0274(13) 0.093(3) -0.0047(13) 0.0343(19) -0.0172(15)
    C22 0.0266(10) 0.0152(9) 0.0230(9) 0.0007(7) 0.0060(8) -0.0010(7)
    C23 0.0332(12) 0.0287(11) 0.0244(10) -0.0029(9) 0.0078(9) -0.0019(8)
    C24 0.0412(14) 0.0411(14) 0.0219(10) -0.0040(11) 0.0089(10) -0.0041(9)
    C25 0.0369(13) 0.0380(13) 0.0270(11) -0.0046(10) 0.0012(10) -0.0094(10)
    C26 0.0344(13) 0.0339(12) 0.0339(12) -0.0100(10) 0.0052(10) -0.0083(10)
_geom_special_details
;
 All esds (except the esd in the dihedral angle between two l.s. planes)
 are estimated using the full covariance matrix.  The cell esds are taken
 into account individually in the estimation of esds in distances, angles
 and torsion angles; correlations between esds in cell parameters are only
 used when they are defined by crystal symmetry.  An approximate (isotropic)
 treatment of cell esds is used for estimating esds involving l.s. planes.
;
loop_
    _geom_bond_atom_site_label_1
    _geom_bond_atom_site_label_2
    _geom_bond_site_symmetry_2
    _geom_bond_distance
    _geom_bond_publ_flag
    O1 C7 . 1.458(2) ?
    O1 C14 . 1.413(2) ?
    O2 C1 . 1.385(2) ?
    O2 C14 . 1.446(2) ?
    O3 N1 . 1.405(2) ?
    O3 C17 . 1.344(3) ?
    O4 C19 . 1.212(3) ?
    O5 C19 . 1.325(3) ?
    O5 C20 . 1.457(3) ?
    N1 C15 . 1.308(3) ?
    N2 C22 . 1.347(3) ?
    N2 C26 . 1.342(3) ?
    C1 C2 . 1.389(3) ?
    C1 C6 . 1.399(3) ?
    C2 C3 . 1.392(3) ?
    C2 H2 . 0.91(3) ?
    C3 C4 . 1.386(4) ?
    C3 H3 . 1.04(3) ?
    C4 C5 . 1.397(3) ?
    C4 H4 . 1.03(3) ?
    C5 C6 . 1.391(3) ?
    C5 H5 . 0.96(2) ?
    C6 C7 . 1.534(3) ?
    C7 C8 . 1.525(3) ?
    C7 C22 . 1.509(3) ?
    C8 C9 . 1.377(3) ?
    C8 C13 . 1.398(3) ?
    C9 C10 . 1.400(3) ?
    C9 H9 . 0.95(3) ?
    C10 C11 . 1.394(3) ?
    C10 H10 . 1.00(3) ?
    C11 C12 . 1.394(3) ?
    C11 H11 . 0.95(3) ?
    C12 C13 . 1.383(3) ?
    C12 H12 . 0.94(3) ?
    C13 C14 . 1.523(3) ?
    C14 C15 . 1.508(3) ?
    C15 C16 . 1.436(3) ?
    C16 C17 . 1.368(3) ?
    C16 C19 . 1.478(3) ?
    C17 C18 . 1.480(3) ?
    C18 H18A . 0.94(4) ?
    C18 H18B . 0.99(4) ?
    C18 H18C . 0.86(5) ?
    C20 C21 . 1.489(4) ?
    C20 H20A . 0.98(3) ?
    C20 H20B . 1.00(3) ?
    C21 H21A . 1.00(4) ?
    C21 H21B . 1.08(4) ?
    C21 H21C . 1.11(4) ?
    C22 C23 . 1.391(3) ?
    C23 C24 . 1.385(3) ?
    C23 H23 . 1.00(3) ?
    C24 C25 . 1.385(4) ?
    C24 H24 . 0.95(3) ?
    C25 C26 . 1.378(3) ?
    C25 H25 . 0.94(3) ?
    C26 H26 . 1.02(3) ?
loop_
    _geom_angle_atom_site_label_1
    _geom_angle_atom_site_label_2
    _geom_angle_atom_site_label_3
    _geom_angle_site_symmetry_1
    _geom_angle_site_symmetry_3
    _geom_angle
    _geom_angle_publ_flag
    C14 O1 C7 . . 103.92(14) ?
    C1 O2 C14 . . 114.43(15) ?
    C17 O3 N1 . . 109.49(15) ?
    C19 O5 C20 . . 115.89(17) ?
    C15 N1 O3 . . 105.57(16) ?
    C26 N2 C22 . . 117.14(19) ?
    O2 C1 C2 . . 116.04(19) ?
    O2 C1 C6 . . 122.66(18) ?
    C2 C1 C6 . . 121.30(19) ?
    C1 C2 C3 . . 119.2(2) ?
    C1 C2 H2 . . 122.2(18) ?
    C3 C2 H2 . . 118.5(17) ?
    C2 C3 H3 . . 120.6(16) ?
    C4 C3 C2 . . 120.4(2) ?
    C4 C3 H3 . . 119.0(16) ?
    C3 C4 C5 . . 119.9(2) ?
    C3 C4 H4 . . 124.1(15) ?
    C5 C4 H4 . . 115.9(15) ?
    C4 C5 H5 . . 122.1(14) ?
    C6 C5 C4 . . 120.6(2) ?
    C6 C5 H5 . . 117.2(14) ?
    C1 C6 C7 . . 115.67(17) ?
    C5 C6 C1 . . 118.60(19) ?
    C5 C6 C7 . . 125.64(19) ?
    O1 C7 C6 . . 104.89(15) ?
    O1 C7 C8 . . 101.96(14) ?
    O1 C7 C22 . . 108.79(15) ?
    C8 C7 C6 . . 106.35(15) ?
    C22 C7 C6 . . 117.20(16) ?
    C22 C7 C8 . . 116.05(17) ?
    C9 C8 C7 . . 131.50(18) ?
    C9 C8 C13 . . 121.45(18) ?
    C13 C8 C7 . . 106.83(17) ?
    C8 C9 C10 . . 118.11(19) ?
    C8 C9 H9 . . 123.0(15) ?
    C10 C9 H9 . . 118.8(15) ?
    C9 C10 H10 . . 118.4(17) ?
    C11 C10 C9 . . 120.5(2) ?
    C11 C10 H10 . . 121.1(17) ?
    C10 C11 C12 . . 120.95(19) ?
    C10 C11 H11 . . 122.8(16) ?
    C12 C11 H11 . . 116.2(16) ?
    C11 C12 H12 . . 122.3(16) ?
    C13 C12 C11 . . 118.25(19) ?
    C13 C12 H12 . . 119.5(16) ?
    C8 C13 C14 . . 106.09(16) ?
    C12 C13 C8 . . 120.70(19) ?
    C12 C13 C14 . . 132.98(18) ?
    O1 C14 O2 . . 109.19(15) ?
    O1 C14 C13 . . 103.65(15) ?
    O1 C14 C15 . . 109.84(15) ?
    O2 C14 C13 . . 109.49(15) ?
    O2 C14 C15 . . 105.29(15) ?
    C15 C14 C13 . . 119.18(16) ?
    N1 C15 C14 . . 117.49(17) ?
    N1 C15 C16 . . 111.68(18) ?
    C16 C15 C14 . . 130.82(18) ?
    C15 C16 C19 . . 132.33(19) ?
    C17 C16 C15 . . 103.68(18) ?
    C17 C16 C19 . . 123.92(19) ?
    O3 C17 C16 . . 109.57(18) ?
    O3 C17 C18 . . 116.29(19) ?
    C16 C17 C18 . . 134.1(2) ?
    C17 C18 H18A . . 115(2) ?
    C17 C18 H18B . . 112(2) ?
    C17 C18 H18C . . 114(3) ?
    H18A C18 H18B . . 98(3) ?
    H18A C18 H18C . . 118(4) ?
    H18B C18 H18C . . 97(3) ?
    O4 C19 O5 . . 124.4(2) ?
    O4 C19 C16 . . 123.2(2) ?
    O5 C19 C16 . . 112.39(18) ?
    O5 C20 C21 . . 107.0(2) ?
    O5 C20 H20A . . 109.8(16) ?
    O5 C20 H20B . . 110.4(19) ?
    C21 C20 H20A . . 112.7(16) ?
    C21 C20 H20B . . 113.4(19) ?
    H20A C20 H20B . . 104(2) ?
    C20 C21 H21A . . 110(2) ?
    C20 C21 H21B . . 109(2) ?
    C20 C21 H21C . . 110(2) ?
    H21A C21 H21B . . 106(3) ?
    H21A C21 H21C . . 109(3) ?
    H21B C21 H21C . . 114(3) ?
    N2 C22 C7 . . 114.51(17) ?
    N2 C22 C23 . . 123.09(19) ?
    C23 C22 C7 . . 122.37(18) ?
    C22 C23 H23 . . 120.0(16) ?
    C24 C23 C22 . . 118.4(2) ?
    C24 C23 H23 . . 121.4(16) ?
    C23 C24 H24 . . 120.2(17) ?
    C25 C24 C23 . . 119.2(2) ?
    C25 C24 H24 . . 120.7(17) ?
    C24 C25 H25 . . 118.6(17) ?
    C26 C25 C24 . . 118.5(2) ?
    C26 C25 H25 . . 122.8(17) ?
    N2 C26 C25 . . 123.7(2) ?
    N2 C26 H26 . . 115.5(16) ?
    C25 C26 H26 . . 120.8(16) ?
loop_
    _geom_torsion_atom_site_label_1
    _geom_torsion_atom_site_label_2
    _geom_torsion_atom_site_label_3
    _geom_torsion_atom_site_label_4
    _geom_torsion_site_symmetry_1
    _geom_torsion_site_symmetry_2
    _geom_torsion_site_symmetry_3
    _geom_torsion_site_symmetry_4
    _geom_torsion
    _geom_torsion_publ_flag
    O1 C7 C8 C9 . . . . 161.0(2) ?
    O1 C7 C8 C13 . . . . -24.38(19) ?
    O1 C7 C22 N2 . . . . -176.09(17) ?
    O1 C7 C22 C23 . . . . 2.2(3) ?
    O1 C14 C15 N1 . . . . 128.66(18) ?
    O1 C14 C15 C16 . . . . -52.5(3) ?
    O2 C1 C2 C3 . . . . 179.6(2) ?
    O2 C1 C6 C5 . . . . -179.70(18) ?
    O2 C1 C6 C7 . . . . -3.1(3) ?
    O2 C14 C15 N1 . . . . -113.89(19) ?
    O2 C14 C15 C16 . . . . 65.0(2) ?
    O3 N1 C15 C14 . . . . 178.80(15) ?
    O3 N1 C15 C16 . . . . -0.3(2) ?
    N1 O3 C17 C16 . . . . -1.0(2) ?
    N1 O3 C17 C18 . . . . 178.76(19) ?
    N1 C15 C16 C17 . . . . -0.3(2) ?
    N1 C15 C16 C19 . . . . -177.3(2) ?
    N2 C22 C23 C24 . . . . -0.7(3) ?
    C1 O2 C14 O1 . . . . -41.1(2) ?
    C1 O2 C14 C13 . . . . 71.8(2) ?
    C1 O2 C14 C15 . . . . -158.98(16) ?
    C1 C2 C3 C4 . . . . 0.3(4) ?
    C1 C6 C7 O1 . . . . 35.3(2) ?
    C1 C6 C7 C8 . . . . -72.2(2) ?
    C1 C6 C7 C22 . . . . 156.07(18) ?
    C2 C1 C6 C5 . . . . 0.0(3) ?
    C2 C1 C6 C7 . . . . 176.65(19) ?
    C2 C3 C4 C5 . . . . -0.3(4) ?
    C3 C4 C5 C6 . . . . 0.1(3) ?
    C4 C5 C6 C1 . . . . 0.0(3) ?
    C4 C5 C6 C7 . . . . -176.3(2) ?
    C5 C6 C7 O1 . . . . -148.31(19) ?
    C5 C6 C7 C8 . . . . 104.1(2) ?
    C5 C6 C7 C22 . . . . -27.6(3) ?
    C6 C1 C2 C3 . . . . -0.2(3) ?
    C6 C7 C8 C9 . . . . -89.3(2) ?
    C6 C7 C8 C13 . . . . 85.24(18) ?
    C6 C7 C22 N2 . . . . 65.2(2) ?
    C6 C7 C22 C23 . . . . -116.5(2) ?
    C7 O1 C14 O2 . . . . 76.13(17) ?
    C7 O1 C14 C13 . . . . -40.49(17) ?
    C7 O1 C14 C15 . . . . -168.89(15) ?
    C7 C8 C9 C10 . . . . 174.6(2) ?
    C7 C8 C13 C12 . . . . -174.74(17) ?
    C7 C8 C13 C14 . . . . 0.4(2) ?
    C7 C22 C23 C24 . . . . -178.9(2) ?
    C8 C7 C22 N2 . . . . -61.9(2) ?
    C8 C7 C22 C23 . . . . 116.4(2) ?
    C8 C9 C10 C11 . . . . -1.1(3) ?
    C8 C13 C14 O1 . . . . 24.79(19) ?
    C8 C13 C14 O2 . . . . -91.61(18) ?
    C8 C13 C14 C15 . . . . 147.19(17) ?
    C9 C8 C13 C12 . . . . 0.5(3) ?
    C9 C8 C13 C14 . . . . 175.61(18) ?
    C9 C10 C11 C12 . . . . 0.5(3) ?
    C10 C11 C12 C13 . . . . 0.6(3) ?
    C11 C12 C13 C8 . . . . -1.1(3) ?
    C11 C12 C13 C14 . . . . -174.7(2) ?
    C12 C13 C14 O1 . . . . -161.0(2) ?
    C12 C13 C14 O2 . . . . 82.6(3) ?
    C12 C13 C14 C15 . . . . -38.6(3) ?
    C13 C8 C9 C10 . . . . 0.6(3) ?
    C13 C14 C15 N1 . . . . 9.4(3) ?
    C13 C14 C15 C16 . . . . -171.76(19) ?
    C14 O1 C7 C6 . . . . -70.50(17) ?
    C14 O1 C7 C8 . . . . 40.23(17) ?
    C14 O1 C7 C22 . . . . 163.34(15) ?
    C14 O2 C1 C2 . . . . -174.96(18) ?
    C14 O2 C1 C6 . . . . 4.8(3) ?
    C14 C15 C16 C17 . . . . -179.22(19) ?
    C14 C15 C16 C19 . . . . 3.8(4) ?
    C15 C16 C17 O3 . . . . 0.8(2) ?
    C15 C16 C17 C18 . . . . -178.9(3) ?
    C15 C16 C19 O4 . . . . 171.3(2) ?
    C15 C16 C19 O5 . . . . -8.8(3) ?
    C17 O3 N1 C15 . . . . 0.8(2) ?
    C17 C16 C19 O4 . . . . -5.2(3) ?
    C17 C16 C19 O5 . . . . 174.7(2) ?
    C19 O5 C20 C21 . . . . -176.4(2) ?
    C19 C16 C17 O3 . . . . 178.15(18) ?
    C19 C16 C17 C18 . . . . -1.6(4) ?
    C20 O5 C19 O4 . . . . -8.2(3) ?
    C20 O5 C19 C16 . . . . 171.90(18) ?
    C22 N2 C26 C25 . . . . -0.3(4) ?
    C22 C7 C8 C9 . . . . 43.0(3) ?
    C22 C7 C8 C13 . . . . -142.41(17) ?
    C22 C23 C24 C25 . . . . -0.4(4) ?
    C23 C24 C25 C26 . . . . 1.1(4) ?
    C24 C25 C26 N2 . . . . -0.8(4) ?
    C26 N2 C22 C7 . . . . 179.4(2) ?
    C26 N2 C22 C23 . . . . 1.1(3) ?
loop_
    _geom_hbond_atom_site_label_D
    _geom_hbond_atom_site_label_H
    _geom_hbond_atom_site_label_A
    _geom_hbond_site_symmetry_A
    _geom_hbond_distance_DH
    _geom_hbond_distance_HA
    _geom_hbond_distance_DA
    _geom_hbond_angle_DHA
    _geom_hbond_publ_flag
    C5 H5 N2 . 0.96(2) 2.42(2) 3.085(3) 125.8(18) yes
    C23 H23 N1 4_565 1.00(3) 2.70(3) 3.669(3) 163(2) yes
    C12 H12 O1 4_566 0.94(3) 2.56(3) 3.469(2) 162(2) yes
    C18 H18A O4 4_566 0.94(4) 2.71(4) 3.297(3) 121(3) yes
    C18 H18B O4 . 0.99(4) 2.38(4) 3.040(3) 123(3) yes
_shelx_space_group_comment
;
The symmetry employed for this shelxl refinement is uniquely defined
by the following loop, which should always be used as a source of
symmetry information in preference to the above space-group names.
They are only intended as comments.
;
_shelx_estimated_absorpt_T_min     0.989
_shelx_estimated_absorpt_T_max     0.999
_shelx_hkl_file
;
   0   0  -1   -0.01    0.66
   0   0  -1   -0.09    0.17
   0   0  -1    0.07    0.19
   0   0  -1    0.45    0.49
   0   0   1   -0.15    0.17
   0   0   1   -0.12    0.55
   0   0   1    0.07    0.66
   0   0   1    0.20    0.36
   0   0   1   -0.08    0.17
   0   0   1    0.12    0.19
   0   0  -2  503.58   17.08
   0   0  -2  438.27   16.65
   0   0   2  447.15   16.52
   0   0   2  453.01   16.66
   0   0   2  417.84   16.35
   0   0   2  473.75   16.87
   0   0  -3   -0.02    0.39
   0   0  -3   -0.13    1.06
   0   0  -3   -1.43    1.62
   0   0   3    0.25    0.35
   0   0   3    0.27    1.19
   0   0   3   -0.29    0.23
   0   0   3    1.07    1.00
   0   0   3   -0.49    0.32
   0   0   3    0.16    0.59
   0   0   3   -0.28    0.32
   0   0  -4    6.45    0.76
   0   0  -4    5.81    1.25
   0   0  -4    3.40    2.09
   0   0   4    9.06    1.58
   0   0   4    6.65    0.94
   0   0   4    6.36    0.58
   0   0   4    6.45    0.68
   0   0   4    6.56    0.72
   0   0   4    7.94    1.25
   0   0   4    6.82    0.68
   0   0  -5   -0.33    0.38
   0   0  -5   -0.38    1.15
   0   0  -5   -1.56    2.00
   0   0   5    0.30    0.46
   0   0   5    0.25    0.38
   0   0   5    1.20    1.17
   0   0   5    0.33    0.31
   0   0   5    0.06    0.27
   0   0   5   -0.14    0.51
   0   0   5   -0.45    0.84
   0   0   5   -0.29    0.33
   0   0  -6   32.26    1.57
   0   0  -6   30.12    2.63
   0   0   6   31.37    1.94
   0   0   6   31.91    1.68
   0   0   6   34.59    1.87
   0   0   6   32.27    1.55
   0   0   6   32.08    1.53
   0   0   6   33.59    2.79
   0   0   6   25.09    2.24
   0   0   6   31.36    1.48
   0   0  -7    0.16    0.45
   0   0  -7    0.75    1.22
   0   0   7    0.31    0.35
   0   0   7   -0.55    0.47
   0   0   7   -0.28    0.36
   0   0   7   -0.35    0.41
   0   0   7    0.15    0.55
   0   0   7    0.33    0.50
   0   0   7   -0.04    0.37
   0   0   7   -0.35    1.07
   0   0  -8    4.62    1.55
   0   0   8    3.28    0.53
   0   0   8    3.72    0.77
   0   0   8    2.20    0.56
   0   0   8    2.23    0.79
   0   0  -9    1.55    1.41
   0   0   9   -0.61    0.36
   0   0   9    0.51    0.64
   0   0   9    0.15    0.52
   0   0   9    0.05    0.44
   0   0  10   -0.15    0.65
   0   0  10    0.04    0.48
   0   0  10   -0.51    0.53
   0  -1  10    0.12    0.52
   0  -1  10    0.41    0.59
   0  -1  10    0.45    0.72
   0  -1   9    0.82    0.75
   0  -1   9    0.47    0.55
   0  -1   9    0.85    0.50
   0  -1   9    1.39    0.63
   0  -1   9    0.01    0.41
   0  -1   8    1.33    0.50
   0  -1   8    0.57    0.39
   0  -1   8    0.84    0.52
   0  -1   8    0.76    0.67
   0   1  -8    0.59    0.55
   0   1  -8    0.74    1.36
   0  -1   7  132.37    4.99
   0  -1   7  125.62    5.00
   0  -1   7  127.96    5.09
   0  -1   7  133.75    5.20
   0  -1   7  125.16    5.44
   0  -1   7  134.34    5.39
   0   1  -7  126.73    5.99
   0   1  -7  130.55    5.09
   0  -1   6    0.81    0.64
   0  -1   6    4.76    1.50
   0  -1   6    1.82    0.41
   0  -1   6    3.59    0.77
   0  -1   6    2.20    0.46
   0  -1   6    2.89    1.11
   0  -1   6    1.89    0.49
   0  -1   6    2.39    0.44
   0   1  -6    1.01    1.14
   0   1  -6    2.87    0.58
   0  -1   5    1.80    1.07
   0  -1   5    2.27    0.60
   0  -1   5    1.28    0.39
   0  -1   5    0.80    0.60
   0  -1   5    1.33    0.41
   0  -1   5    1.09    0.33
   0  -1   5    1.30    0.36
   0  -1   5    3.13    1.40
   0   1  -5    2.06    1.19
   0   1  -5    1.07    0.50
   0  -1   4   10.65    0.77
   0  -1   4   14.19    1.94
   0  -1   4   11.35    0.99
   0  -1   4   11.75    0.78
   0  -1   4   10.02    1.38
   0  -1   4    9.51    0.67
   0  -1   4   10.51    0.74
   0  -1   4   10.33    1.17
   0   1  -4    9.96    1.45
   0   1  -4   10.03    0.85
   0  -1   3   57.51    2.16
   0  -1   3   55.91    2.36
   0  -1   3   52.51    2.87
   0  -1   3   53.68    2.21
   0  -1   3   54.50    2.47
   0  -1   3   56.63    3.37
   0  -1   3   53.14    2.21
   0   1  -3   56.44    2.17
   0   1  -3   52.20    2.93
   0   1  -3   54.01    2.26
   0  -1   2   17.89    1.00
   0  -1   2   13.12    0.76
   0  -1   2   14.43    1.72
   0  -1   2   12.70    1.15
   0  -1   2   14.63    1.92
   0  -1   2   13.90    0.83
   0  -1   2   18.21    0.76
   0   1  -2   17.03    0.81
   0   1  -2   12.45    1.66
   0   1  -2   13.33    0.90
   0  -1   1  368.23   13.63
   0   1  -1  382.02   13.62
   0  -1   0   -0.24    0.07
   0  -1   0   -0.17    0.09
   0  -1   0    0.01    0.10
   0   1   0   -0.02    0.08
   0   1   0   -0.34    0.13
   0   1   0    0.05    0.09
   0   1   0   -0.22    0.16
   0  -1  -1  347.09   12.76
   0  -1  -1  357.22   12.73
   0  -1  -1  343.84   12.86
   0   1   1  347.05   12.63
   0   1   1  361.94   12.77
   0   1   1  355.29   12.84
   0  -1  -2   16.04    0.72
   0  -1  -2   12.26    0.67
   0  -1  -2   17.38    2.22
   0  -1  -2   14.21    1.64
   0   1   2   12.31    0.72
   0   1   2   18.20    1.89
   0   1   2   13.85    1.39
   0   1   2   14.12    1.29
   0   1   2   12.75    0.67
   0   1   2   14.02    0.70
   0   1   2   11.50    0.84
   0  -1  -3   50.76    2.08
   0  -1  -3   54.71    3.55
   0  -1  -3   50.07    2.89
   0   1   3   49.48    2.10
   0   1   3   54.33    3.03
   0   1   3   54.61    2.05
   0   1   3   53.32    2.09
   0   1   3   55.99    2.61
   0   1   3   51.39    2.24
   0   1   3   57.68    2.61
   0   1   3   57.52    2.15
   0  -1  -4    9.64    0.72
   0  -1  -4   10.35    1.51
   0  -1  -4    9.48    2.07
   0   1   4   10.32    0.69
   0   1   4    8.91    1.10
   0   1   4    5.12    1.32
   0   1   4   11.27    1.52
   0   1   4   11.76    0.92
   0   1   4   10.46    0.74
   0   1   4   11.64    0.81
   0  -1  -5    1.47    0.42
   0  -1  -5    0.91    1.94
   0  -1  -5    2.28    1.18
   0   1   5    1.16    0.41
   0   1   5    2.27    0.97
   0   1   5    3.98    1.26
   0   1   5    2.43    0.40
   0   1   5    1.45    0.40
   0   1   5    1.20    0.47
   0   1   5    2.11    0.81
   0  -1  -6    1.13    2.20
   0  -1  -6    3.89    1.40
   0   1   6    2.42    0.50
   0   1   6    1.22    1.21
   0   1   6    2.47    0.48
   0   1   6    1.52    0.54
   0   1   6    2.28    0.42
   0   1   6    3.57    0.90
   0   1   6    2.25    0.46
   0   1   6    1.80    1.00
   0  -1  -7  128.88    5.96
   0   1   7  116.97    4.93
   0   1   7  127.37    4.90
   0   1   7  127.14    5.31
   0   1   7  139.60    5.16
   0   1   7  122.45    4.94
   0   1   7  135.36    4.98
   0   1   7  115.52    5.64
   0  -1  -8    0.68    1.36
   0   1   8    0.59    0.41
   0   1   8    1.14    0.62
   0   1   8    0.64    0.42
   0   1   8    0.89    0.71
   0  -1  -9    0.80    1.38
   0   1   9    0.55    0.43
   0   1   9    0.29    0.55
   0   1   9    0.36    0.45
   0   1   9    0.90    0.69
   0   1  10   -0.36    0.41
   0   1  10    0.60    0.65
   0   1  10   -0.35    0.58
   0  -2  10    2.56    0.68
   0  -2  10    2.31    0.71
   0  -2  10    2.19    0.74
   0  -2  10    3.61    0.93
   0  -2   9    7.58    1.15
   0  -2   9    6.75    0.90
   0  -2   9    5.23    0.69
   0  -2   9    4.52    0.81
   0  -2   9    6.01    0.87
   0  -2   8    0.74    0.61
   0  -2   8    1.09    0.55
   0  -2   8    1.32    0.70
   0  -2   8    1.55    0.44
   0   2  -8    0.97    0.55
   0  -2   7    0.03    0.36
   0  -2   7    0.15    0.38
   0  -2   7   -0.01    0.66
   0  -2   7    0.15    0.42
   0  -2   7    0.52    0.38
   0  -2   7    0.42    0.60
   0   2  -7    0.78    1.32
   0   2  -7    0.61    0.58
   0  -2   6    9.02    0.72
   0  -2   6   11.55    1.69
   0  -2   6    9.07    1.20
   0  -2   6    8.36    0.83
   0  -2   6    7.45    1.07
   0  -2   6    8.84    0.72
   0  -2   6    8.64    0.80
   0  -2   6    9.72    1.84
   0   2  -6    7.71    1.58
   0   2  -6   10.22    0.99
   0  -2   5   -0.20    0.60
   0  -2   5   -0.14    1.18
   0  -2   5    0.29    0.29
   0  -2   5   -0.02    0.49
   0  -2   5    0.24    0.98
   0  -2   5    0.37    0.33
   0  -2   5    0.64    0.38
   0   2  -5    0.20    0.35
   0   2  -5   -0.12    1.02
   0   2  -5    0.31    0.46
   0  -2   4   36.20    1.95
   0  -2   4   35.87    2.47
   0  -2   4   33.86    1.64
   0  -2   4   35.44    1.61
   0  -2   4   36.27    1.82
   0  -2   4   36.52    1.53
   0  -2   4   41.26    3.22
   0   2  -4   38.79    1.60
   0   2  -4   36.37    2.45
   0   2  -4   35.43    1.72
   0  -2   3    1.58    0.33
   0  -2   3    1.08    0.64
   0  -2   3    3.37    1.81
   0  -2   3    1.06    0.51
   0  -2   3    1.19    0.33
   0  -2   3    0.78    1.00
   0  -2   3    1.05    0.29
   0  -2   3    0.92    0.43
   0  -2   3    0.93    0.26
   0   2  -3    1.70    0.51
   0   2  -3    1.83    0.39
   0   2  -3    0.72    0.97
   0  -2   2   52.57    2.09
   0  -2   2   55.18    2.10
   0  -2   2   53.71    2.09
   0  -2   2   54.97    2.27
   0  -2   2   54.51    2.26
   0  -2   2   53.82    2.21
   0  -2   2   59.00    2.08
   0  -2   2   56.00    2.73
   0   2  -2   49.21    2.72
   0   2  -2   53.40    2.23
   0   2  -2   52.89    2.07
   0   2  -2   55.44    2.26
   0   2  -2   59.39    2.11
   0   2  -2   52.80    2.07
   0  -2   1   26.94    1.59
   0  -2   1   27.03    1.13
   0  -2   1   25.21    1.14
   0  -2   1   23.83    1.14
   0  -2   1   28.05    1.07
   0  -2   1   25.10    1.18
   0  -2   1   23.21    1.08
   0   2  -1   24.90    1.10
   0   2  -1   26.26    1.05
   0   2  -1   25.72    1.17
   0   2  -1   26.53    1.17
   0  -2   0  167.34    5.99
   0  -2   0  165.52    6.06
   0  -2   0  163.75    6.02
   0  -2   0  173.16    6.03
   0  -2   0  161.69    5.99
   0  -2   0  163.53    6.03
   0   2   0  163.04    6.02
   0   2   0  164.96    5.99
   0   2   0  167.82    6.02
   0   2   0  164.01    5.98
   0   2   0  171.92    5.99
   0   2   0  160.63    6.03
   0  -2  -1   22.71    1.03
   0  -2  -1   22.69    1.42
   0  -2  -1   23.20    1.01
   0  -2  -1   22.54    1.51
   0  -2  -1   21.41    0.91
   0  -2  -1   27.99    1.29
   0   2   1   22.44    1.00
   0   2   1   25.59    1.46
   0   2   1   26.01    1.16
   0   2   1   25.33    1.47
   0   2   1   24.70    0.93
   0   2   1   21.82    1.01
   0   2   1   23.57    1.06
   0  -2  -2   50.24    1.98
   0  -2  -2   51.55    2.03
   0  -2  -2   51.71    2.89
   0  -2  -2   53.89    2.46
   0  -2  -2   52.48    2.01
   0   2   2   52.24    2.62
   0   2   2   57.69    2.27
   0   2   2   52.26    2.03
   0   2   2   54.39    1.94
   0   2   2   48.53    2.15
   0   2   2   49.64    2.03
   0   2   2   51.83    2.00
   0   2   2   50.43    1.95
   0   2   2   51.26    2.49
   0  -2  -3    1.22    1.16
   0  -2  -3   -0.08    1.51
   0  -2  -3    1.21    0.30
   0   2   3    1.26    0.44
   0   2   3    0.50    0.73
   0   2   3    0.27    0.99
   0   2   3    0.99    0.30
   0   2   3    1.56    0.31
   0   2   3    1.41    0.27
   0   2   3    1.40    0.29
   0   2   3    0.71    0.78
   0   2   3    1.54    0.33
   0  -2  -4   36.12    3.27
   0  -2  -4   33.83    2.52
   0  -2  -4   35.96    1.55
   0   2   4   36.19    1.52
   0   2   4   35.84    1.61
   0   2   4   35.82    1.54
   0   2   4   35.48    1.76
   0   2   4   39.87    2.13
   0   2   4   35.22    2.57
   0   2   4   39.42    2.18
   0   2   4   33.66    1.52
   0   2   4   36.56    1.46
   0   2   4   35.92    1.51
   0  -2  -5   -0.12    1.10
   0  -2  -5    1.43    1.65
   0   2   5    0.99    0.75
   0   2   5    0.17    0.43
   0   2   5    0.41    0.27
   0   2   5    0.53    0.25
   0   2   5    0.79    0.31
   0   2   5    0.35    0.34
   0   2   5    0.33    0.36
   0   2   5    1.18    0.85
   0   2   5    0.57    1.04
   0   2   5    0.26    0.31
   0  -2  -6    7.56    2.58
   0  -2  -6   10.50    1.68
   0   2   6    8.62    0.71
   0   2   6    8.44    1.29
   0   2   6    9.76    1.37
   0   2   6    9.44    0.72
   0   2   6    8.73    0.98
   0   2   6    7.96    0.78
   0   2   6    7.65    0.80
   0   2   6   11.27    1.77
   0  -2  -7   -0.07    1.29
   0  -2  -7   -0.09    2.28
   0   2   7    0.43    0.95
   0   2   7   -0.27    0.38
   0   2   7    0.00    0.43
   0   2   7    0.74    0.56
   0   2   7    0.72    0.39
   0   2   7   -0.08    0.31
   0  -2  -8   -0.18    1.37
   0  -2  -8    1.88    2.74
   0   2   8    0.15    0.61
   0   2   8    1.30    0.65
   0   2   8    1.35    0.48
   0   2   8    1.12    0.41
   0  -2  -9    7.33    1.80
   0   2   9    4.65    0.87
   0   2   9    4.40    0.82
   0   2   9    5.89    0.72
   0  -2 -10    3.67    1.62
   0   2  10    1.88    0.75
   0   2  10    1.32    0.77
   0  -3  10   10.97    1.24
   0  -3  10   11.08    1.52
   0  -3  10    9.83    1.14
   0  -3   9    3.63    0.92
   0  -3   9    5.07    0.80
   0  -3   9    3.47    0.78
   0   3  -9    5.84    0.85
   0  -3   8    6.46    0.89
   0  -3   8    6.98    0.87
   0  -3   8    6.67    0.77
   0   3  -8    7.40    0.94
   0  -3   7    1.42    0.63
   0  -3   7    2.85    0.48
   0  -3   7    2.19    0.44
   0  -3   7    2.59    0.74
   0  -3   7    3.65    0.59
   0  -3   7    2.13    0.72
   0  -3   7    2.63    0.85
   0   3  -7    1.32    0.63
   0  -3   6    0.40    0.43
   0  -3   6   -0.05    0.30
   0  -3   6   -1.21    0.99
   0  -3   6    0.05    0.60
   0  -3   6    0.54    0.36
   0  -3   6   -0.28    1.25
   0  -3   6   -0.53    0.50
   0   3  -6   -0.07    0.37
   0   3  -6   -0.76    1.22
   0   3  -6    0.53    0.55
   0  -3   5    5.35    0.63
   0  -3   5    4.57    0.81
   0  -3   5    4.94    0.60
   0  -3   5    4.82    0.76
   0  -3   5    3.91    1.09
   0  -3   5    5.11    0.44
   0  -3   5    4.69    0.54
   0  -3   5    8.01    1.84
   0   3  -5    3.97    1.34
   0   3  -5    4.65    0.56
   0   3  -5    4.49    0.68
   0  -3   4    0.18    0.29
   0  -3   4   -0.02    0.29
   0  -3   4    0.46    0.28
   0  -3   4    0.14    0.41
   0  -3   4    0.16    0.49
   0  -3   4    1.92    1.55
   0  -3   4    0.66    0.26
   0  -3   4    1.00    0.91
   0  -3   4   -0.01    0.57
   0   3  -4   -0.34    1.04
   0   3  -4    0.69    0.38
   0   3  -4    0.40    0.49
   0  -3   3    3.63    0.55
   0  -3   3    3.31    0.47
   0  -3   3    3.09    0.64
   0  -3   3    1.21    0.57
   0  -3   3    3.50    0.43
   0  -3   3    2.18    1.06
   0  -3   3    3.03    0.38
   0  -3   3    3.72    0.39
   0   3  -3    3.05    0.41
   0   3  -3    3.71    0.43
   0   3  -3    2.79    0.32
   0   3  -3    4.26    0.61
   0   3  -3    2.58    1.17
   0   3  -3    2.21    0.58
   0  -3   2   55.75    2.03
   0  -3   2   53.00    2.23
   0  -3   2   53.42    2.67
   0  -3   2   50.34    2.08
   0  -3   2   53.71    2.16
   0  -3   2   51.58    2.20
   0  -3   2   54.21    2.10
   0  -3   2   51.57    2.11
   0   3  -2   51.57    2.20
   0   3  -2   51.24    2.07
   0   3  -2   52.04    2.20
   0   3  -2   49.51    2.07
   0   3  -2   57.11    2.06
   0  -3   1   49.05    1.92
   0   3  -1   49.97    1.93
   0   3  -1   50.19    2.05
   0  -3   0   -0.86    0.50
   0  -3   0    0.15    0.30
   0  -3   0    0.19    0.32
   0  -3   0   -0.23    0.27
   0  -3   0    0.29    0.34
   0  -3   0    0.70    0.62
   0  -3   0   -0.30    0.34
   0   3   0   -0.58    0.44
   0   3   0    0.49    0.32
   0   3   0   -0.12    0.36
   0   3   0   -0.19    0.51
   0   3   0    0.02    0.37
   0   3   0    0.25    0.29
   0   3   0    0.03    0.31
   0  -3  -1   33.75    2.11
   0  -3  -1   47.84    1.79
   0  -3  -2   51.31    2.01
   0  -3  -2   49.48    1.97
   0  -3  -2   50.25    2.03
   0  -3  -2   52.18    2.79
   0  -3  -2   53.38    2.28
   0  -3  -2   51.28    1.89
   0   3   2   53.81    2.53
   0   3   2   47.48    2.05
   0   3   2   54.12    2.20
   0   3   2   48.59    2.12
   0   3   2   51.67    1.88
   0   3   2   49.82    2.00
   0   3   2   48.14    2.00
   0   3   2   45.65    2.45
   0  -3  -3    3.23    0.40
   0  -3  -3    2.85    0.41
   0  -3  -3    1.83    1.38
   0  -3  -3    2.78    0.37
   0  -3  -3    1.86    0.97
   0   3   3    3.39    0.44
   0   3   3    3.44    0.41
   0   3   3    3.76    0.77
   0   3   3    3.28    0.58
   0   3   3    3.36    0.48
   0   3   3    2.93    0.41
   0   3   3    4.86    0.98
   0   3   3    4.51    1.09
   0   3   3    2.69    0.36
   0  -3  -4    0.25    0.21
   0  -3  -4    0.65    0.31
   0  -3  -4   -0.50    1.48
   0  -3  -4    1.01    1.09
   0   3   4    0.01    0.23
   0   3   4   -0.01    0.89
   0   3   4   -0.03    0.27
   0   3   4    0.44    0.73
   0   3   4    0.31    0.29
   0   3   4    0.66    0.48
   0   3   4    0.27    0.31
   0   3   4    0.30    0.34
   0   3   4    0.28    0.69
   0  -3  -5    4.80    1.82
   0  -3  -5    4.15    1.37
   0   3   5    4.08    0.63
   0   3   5    4.94    0.50
   0   3   5    4.67    0.92
   0   3   5    4.41    0.58
   0   3   5    4.10    0.55
   0   3   5    3.98    0.53
   0   3   5    4.84    0.56
   0   3   5    2.56    1.07
   0   3   5    4.94    1.03
   0   3   5    5.01    0.58
   0  -3  -6   -0.04    1.88
   0  -3  -6    0.38    1.28
   0   3   6   -0.31    0.26
   0   3   6    0.42    0.78
   0   3   6   -0.34    0.31
   0   3   6   -0.08    0.48
   0   3   6   -0.35    0.29
   0   3   6    0.34    0.30
   0   3   6    0.24    0.39
   0   3   6   -0.11    0.69
   0   3   6   -0.72    0.92
   0   3   6    0.12    0.36
   0  -3  -7    2.80    2.21
   0  -3  -7    0.09    1.40
   0   3   7    1.59    0.51
   0   3   7    3.16    1.02
   0   3   7    2.56    0.45
   0   3   7    2.34    0.47
   0   3   7    3.29    0.55
   0   3   7    3.44    0.49
   0   3   7    2.20    0.68
   0  -3  -8    4.42    2.85
   0  -3  -8    2.65    1.63
   0   3   8    6.51    0.96
   0   3   8    6.24    0.72
   0   3   8    4.96    0.70
   0  -3  -9    4.17    1.60
   0   3   9    4.73    0.83
   0   3   9    4.54    0.66
   0   3   9    4.26    0.96
   0  -3 -10   14.27    2.18
   0   3  10   10.27    1.22
   0   3  10    9.09    1.36
   0  -4  10    1.04    0.55
   0  -4  10    0.85    0.63
   0  -4  10    1.38    0.85
   0   4 -10    0.73    0.59
   0  -4   9    1.60    0.70
   0  -4   9    2.17    0.88
   0  -4   9    3.45    0.70
   0   4  -9    1.77    0.68
   0  -4   8   -0.51    0.31
   0  -4   8    0.81    0.63
   0  -4   8   -0.03    0.41
   0  -4   8    0.04    0.70
   0   4  -8    0.07    0.59
   0  -4   7    6.40    1.03
   0  -4   7    5.54    0.71
   0  -4   7    3.12    0.70
   0  -4   7    5.45    0.93
   0  -4   7    5.81    0.70
   0  -4   7    4.85    0.64
   0   4  -7    4.63    0.80
   0  -4   6    0.48    0.36
   0  -4   6    0.66    0.39
   0  -4   6    1.00    0.55
   0  -4   6    0.22    0.26
   0  -4   6    0.86    0.67
   0  -4   6    0.58    0.47
   0  -4   6    0.06    0.63
   0  -4   6   -0.32    1.44
   0   4  -6    0.65    0.57
   0   4  -6    1.36    0.44
   0  -4   5    4.25    0.78
   0  -4   5    3.36    0.47
   0  -4   5    3.86    0.53
   0  -4   5    2.92    0.59
   0  -4   5    3.26    0.57
   0  -4   5    4.12    0.50
   0  -4   5    2.95    0.70
   0  -4   5    4.72    1.93
   0  -4   5    4.01    0.46
   0  -4   5    4.05    1.13
   0   4  -5    4.50    0.56
   0   4  -5    3.94    0.68
   0  -4   4   46.19    1.86
   0  -4   4   46.67    1.89
   0  -4   4   46.91    2.15
   0  -4   4   39.12    2.07
   0  -4   4   43.82    2.08
   0  -4   4   45.58    1.88
   0  -4   4   48.32    1.89
   0  -4   4   46.45    2.05
   0  -4   4   49.07    2.78
   0   4  -4   44.65    2.10
   0   4  -4   45.64    2.16
   0   4  -4   47.18    1.92
   0  -4   3  204.90    7.38
   0  -4   3  201.97    7.28
   0  -4   3  188.50    7.32
   0  -4   3  192.76    7.42
   0  -4   3  199.34    7.46
   0  -4   3  206.35    7.51
   0  -4   3  200.16    7.25
   0  -4   3  202.30    7.36
   0  -4   3  203.79    7.92
   0   4  -3  199.75    7.33
   0   4  -3  197.69    7.46
   0   4  -3  207.66    7.31
   0   4  -3  194.37    7.30
   0   4  -3  194.61    7.49
   0  -4   2   94.28    3.39
   0  -4   2   92.68    3.50
   0  -4   2   90.40    3.94
   0  -4   2   87.85    3.54
   0  -4   2   93.56    3.53
   0  -4   2   84.38    3.44
   0  -4   2   92.06    3.57
   0   4  -2   92.89    3.56
   0   4  -2   93.80    3.40
   0   4  -2   90.23    3.48
   0   4  -2   89.34    3.55
   0   4  -2   85.13    3.44
   0   4  -1   20.83    1.18
   0  -4   0  188.29    6.80
   0  -4   0  181.08    6.78
   0  -4   0  189.30    6.71
   0  -4   0  182.63    6.72
   0  -4   0  183.31    6.72
   0  -4   0  179.49    6.81
   0  -4   0  185.45    6.89
   0   4   0  193.97    6.86
   0   4   0  178.65    6.82
   0   4   0  186.76    6.78
   0   4   0  182.16    6.73
   0   4   0  177.98    6.73
   0   4   0  189.46    6.79
   0   4   0  177.42    6.70
   0  -4  -1   20.52    6.70
   0   4   1   16.79    6.58
   0  -4  -2   82.89    3.24
   0  -4  -2   88.30    3.12
   0  -4  -2   84.34    3.40
   0  -4  -2   87.31    3.29
   0  -4  -2   82.89    3.93
   0   4   2   87.42    3.28
   0   4   2   88.99    3.69
   0   4   2   82.42    3.65
   0   4   2   80.48    3.35
   0   4   2   80.47    3.32
   0   4   2   82.31    3.24
   0   4   2   86.24    3.12
   0   4   2   87.89    3.25
   0  -4  -3  182.55    6.98
   0  -4  -3  190.78    6.96
   0  -4  -3  185.20    7.82
   0  -4  -3  185.99    7.32
   0   4   3  196.98    7.00
   0   4   3  189.54    7.38
   0   4   3  189.47    7.45
   0   4   3  193.82    6.84
   0   4   3  194.80    6.99
   0   4   3  183.65    7.12
   0   4   3  184.46    7.03
   0   4   3  187.51    6.84
   0   4   3  191.75    7.11
   0  -4  -4   45.40    1.80
   0  -4  -4   46.26    1.91
   0  -4  -4   46.66    2.71
   0  -4  -4   46.73    1.82
   0  -4  -4   43.98    3.28
   0   4   4   41.07    2.21
   0   4   4   45.06    1.90
   0   4   4   44.74    2.69
   0   4   4   45.19    1.75
   0   4   4   45.76    2.42
   0   4   4   41.49    1.78
   0   4   4   47.35    1.96
   0   4   4   45.60    2.11
   0   4   4   45.41    1.92
   0  -4  -5    3.24    1.71
   0  -4  -5    3.49    1.26
   0  -4  -5    4.24    0.50
   0   4   5    3.37    0.37
   0   4   5    3.36    0.63
   0   4   5    4.78    1.17
   0   4   5    3.32    0.45
   0   4   5    5.06    0.97
   0   4   5    3.72    0.53
   0   4   5    3.95    0.51
   0   4   5    3.66    0.49
   0   4   5    5.14    0.89
   0  -4  -6   -0.93    1.75
   0  -4  -6   -0.07    1.26
   0   4   6    0.32    0.51
   0   4   6    1.06    0.40
   0   4   6    0.94    0.42
   0   4   6   -0.18    0.32
   0   4   6    0.48    0.35
   0   4   6    0.26    0.28
   0   4   6    0.08    0.37
   0   4   6    0.76    0.84
   0  -4  -7    2.29    2.22
   0  -4  -7    6.53    1.71
   0   4   7    5.42    0.69
   0   4   7    3.79    0.63
   0   4   7    8.54    1.29
   0   4   7    5.63    0.77
   0   4   7    7.29    0.91
   0   4   7    6.12    0.68
   0   4   7    5.16    0.58
   0  -4  -8    0.72    1.43
   0  -4  -8   -0.84    2.41
   0   4   8    0.41    0.62
   0   4   8    0.07    0.38
   0   4   8    0.30    0.40
   0  -4  -9    0.38    1.45
   0  -4  -9    4.03    2.84
   0   4   9    2.71    0.77
   0   4   9    2.48    0.55
   0  -4 -10   -0.59    1.45
   0   4  10    0.53    0.71
   0   4  10    0.30    0.63
   0  -5  10    3.37    0.74
   0  -5  10    5.13    1.01
   0   5 -10    3.06    0.78
   0  -5   9   -0.22    0.55
   0  -5   9    0.64    0.69
   0   5  -9   -0.48    0.57
   0  -5   8    0.80    0.69
   0  -5   8    0.54    0.45
   0  -5   8    0.37    0.41
   0  -5   8    0.74    0.60
   0   5  -8    1.05    0.66
   0  -5   7    0.93    0.74
   0  -5   7    0.44    0.40
   0  -5   7    0.38    0.54
   0  -5   7    0.27    0.31
   0  -5   7    0.52    0.68
   0  -5   7    0.11    0.40
   0   5  -7    1.21    0.64
   0   5  -7   -0.05    0.40
   0  -5   6   11.89    2.46
   0  -5   6   12.17    0.88
   0  -5   6   11.93    1.24
   0  -5   6   12.94    1.14
   0  -5   6   12.52    0.79
   0  -5   6   12.01    0.88
   0  -5   6   12.21    1.22
   0  -5   6   11.55    0.76
   0   5  -6   12.13    0.98
   0   5  -6   11.30    1.14
   0  -5   5    4.79    0.58
   0  -5   5    6.02    2.14
   0  -5   5    5.46    0.69
   0  -5   5    4.28    0.72
   0  -5   5    5.86    0.78
   0  -5   5    4.88    0.57
   0  -5   5    5.68    0.82
   0  -5   5    6.54    1.27
   0  -5   5    4.32    0.56
   0  -5   5    4.34    0.57
   0   5  -5    4.99    0.70
   0   5  -5    3.79    0.70
   0   5  -5    5.59    0.88
   0  -5   4   13.01    0.70
   0  -5   4   10.54    1.41
   0  -5   4   11.70    0.80
   0  -5   4   12.71    0.96
   0  -5   4   12.75    0.97
   0  -5   4   14.42    1.17
   0  -5   4   11.49    1.00
   0  -5   4   12.27    0.80
   0  -5   4   12.96    0.75
   0   5  -4   12.06    0.71
   0   5  -4   12.29    1.03
   0   5  -4   12.89    0.83
   0   5  -4   12.55    0.74
   0   5  -4   12.55    1.07
   0  -5   3   27.39    1.56
   0  -5   3   26.80    1.43
   0  -5   3   24.51    1.26
   0  -5   3   28.51    1.23
   0  -5   3   30.63    2.05
   0  -5   3   25.53    1.39
   0  -5   3   25.47    1.30
   0   5  -3   25.98    1.27
   0   5  -3   28.10    1.25
   0   5  -3   24.76    1.46
   0   5  -3   28.50    1.45
   0   5  -3   25.10    1.23
   0  -5   2    0.12    0.42
   0  -5   2    0.40    0.81
   0  -5   2    0.56    0.39
   0  -5   2   -0.02    0.59
   0  -5   2    0.32    0.35
   0  -5   2    0.86    0.36
   0  -5   2    0.64    0.42
   0   5  -2    0.65    0.47
   0   5  -2    0.68    0.36
   0   5  -2   -0.13    0.49
   0   5  -2    0.47    0.36
   0  -5   1    6.27    0.79
   0  -5   1    6.13    0.72
   0  -5   1    6.32    0.72
   0  -5   1    5.93    0.57
   0  -5   1    5.64    0.76
   0  -5   1    4.85    0.69
   0   5  -1    6.13    0.75
   0   5  -1    5.29    0.71
   0   5  -1    6.71    0.81
   0   5  -1    6.30    0.85
   0   5  -1    6.76    0.65
   0   5  -1    6.24    0.71
   0  -5   0   -0.25    0.35
   0  -5   0   -0.27    0.34
   0  -5   0   -0.13    0.31
   0  -5   0   -0.52    0.59
   0  -5   0    0.47    0.43
   0  -5   0    0.16    0.35
   0   5   0   -0.15    0.32
   0   5   0    0.01    0.53
   0   5   0    0.15    0.33
   0   5   0    0.31    0.35
   0   5   0   -0.15    0.40
   0   5   0    0.19    0.53
   0   5   0    0.29    0.40
   0  -5  -1    3.72    0.54
   0  -5  -1    5.15    0.53
   0  -5  -1    5.00    0.97
   0  -5  -1    5.34    0.57
   0  -5  -1    6.02    0.68
   0  -5  -1    5.16    0.64
   0   5   1    5.45    0.81
   0   5   1    3.65    0.51
   0   5   1    4.77    0.59
   0   5   1    3.78    0.52
   0   5   1    5.49    0.52
   0   5   1    2.97    0.52
   0   5   1    4.20    0.70
   0   5   1    4.94    0.64
   0  -5  -2   -0.08    0.34
   0  -5  -2    0.35    0.29
   0  -5  -2    1.50    0.99
   0  -5  -2    0.48    0.24
   0  -5  -2    1.14    0.77
   0   5   2    0.57    0.35
   0   5   2   -0.11    0.40
   0   5   2    1.00    0.79
   0   5   2   -0.30    0.69
   0   5   2    0.54    0.31
   0   5   2    0.07    0.41
   0   5   2    0.62    0.39
   0   5   2    0.33    0.38
   0  -5  -3   25.15    1.16
   0  -5  -3   24.99    1.01
   0  -5  -3   27.12    2.33
   0  -5  -3   25.15    1.19
   0  -5  -3   25.23    1.20
   0  -5  -3   23.77    1.72
   0   5   3   24.47    1.83
   0   5   3   25.81    1.05
   0   5   3   21.89    1.35
   0   5   3   25.80    1.26
   0   5   3   21.85    1.30
   0   5   3   24.95    1.38
   0   5   3   24.07    1.24
   0   5   3   22.18    1.71
   0  -5  -4   11.52    1.63
   0  -5  -4   11.64    0.73
   0  -5  -4   12.10    0.73
   0  -5  -4   12.03    0.79
   0  -5  -4   13.27    2.06
   0   5   4   12.89    0.85
   0   5   4   12.04    1.39
   0   5   4   11.11    1.01
   0   5   4   10.52    1.26
   0   5   4   12.88    0.85
   0   5   4   12.38    0.64
   0   5   4   13.04    0.89
   0   5   4   10.91    1.49
   0   5   4   11.70    0.65
   0  -5  -5    5.43    0.60
   0  -5  -5    4.21    1.80
   0  -5  -5    4.97    0.43
   0  -5  -5    4.20    0.45
   0  -5  -5    4.18    1.34
   0   5   5    4.48    0.64
   0   5   5    5.10    0.74
   0   5   5    4.16    0.49
   0   5   5    4.82    0.59
   0   5   5    2.81    0.88
   0   5   5    4.40    1.18
   0   5   5    5.13    0.77
   0   5   5    4.73    0.91
   0   5   5    4.41    0.46
   0  -5  -6   10.31    0.83
   0  -5  -6   16.39    2.00
   0  -5  -6    9.61    2.55
   0   5   6   11.75    1.39
   0   5   6   12.14    0.91
   0   5   6   12.48    0.76
   0   5   6   10.63    0.92
   0   5   6   10.40    1.11
   0   5   6   10.92    0.89
   0   5   6   10.79    0.67
   0  -5  -7   -0.16    2.03
   0  -5  -7    1.53    1.43
   0   5   7    0.44    0.30
   0   5   7    0.90    0.43
   0   5   7    0.22    0.89
   0   5   7    0.37    0.41
   0   5   7    0.56    0.59
   0   5   7    0.19    0.44
   0  -5  -8    0.01    2.17
   0  -5  -8    0.71    1.45
   0   5   8    0.42    0.41
   0   5   8    0.02    0.61
   0   5   8    0.70    0.46
   0   5   8    0.02    0.39
   0  -5  -9   -1.71    1.17
   0  -5  -9    1.12    2.75
   0   5   9   -0.11    0.37
   0   5   9    0.01    0.45
   0   5   9   -0.30    0.63
   0  -5 -10    2.04    3.06
   0   5  10    5.20    0.90
   0   5  10    3.63    0.72
   0  -6  10    2.11    0.66
   0  -6  10    2.42    0.96
   0   6 -10    1.65    0.66
   0  -6   9    0.86    0.64
   0  -6   9   -0.16    0.72
   0   6  -9   -0.11    0.61
   0  -6   8    6.54    0.82
   0  -6   8    4.79    0.94
   0  -6   8    4.87    0.82
   0  -6   8    5.46    0.60
   0   6  -8    5.45    0.75
   0   6  -8    6.69    0.94
   0  -6   7    0.27    0.33
   0  -6   7    0.39    0.40
   0  -6   7    0.13    0.30
   0  -6   7    0.19    0.56
   0  -6   7    0.54    0.66
   0   6  -7    0.76    0.62
   0   6  -7    0.11    0.42
   0  -6   6    1.60    0.58
   0  -6   6    0.74    0.73
   0  -6   6    1.83    0.42
   0  -6   6    1.24    0.43
   0  -6   6    1.15    0.59
   0  -6   6    2.17    0.44
   0  -6   6    1.60    0.42
   0   6  -6    0.96    0.60
   0   6  -6    1.58    0.51
   0  -6   5   22.22    1.16
   0  -6   5   22.38    1.41
   0  -6   5   22.62    1.14
   0  -6   5   20.84    1.58
   0  -6   5   23.37    2.19
   0  -6   5   21.58    1.19
   0  -6   5   21.64    1.32
   0  -6   5   22.72    1.06
   0   6  -5   20.89    1.42
   0   6  -5   22.97    1.20
   0   6  -5   23.69    1.45
   0  -6   4    8.05    0.72
   0  -6   4    7.21    0.90
   0  -6   4    7.87    0.73
   0  -6   4    7.49    0.89
   0  -6   4    8.30    0.66
   0  -6   4    8.04    1.28
   0  -6   4    7.29    0.82
   0   6  -4    9.65    0.73
   0   6  -4    7.83    0.67
   0   6  -4    7.21    0.93
   0   6  -4    7.47    0.88
   0   6  -4    7.32    0.61
   0  -6   3  101.00    4.03
   0  -6   3  103.70    4.14
   0  -6   3  101.42    4.53
   0  -6   3  102.05    3.82
   0  -6   3  101.43    3.98
   0  -6   3   98.70    3.92
   0  -6   3  103.21    4.00
   0   6  -3  102.17    4.07
   0   6  -3   95.70    3.89
   0   6  -3  100.85    4.04
   0   6  -3  105.21    3.86
   0   6  -3   99.02    3.97
   0  -6   2   20.84    1.17
   0  -6   2   20.61    1.44
   0  -6   2   18.55    1.74
   0  -6   2   19.39    0.99
   0  -6   2   18.24    1.08
   0  -6   2   18.71    1.13
   0  -6   2   18.19    1.14
   0   6  -2   20.54    1.07
   0   6  -2   17.25    1.06
   0   6  -2   21.00    1.27
   0   6  -2   18.78    1.25
   0  -6   1    8.81    0.87
   0  -6   1    9.76    0.82
   0  -6   1    8.56    0.80
   0  -6   1    8.63    0.69
   0  -6   1    8.72    0.84
   0  -6   1    8.89    1.12
   0   6  -1    9.71    0.82
   0   6  -1    9.07    0.94
   0   6  -1    7.78    0.78
   0   6  -1    8.93    0.81
   0   6  -1    8.37    0.88
   0   6  -1    8.23    0.87
   0  -6   0    2.12    0.75
   0  -6   0    1.73    0.43
   0  -6   0    2.09    0.53
   0  -6   0    1.81    0.48
   0  -6   0    2.55    0.42
   0  -6   0    1.99    0.44
   0   6   0    0.80    0.49
   0   6   0    3.04    0.59
   0   6   0    2.96    0.51
   0   6   0    1.87    0.45
   0   6   0    2.32    0.67
   0   6   0    1.83    0.38
   0   6   0    2.69    0.50
   0   6   0    2.28    0.38
   0  -6  -1    9.02    0.80
   0  -6  -1    8.29    0.70
   0  -6  -1    8.15    0.69
   0  -6  -1    7.70    0.84
   0  -6  -1    8.33    0.77
   0  -6  -1    9.47    1.40
   0   6   1    8.96    1.12
   0   6   1    7.96    0.64
   0   6   1    8.67    0.75
   0   6   1    8.50    0.93
   0   6   1    7.51    0.78
   0   6   1    9.17    1.15
   0   6   1    8.97    0.82
   0   6   1    8.53    0.77
   0  -6  -2   15.97    1.51
   0  -6  -2   18.27    1.06
   0  -6  -2   18.71    1.02
   0  -6  -2   16.22    1.85
   0  -6  -2   17.97    0.89
   0  -6  -2   16.68    0.94
   0   6   2   17.80    0.94
   0   6   2   17.23    1.50
   0   6   2   15.91    1.08
   0   6   2   17.89    1.02
   0   6   2   18.49    1.16
   0   6   2   17.75    1.46
   0   6   2   18.07    1.07
   0   6   2   17.19    0.89
   0  -6  -3   95.33    3.43
   0  -6  -3   92.68    3.88
   0  -6  -3   97.29    3.65
   0  -6  -3   92.53    4.49
   0   6   3   92.35    3.70
   0   6   3   92.51    4.04
   0   6   3   93.01    3.44
   0   6   3   93.17    3.59
   0   6   3   93.13    3.62
   0   6   3   90.64    3.76
   0   6   3   89.27    4.05
   0   6   3   90.60    3.73
   0  -6  -4    7.21    0.62
   0  -6  -4    7.09    0.65
   0  -6  -4    7.51    1.25
   0  -6  -4    5.88    1.70
   0  -6  -4    7.81    0.64
   0   6   4    5.88    0.73
   0   6   4    7.01    0.94
   0   6   4    6.21    0.89
   0   6   4    7.51    0.77
   0   6   4    6.44    1.07
   0   6   4    7.39    0.51
   0   6   4    7.32    0.48
   0   6   4    9.70    1.46
   0   6   4    7.18    0.81
   0  -6  -5   20.39    2.83
   0  -6  -5   20.37    1.02
   0  -6  -5   21.17    2.24
   0  -6  -5   20.05    1.02
   0  -6  -5   19.44    1.11
   0   6   5   21.53    1.26
   0   6   5   20.55    1.20
   0   6   5   19.76    0.93
   0   6   5   20.14    0.92
   0   6   5   21.45    1.50
   0   6   5   20.86    1.38
   0   6   5   19.43    1.89
   0   6   5   19.89    1.21
   0   6   5   23.17    1.81
   0  -6  -6   -0.47    1.70
   0  -6  -6   -0.13    1.33
   0  -6  -6    1.66    0.42
   0   6   6    1.61    0.49
   0   6   6    2.17    0.52
   0   6   6    0.98    0.58
   0   6   6    1.22    0.34
   0   6   6    0.60    0.89
   0   6   6    1.56    0.51
   0  -6  -7   -0.74    1.28
   0  -6  -7   -0.53    1.96
   0   6   7    0.36    0.59
   0   6   7   -0.29    0.42
   0   6   7   -0.18    0.45
   0   6   7    0.74    0.93
   0   6   7    0.31    0.43
   0  -6  -8    4.96    1.66
   0  -6  -8    6.34    2.65
   0   6   8    8.95    1.16
   0   6   8    5.50    0.77
   0   6   8    5.66    0.76
   0  -6  -9   -0.13    1.45
   0  -6  -9   -0.25    2.55
   0   6   9   -0.03    0.44
   0   6   9   -0.48    0.58
   0   6   9    0.66    0.51
   0  -6 -10    2.14    2.78
   0   6  10    2.55    0.76
   0   6  10    1.96    0.64
   0  -7   9    1.83    0.94
   0  -7   9    1.90    0.75
   0   7  -9    2.37    0.78
   0  -7   8   -0.13    0.31
   0  -7   8   -0.45    0.74
   0  -7   8   -0.20    0.55
   0   7  -8    0.06    0.59
   0  -7   7   16.99    1.07
   0  -7   7   15.55    1.32
   0  -7   7   16.19    1.59
   0  -7   7   15.84    0.96
   0  -7   7   15.00    1.01
   0   7  -7   17.32    1.23
   0   7  -7   17.26    1.40
   0  -7   6    8.79    0.83
   0  -7   6   11.00    1.11
   0  -7   6    8.56    0.74
   0  -7   6    8.31    0.82
   0  -7   6    9.96    1.34
   0   7  -6    8.96    1.12
   0   7  -6    9.71    0.93
   0  -7   5    1.57    0.47
   0  -7   5    0.99    0.40
   0  -7   5    0.57    0.74
   0  -7   5    0.49    0.48
   0  -7   5    0.92    0.41
   0   7  -5    0.82    0.35
   0   7  -5    1.28    0.61
   0   7  -5    2.11    0.60
   0   7  -5    1.18    0.42
   0  -7   4    6.14    1.20
   0  -7   4    4.50    0.65
   0  -7   4    5.36    0.66
   0  -7   4    5.58    0.71
   0  -7   4    4.15    0.82
   0  -7   4    4.88    0.64
   0  -7   4    5.74    0.63
   0   7  -4    5.62    0.69
   0   7  -4    6.03    0.69
   0   7  -4    4.73    0.59
   0   7  -4    5.54    0.78
   0   7  -4    5.83    0.79
   0  -7   3   -0.16    0.37
   0  -7   3    0.37    0.37
   0  -7   3    0.05    0.76
   0  -7   3   -0.32    0.31
   0  -7   3   -0.13    0.41
   0  -7   3    0.34    0.67
   0  -7   3   -0.60    0.37
   0   7  -3    0.51    0.36
   0   7  -3    0.67    0.45
   0   7  -3   -0.14    0.54
   0   7  -3    0.23    0.31
   0   7  -3   -0.09    0.39
   0  -7   2   15.01    1.06
   0  -7   2   16.82    1.68
   0  -7   2   17.60    1.43
   0  -7   2   17.50    0.90
   0  -7   2   16.60    1.04
   0  -7   2   14.02    1.06
   0  -7   2   15.48    1.04
   0   7  -2   15.67    1.13
   0   7  -2   16.81    1.18
   0   7  -2   16.97    1.00
   0   7  -2   15.72    1.00
   0  -7   1   51.11    2.15
   0  -7   1   45.45    2.23
   0  -7   1   50.05    2.05
   0  -7   1   50.13    2.44
   0  -7   1   48.05    2.12
   0  -7   1   50.68    2.20
   0   7  -1   48.20    2.18
   0   7  -1   48.87    2.28
   0   7  -1   47.89    2.14
   0   7  -1   51.49    2.30
   0   7  -1   52.45    2.11
   0   7  -1   54.46    2.20
   0  -7   0    0.30    0.43
   0  -7   0    0.26    0.40
   0  -7   0   -0.42    0.80
   0  -7   0    0.64    0.43
   0  -7   0   -0.08    0.39
   0  -7   0    0.19    0.34
   0   7   0   -0.40    0.59
   0   7   0    0.06    0.34
   0   7   0   -0.56    0.44
   0   7   0   -0.05    0.31
   0   7   0   -0.07    0.46
   0   7   0   -0.29    0.49
   0   7   0    0.28    0.38
   0   7   0   -0.45    0.47
   0  -7  -1   44.47    2.54
   0  -7  -1   48.36    1.95
   0  -7  -1   46.81    2.09
   0  -7  -1   45.45    2.03
   0  -7  -1   46.42    1.97
   0  -7  -1   49.93    2.16
   0   7   1   49.45    2.35
   0   7   1   46.29    1.96
   0   7   1   48.67    2.23
   0   7   1   48.36    2.29
   0   7   1   47.06    2.12
   0   7   1   46.49    2.04
   0   7   1   46.53    1.99
   0   7   1   48.76    2.03
   0  -7  -2   15.28    0.98
   0  -7  -2   14.59    1.00
   0  -7  -2   15.88    1.37
   0  -7  -2   15.15    0.89
   0  -7  -2   14.30    1.88
   0   7   2   15.10    0.86
   0   7   2   16.97    1.37
   0   7   2   15.98    1.48
   0   7   2   14.50    1.01
   0   7   2   14.49    1.12
   0   7   2   15.03    0.84
   0   7   2   13.99    1.04
   0   7   2   16.90    1.06
   0  -7  -3    0.06    0.19
   0  -7  -3   -0.27    0.30
   0  -7  -3   -0.34    0.72
   0  -7  -3   -0.02    0.33
   0  -7  -3   -0.62    1.07
   0   7   3    0.65    0.40
   0   7   3    0.85    0.74
   0   7   3   -0.03    0.44
   0   7   3    0.04    0.34
   0   7   3    0.05    0.30
   0   7   3   -0.18    0.65
   0   7   3   -0.21    0.41
   0   7   3    0.52    0.47
   0  -7  -4    4.61    0.58
   0  -7  -4    4.94    1.08
   0  -7  -4    4.76    0.37
   0  -7  -4    5.33    1.64
   0  -7  -4    4.72    0.55
   0   7   4    4.42    0.99
   0   7   4    3.77    0.63
   0   7   4    3.93    0.45
   0   7   4    3.69    0.69
   0   7   4    4.83    0.63
   0   7   4    5.42    0.79
   0   7   4    5.37    1.03
   0   7   4    5.06    0.62
   0  -7  -5    1.19    0.36
   0  -7  -5    0.40    0.33
   0  -7  -5    0.38    1.68
   0  -7  -5    0.41    1.08
   0   7   5    1.35    0.50
   0   7   5    1.27    0.53
   0   7   5    1.40    0.66
   0   7   5    1.29    0.49
   0   7   5    0.73    0.55
   0  -7  -6    8.93    1.73
   0  -7  -6    8.23    0.62
   0  -7  -6    3.61    1.90
   0   7   6    8.74    0.92
   0   7   6    8.58    0.96
   0   7   6    8.73    1.09
   0   7   6    7.75    1.01
   0   7   6    9.08    0.94
   0  -7  -7   17.39    2.97
   0  -7  -7   13.99    2.09
   0   7   7   15.42    1.39
   0   7   7   19.43    1.55
   0   7   7   14.84    1.18
   0   7   7   14.66    1.14
   0  -7  -8   -0.49    1.37
   0  -7  -8   -1.19    1.98
   0   7   8    0.04    0.54
   0   7   8   -0.33    0.39
   0   7   8   -0.16    0.50
   0  -7  -9    2.60    2.73
   0   7   9    0.36    0.43
   0   7   9    1.85    0.71
   0   7   9    2.36    0.64
   0  -8   9    0.18    0.53
   0  -8   9    0.53    0.33
   0  -8   9    0.32    0.82
   0   8  -9    0.85    0.70
   0  -8   8    0.24    0.47
   0  -8   8   -0.09    0.31
   0  -8   8   -0.21    0.78
   0   8  -8   -0.59    0.60
   0  -8   7    8.20    1.06
   0  -8   7    9.62    1.48
   0  -8   7    8.75    0.77
   0   8  -7    9.86    0.99
   0   8  -7    9.02    1.16
   0  -8   6   -0.57    0.76
   0  -8   6    0.02    0.36
   0  -8   6   -0.34    0.39
   0  -8   6    0.00    0.39
   0  -8   6    0.34    0.46
   0   8  -6    0.26    0.44
   0   8  -6    0.00    0.60
   0  -8   5   48.88    2.56
   0  -8   5   48.90    2.31
   0  -8   5   48.93    2.12
   0  -8   5   49.53    2.09
   0  -8   5   48.24    2.27
   0   8  -5   46.10    2.40
   0   8  -5   45.57    2.13
   0   8  -5   51.21    2.40
   0   8  -5   47.08    2.13
   0  -8   4    1.49    0.47
   0  -8   4    1.22    0.45
   0  -8   4    1.53    0.56
   0  -8   4    2.07    0.80
   0  -8   4    1.35    0.51
   0  -8   4    1.71    0.43
   0  -8   4    1.43    0.89
   0   8  -4    0.77    0.61
   0   8  -4    1.91    0.43
   0   8  -4    1.51    0.46
   0   8  -4    1.99    0.53
   0   8  -4    2.05    0.55
   0  -8   3    2.88    0.57
   0  -8   3    2.64    0.54
   0  -8   3    2.65    0.41
   0  -8   3    3.52    0.56
   0  -8   3    1.87    0.72
   0  -8   3    2.45    0.57
   0  -8   3    2.02    0.89
   0   8  -3    2.68    0.48
   0   8  -3    1.48    0.62
   0   8  -3    2.28    0.55
   0   8  -3    2.38    0.56
   0   8  -3    2.27    0.43
   0  -8   2    3.10    0.53
   0  -8   2    2.71    0.95
   0  -8   2    2.47    0.40
   0  -8   2    2.04    0.49
   0  -8   2    3.84    0.80
   0  -8   2    2.74    0.54
   0  -8   2    2.69    0.60
   0   8  -2    2.74    0.50
   0   8  -2    3.36    0.65
   0   8  -2    3.30    0.62
   0   8  -2    2.23    0.48
   0   8  -2    2.62    0.56
   0  -8   1   12.41    0.80
   0  -8   1   12.27    0.97
   0  -8   1   10.73    1.37
   0  -8   1   14.81    0.99
   0  -8   1   12.44    0.92
   0  -8   1   12.46    1.01
   0   8  -1   12.92    1.07
   0   8  -1   12.31    1.02
   0   8  -1   12.61    0.90
   0   8  -1   12.74    0.94
   0   8  -1   11.79    0.96
   0   8  -1   12.32    1.12
   0  -8   0   13.16    1.00
   0  -8   0   13.38    0.90
   0  -8   0   14.62    0.95
   0  -8   0   12.82    1.04
   0  -8   0   14.71    0.85
   0  -8   0   15.67    1.60
   0   8   0   12.76    1.19
   0   8   0   14.22    0.84
   0   8   0   13.63    0.99
   0   8   0   11.87    0.98
   0   8   0   14.16    1.16
   0   8   0   16.29    1.07
   0   8   0   13.64    0.88
   0   8   0   12.48    1.00
   0  -8  -1   12.35    0.93
   0  -8  -1   11.09    0.95
   0  -8  -1   11.89    0.80
   0  -8  -1   11.38    0.94
   0  -8  -1   11.43    1.57
   0  -8  -1   11.91    0.82
   0   8   1   11.38    0.86
   0   8   1   11.70    0.95
   0   8   1   11.14    0.86
   0   8   1   10.50    1.05
   0   8   1   11.45    0.77
   0   8   1   12.85    1.23
   0   8   1   11.68    0.92
   0   8   1   11.14    1.19
   0  -8  -2    4.05    0.60
   0  -8  -2    2.03    0.41
   0  -8  -2    2.81    0.78
   0  -8  -2    2.94    0.52
   0  -8  -2    2.05    1.05
   0  -8  -2    2.97    0.45
   0   8   2    1.98    0.78
   0   8   2    2.29    0.54
   0   8   2    1.88    0.55
   0   8   2    2.17    0.39
   0   8   2    2.89    0.79
   0   8   2    3.02    0.46
   0   8   2    3.00    0.64
   0   8   2    3.72    0.58
   0  -8  -3    1.89    0.44
   0  -8  -3    0.55    1.26
   0  -8  -3    2.49    0.94
   0  -8  -3    2.55    0.36
   0  -8  -3    2.11    0.54
   0  -8  -3    2.22    0.42
   0   8   3    2.57    0.77
   0   8   3    2.47    0.50
   0   8   3    1.65    0.40
   0   8   3    1.20    0.73
   0   8   3    2.20    0.59
   0   8   3    1.43    0.51
   0   8   3    2.15    0.38
   0   8   3    1.59    0.57
   0  -8  -4    2.79    1.01
   0  -8  -4    1.25    0.40
   0  -8  -4    1.67    0.42
   0  -8  -4    2.40    1.43
   0  -8  -4    1.67    0.41
   0  -8  -4    1.66    0.25
   0   8   4    0.93    0.73
   0   8   4    1.23    0.53
   0   8   4    1.68    0.33
   0   8   4    2.42    0.93
   0   8   4    0.89    0.56
   0   8   4    0.94    0.44
   0   8   4    1.60    0.52
   0   8   4    2.91    0.62
   0  -8  -5   44.31    2.86
   0  -8  -5   44.28    3.67
   0  -8  -5   45.31    2.06
   0   8   5   50.24    2.33
   0   8   5   45.02    2.11
   0   8   5   45.48    2.30
   0   8   5   46.61    2.11
   0  -8  -6    2.22    1.43
   0  -8  -6   -1.34    1.71
   0   8   6    0.14    0.47
   0   8   6    0.74    0.53
   0   8   6   -0.23    0.50
   0   8   6   -0.45    0.56
   0   8   6   -0.08    0.57
   0  -8  -7    6.15    1.79
   0  -8  -7    7.74    2.49
   0   8   7    8.11    1.00
   0   8   7    6.93    0.89
   0   8   7    8.34    0.97
   0  -8  -8   -2.62    1.61
   0  -8  -8    1.71    2.23
   0   8   8   -0.14    0.50
   0   8   8   -0.22    0.43
   0   8   8   -0.48    0.51
   0  -8  -9    1.09    2.25
   0   8   9    0.30    0.52
   0   8   9    0.50    0.65
   0   8   9    0.38    0.55
   0  -9   9    1.49    0.94
   0  -9   9    0.77    0.35
   0  -9   9    0.47    0.60
   0   9  -9    0.28    0.64
   0  -9   8    5.64    0.66
   0  -9   8    5.50    0.89
   0  -9   8    6.63    1.18
   0   9  -8    6.40    0.94
   0  -9   7    1.78    0.93
   0  -9   7    2.68    0.74
   0  -9   7    2.90    0.52
   0   9  -7    3.51    0.84
   0   9  -7    2.52    0.63
   0  -9   6   14.17    1.20
   0  -9   6   14.42    1.64
   0  -9   6   13.09    0.97
   0  -9   6   15.16    1.55
   0   9  -6   14.66    1.40
   0   9  -6   13.19    1.08
   0  -9   5    3.24    0.68
   0  -9   5    2.38    0.62
   0  -9   5    3.33    0.53
   0  -9   5    2.41    0.52
   0  -9   5    3.00    0.93
   0   9  -5    2.74    0.56
   0   9  -5    2.45    0.52
   0   9  -5    2.54    0.73
   0  -9   4    7.37    0.82
   0  -9   4    7.05    0.92
   0  -9   4    8.35    0.95
   0  -9   4    5.65    1.02
   0  -9   4    5.33    0.71
   0   9  -4    7.60    0.88
   0   9  -4    6.15    0.90
   0   9  -4    6.31    0.86
   0   9  -4    6.13    0.78
   0  -9   3   20.32    1.29
   0  -9   3   20.69    1.35
   0  -9   3   20.39    1.23
   0  -9   3   20.01    1.08
   0  -9   3   19.92    1.64
   0  -9   3   22.60    1.94
   0  -9   3   23.50    1.31
   0   9  -3   18.07    1.31
   0   9  -3   21.40    1.18
   0   9  -3   18.67    1.18
   0   9  -3   19.79    1.39
   0  -9   2    3.58    0.61
   0  -9   2    2.18    0.57
   0  -9   2    1.85    0.80
   0  -9   2    2.66    0.98
   0  -9   2    2.44    0.55
   0  -9   2    2.76    0.43
   0  -9   2    2.69    0.52
   0   9  -2    2.86    0.51
   0   9  -2    3.58    0.68
   0   9  -2    3.46    0.69
   0   9  -2    2.78    0.52
   0   9  -2    2.85    0.60
   0  -9   1   12.93    0.82
   0  -9   1   13.76    0.94
   0  -9   1   12.15    1.46
   0  -9   1   13.81    1.03
   0  -9   1   14.17    1.09
   0  -9   1   12.44    0.96
   0   9  -1   12.80    1.14
   0   9  -1   12.23    0.90
   0   9  -1   13.08    0.97
   0   9  -1   12.27    1.14
   0   9  -1   11.77    0.99
   0   9  -1   13.47    1.13
   0  -9   0   -0.29    0.30
   0  -9   0   -0.45    0.36
   0  -9   0    0.15    0.41
   0  -9   0    0.18    0.40
   0  -9   0    0.05    0.42
   0  -9   0    0.19    0.80
   0   9   0    0.51    0.47
   0   9   0    0.38    0.48
   0   9   0    0.30    0.53
   0   9   0    0.33    0.32
   0   9   0   -0.37    0.35
   0   9   0   -0.11    0.31
   0   9   0   -0.77    0.45
   0   9   0   -0.02    0.58
   0  -9  -1   12.50    1.00
   0  -9  -1   12.80    1.01
   0  -9  -1   13.34    1.64
   0  -9  -1   13.51    0.84
   0  -9  -1   12.32    1.01
   0  -9  -1   12.31    0.86
   0   9   1   11.85    1.01
   0   9   1   10.45    0.82
   0   9   1   13.75    0.97
   0   9   1   11.02    0.91
   0   9   1   13.73    0.98
   0   9   1   13.80    1.30
   0   9   1   11.83    1.16
   0   9   1   13.74    1.22
   0  -9  -2    2.13    0.40
   0  -9  -2    2.52    0.43
   0  -9  -2    2.25    0.82
   0  -9  -2    2.38    0.49
   0  -9  -2    2.14    0.51
   0  -9  -2    3.52    1.22
   0   9   2    3.02    0.56
   0   9   2    2.27    0.61
   0   9   2    2.92    0.65
   0   9   2    2.57    0.49
   0   9   2    2.24    0.40
   0   9   2    2.14    0.53
   0   9   2    3.01    0.82
   0   9   2    2.12    0.77
   0  -9  -3   16.58    0.87
   0  -9  -3   17.08    1.74
   0  -9  -3   19.97    2.41
   0  -9  -3   19.31    1.19
   0  -9  -3   18.16    1.14
   0  -9  -3   17.67    1.05
   0   9   3   18.45    1.34
   0   9   3   17.36    1.60
   0   9   3   20.06    1.18
   0   9   3   18.96    0.99
   0   9   3   16.91    1.00
   0   9   3   17.79    1.57
   0   9   3   19.03    1.25
   0   9   3   19.20    1.30
   0  -9  -4    5.34    0.42
   0  -9  -4    7.84    1.87
   0  -9  -4    5.73    1.10
   0   9   4    8.07    0.99
   0   9   4    4.84    0.76
   0   9   4    5.70    0.69
   0   9   4    4.61    0.98
   0   9   4    5.69    0.57
   0   9   4    7.14    0.91
   0   9   4    3.85    0.67
   0  -9  -5    1.31    1.16
   0  -9  -5    2.23    0.50
   0  -9  -5    2.46    1.76
   0   9   5    2.34    0.70
   0   9   5    2.38    0.59
   0   9   5    1.71    0.61
   0   9   5    2.50    0.56
   0   9   5    3.24    0.77
   0  -9  -6   14.25    2.67
   0  -9  -6   12.89    1.97
   0   9   6   13.36    1.32
   0   9   6   16.14    1.22
   0  -9  -7    1.27    1.47
   0  -9  -7    0.48    1.87
   0   9   7    2.99    0.65
   0   9   7    2.39    0.65
   0   9   7    1.96    0.73
   0  -9  -8    5.55    2.35
   0   9   8    5.42    0.94
   0   9   8    4.03    0.73
   0   9   8    5.50    0.81
   0  -9  -9   -2.73    1.94
   0   9   9    0.20    0.53
   0   9   9    0.24    0.47
   0   9   9    1.09    0.67
   0 -10   8    1.89    0.65
   0 -10   8    4.17    0.57
   0 -10   8    3.01    1.06
   0  10  -8    3.56    0.82
   0 -10   7    2.10    0.99
   0 -10   7    3.97    0.59
   0 -10   7    3.86    0.76
   0  10  -7    2.56    0.75
   0  10  -7    3.53    0.70
   0 -10   6    0.38    0.56
   0 -10   6    0.98    0.91
   0 -10   6    0.99    0.47
   0  10  -6    0.51    0.65
   0  10  -6    0.96    0.49
   0 -10   5    1.42    0.50
   0 -10   5    1.50    0.95
   0 -10   5    1.13    0.61
   0 -10   5    1.08    0.42
   0  10  -5    0.19    0.67
   0  10  -5    0.63    0.46
   0 -10   4    0.29    0.48
   0 -10   4    0.29    0.47
   0 -10   4    0.70    0.52
   0 -10   4   -0.35    0.83
   0 -10   4   -0.06    0.35
   0  10  -4    0.20    0.64
   0  10  -4    0.40    0.46
   0  10  -4    0.32    0.44
   0 -10   3    6.47    0.71
   0 -10   3    8.54    0.89
   0 -10   3    9.91    1.41
   0 -10   3    5.71    0.91
   0 -10   3    6.82    1.09
   0 -10   3    8.44    0.95
   0  10  -3    8.36    1.09
   0  10  -3    5.79    0.94
   0  10  -3    9.48    0.86
   0 -10   2    1.89    0.98
   0 -10   2    1.28    0.49
   0 -10   2    3.19    0.97
   0 -10   2    1.50    0.55
   0 -10   2    2.97    0.59
   0 -10   2    2.37    0.45
   0 -10   2    2.68    0.58
   0  10  -2    2.24    0.53
   0  10  -2    2.20    0.57
   0  10  -2    2.15    0.64
   0  10  -2    1.38    0.57
   0  10  -2    2.22    0.67
   0 -10   1   11.15    1.57
   0 -10   1   13.64    0.95
   0 -10   1    9.98    1.01
   0 -10   1   10.68    0.98
   0 -10   1    9.92    0.93
   0 -10   1    9.70    0.78
   0  10  -1    9.53    1.07
   0  10  -1    9.18    1.06
   0  10  -1    9.89    0.96
   0  10  -1    9.45    0.85
   0  10  -1    9.89    0.95
   0  10  -1    9.87    1.14
   0 -10   0    4.21    0.65
   0 -10   0    6.34    1.17
   0 -10   0    4.45    0.62
   0 -10   0    5.68    0.66
   0 -10   0    5.95    0.79
   0 -10   0    5.42    0.65
   0  10   0    5.20    0.73
   0  10   0    3.50    0.67
   0  10   0    5.77    0.66
   0  10   0    3.87    0.52
   0  10   0    5.82    0.71
   0  10   0    4.33    0.69
   0  10   0    5.12    0.88
   0  10   0    3.96    0.74
   0 -10  -1   10.72    0.99
   0 -10  -1    9.90    0.78
   0 -10  -1    8.45    0.96
   0 -10  -1    9.50    0.92
   0 -10  -1    9.48    1.44
   0 -10  -1    9.66    0.82
   0  10   1    8.92    0.93
   0  10   1    9.61    1.16
   0  10   1    9.17    0.86
   0  10   1   10.85    1.18
   0  10   1    9.61    1.18
   0  10   1    7.84    0.93
   0  10   1    8.99    0.77
   0  10   1    9.66    0.91
   0 -10  -2    1.67    0.82
   0 -10  -2    2.26    0.47
   0 -10  -2    1.06    0.45
   0 -10  -2    1.74    0.38
   0 -10  -2    1.41    0.52
   0 -10  -2    0.52    1.11
   0  10   2    1.27    0.53
   0  10   2    1.80    0.41
   0  10   2    2.33    0.83
   0  10   2    1.84    0.51
   0  10   2    1.05    0.55
   0  10   2    2.50    0.57
   0  10   2    2.11    0.70
   0  10   2    1.40    0.75
   0 -10  -3    4.78    0.54
   0 -10  -3    7.42    1.59
   0 -10  -3    6.01    0.77
   0 -10  -3    5.32    1.18
   0 -10  -3    6.58    0.84
   0  10   3    6.35    0.93
   0  10   3    6.58    0.72
   0  10   3    6.92    0.92
   0  10   3    5.34    0.79
   0  10   3    5.17    0.66
   0  10   3    5.00    0.97
   0  10   3    6.24    0.87
   0 -10  -4   -0.55    0.88
   0 -10  -4    0.99    1.43
   0 -10  -4    0.18    0.22
   0  10   4    0.08    0.56
   0  10   4    0.23    0.35
   0  10   4   -1.07    0.47
   0  10   4    1.62    0.63
   0  10   4    0.38    0.54
   0  10   4   -0.26    0.35
   0 -10  -5    2.57    1.75
   0 -10  -5   -0.57    1.09
   0  10   5    0.24    0.59
   0  10   5    1.78    0.68
   0  10   5    1.41    0.61
   0 -10  -6    0.14    1.32
   0 -10  -6    0.50    1.82
   0  10   6    0.10    0.58
   0  10   6    0.46    0.55
   0  10   6    1.14    0.58
   0 -10  -7    3.79    2.23
   0  10   7    3.69    0.72
   0  10   7    2.56    0.65
   0  10   7    2.99    0.78
   0 -10  -8    2.14    2.22
   0  10   8    1.47    0.69
   0  10   8    2.26    0.66
   0  10   8    3.51    0.69
   0 -11   8    1.76    0.70
   0 -11   8    2.51    1.06
   0 -11   8    1.76    0.48
   0  11  -8    3.02    0.84
   0 -11   7   -0.26    0.86
   0 -11   7    0.85    0.45
   0 -11   7   -0.07    0.58
   0  11  -7    0.54    0.64
   0 -11   6    0.43    0.41
   0 -11   6   -0.06    0.58
   0 -11   6    0.25    0.90
   0  11  -6   -0.35    0.44
   0  11  -6    0.22    0.64
   0 -11   5    0.52    0.56
   0 -11   5    1.29    0.91
   0 -11   5    0.79    0.50
   0 -11   5    0.52    0.38
   0  11  -5    0.38    0.47
   0  11  -5    0.91    0.65
   0 -11   4    2.13    0.63
   0 -11   4    3.01    0.59
   0 -11   4    3.69    1.06
   0 -11   4    3.46    0.55
   0  11  -4    3.53    0.61
   0  11  -4    3.32    0.81
   0 -11   3    2.34    0.48
   0 -11   3    1.38    0.94
   0 -11   3    1.84    0.60
   0 -11   3    1.98    0.59
   0 -11   3    1.50    0.62
   0  11  -3    1.29    0.67
   0  11  -3    1.40    0.53
   0 -11   2    8.71    0.97
   0 -11   2    4.78    1.22
   0 -11   2    7.46    0.97
   0 -11   2    9.68    1.51
   0 -11   2    7.88    0.77
   0 -11   2    8.30    1.05
   0  11  -2    8.61    1.13
   0  11  -2   10.60    0.99
   0  11  -2    7.58    0.87
   0  11  -2    9.39    1.10
   0 -11   1   25.85    2.05
   0 -11   1   25.60    1.65
   0 -11   1   25.78    1.56
   0 -11   1   26.66    1.46
   0 -11   1   27.54    1.48
   0 -11   1   25.22    1.32
   0  11  -1   27.11    1.47
   0  11  -1   24.61    1.65
   0  11  -1   24.91    1.51
   0  11  -1   26.15    1.46
   0  11  -1   26.65    1.76
   0  11  -1   27.27    1.61
   0 -11   0    0.17    0.96
   0 -11   0    0.07    0.44
   0 -11   0   -0.58    0.30
   0 -11   0    0.13    0.48
   0 -11   0   -0.04    0.46
   0 -11   0    0.00    0.44
   0  11   0   -0.26    0.62
   0  11   0   -0.92    0.54
   0  11   0   -0.64    0.32
   0  11   0   -0.51    0.54
   0  11   0    0.02    0.50
   0  11   0   -0.59    0.40
   0  11   0   -0.04    0.54
   0  11   0    0.14    0.37
   0 -11  -1   28.30    2.32
   0 -11  -1   25.79    1.57
   0 -11  -1   25.94    1.39
   0 -11  -1   26.32    1.60
   0 -11  -1   27.24    1.56
   0  11   1   24.89    1.75
   0  11   1   25.49    1.49
   0  11   1   24.84    1.39
   0  11   1   28.02    1.53
   0  11   1   25.46    1.41
   0  11   1   25.11    1.96
   0  11   1   28.34    1.65
   0  11   1   26.21    1.69
   0 -11  -2    6.64    0.78
   0 -11  -2    5.20    0.96
   0 -11  -2    4.03    0.70
   0 -11  -2    5.91    1.46
   0  11   2    7.02    0.74
   0  11   2    4.63    0.76
   0  11   2    4.60    0.70
   0  11   2    5.30    0.87
   0  11   2    7.84    0.84
   0  11   2    4.61    0.89
   0 -11  -3    3.24    1.59
   0 -11  -3    0.96    0.36
   0 -11  -3    1.39    1.11
   0 -11  -3    0.72    0.47
   0  11   3    1.39    0.41
   0  11   3    0.90    0.59
   0  11   3    2.40    0.86
   0  11   3    1.23    0.60
   0  11   3    1.69    0.49
   0  11   3    1.78    0.69
   0  11   3    1.94    0.62
   0 -11  -4    0.99    1.46
   0 -11  -4    1.94    1.00
   0  11   4    1.46    0.60
   0  11   4    2.60    0.47
   0  11   4    0.86    0.60
   0  11   4    1.79    0.47
   0  11   4    2.68    0.80
   0 -11  -5    4.01    1.95
   0 -11  -5   -0.28    1.11
   0  11   5    0.74    0.60
   0  11   5    0.59    0.59
   0  11   5    1.81    0.68
   0 -11  -6    0.30    1.26
   0 -11  -6   -0.39    1.81
   0  11   6    0.31    0.56
   0  11   6    0.71    0.58
   0  11   6    2.08    0.72
   0 -11  -7    0.66    1.80
   0  11   7    0.91    0.58
   0  11   7    0.71    0.62
   0  11   7   -0.46    0.56
   0 -11  -8   -2.04    1.84
   0  11   8    2.23    0.64
   0  11   8    2.82    0.78
   0  11   8    1.84    0.68
   0 -12   8    1.49    0.69
   0 -12   8    0.69    0.44
   0 -12   8   -0.24    0.88
   0  12  -8    0.64    0.66
   0 -12   7    3.84    0.75
   0 -12   7    3.83    1.10
   0 -12   7    5.88    0.72
   0  12  -7    3.46    0.86
   0 -12   6    1.05    0.61
   0 -12   6    2.52    1.05
   0 -12   6    2.23    0.54
   0  12  -6    1.49    0.55
   0  12  -6    2.86    0.76
   0 -12   5    4.37    0.84
   0 -12   5    6.15    0.87
   0 -12   5    5.92    1.20
   0  12  -5    6.76    0.88
   0  12  -5    5.25    0.93
   0 -12   4    1.12    0.52
   0 -12   4    1.41    0.64
   0 -12   4    0.99    0.95
   0  12  -4    1.53    0.54
   0  12  -4    0.64    0.64
   0 -12   3    7.36    0.95
   0 -12   3    8.13    1.01
   0 -12   3    8.64    1.28
   0  12  -3    8.27    0.98
   0  12  -3    9.96    1.18
   0 -12   2   14.94    1.41
   0 -12   2   17.22    1.24
   0 -12   2   13.95    1.24
   0 -12   2   15.70    1.75
   0  12  -2   18.04    1.49
   0  12  -2   19.79    1.25
   0  12  -2   17.45    1.38
   0 -12   1    0.02    0.50
   0 -12   1    0.03    0.48
   0 -12   1    0.69    0.54
   0 -12   1    0.34    0.97
   0 -12   1    0.33    0.52
   0  12  -1    0.42    0.60
   0  12  -1    0.55    0.56
   0  12  -1    0.57    0.48
   0  12  -1    1.06    0.47
   0  12  -1    0.68    0.68
   0 -12   0    2.26    0.62
   0 -12   0    1.85    0.60
   0 -12   0    2.54    0.58
   0 -12   0    1.96    1.12
   0 -12   0    2.09    0.65
   0  12   0    2.39    0.66
   0  12   0    2.17    0.67
   0  12   0    1.71    0.60
   0  12   0    2.49    0.55
   0  12   0    2.19    0.76
   0  12   0    1.75    0.48
   0  12   0    2.43    0.64
   0 -12  -1    0.38    0.49
   0 -12  -1   -0.14    0.49
   0 -12  -1   -0.20    0.47
   0 -12  -1    0.09    0.62
   0 -12  -1    0.17    1.14
   0  12   1    0.71    0.46
   0  12   1   -0.29    0.59
   0  12   1    1.75    0.70
   0  12   1    0.75    0.41
   0  12   1    0.57    0.50
   0  12   1    0.30    0.59
   0  12   1    0.78    0.58
   0 -12  -2   13.89    1.65
   0 -12  -2   19.36    1.40
   0 -12  -2   17.87    2.42
   0 -12  -2   15.50    1.08
   0 -12  -2   16.75    1.24
   0  12   2   16.43    1.21
   0  12   2   15.63    1.48
   0  12   2   12.00    1.03
   0  12   2   16.01    1.19
   0  12   2   16.21    1.51
   0  12   2   16.91    1.38
   0  12   2   16.53    1.29
   0 -12  -3   11.33    1.93
   0 -12  -3    7.70    0.97
   0 -12  -3    8.32    1.47
   0  12   3    6.75    0.88
   0  12   3    6.41    0.83
   0  12   3    7.33    0.92
   0  12   3    5.73    0.95
   0  12   3    6.50    0.74
   0 -12  -4    1.48    1.12
   0 -12  -4    2.15    1.59
   0  12   4    1.15    0.62
   0  12   4    1.04    0.62
   0  12   4    0.63    0.54
   0  12   4    1.18    0.66
   0 -12  -5    5.74    1.40
   0 -12  -5    6.59    2.10
   0  12   5    5.73    0.90
   0  12   5    5.84    0.88
   0  12   5    5.05    0.78
   0 -12  -6    2.47    2.10
   0  12   6    1.07    0.65
   0  12   6    1.83    0.68
   0  12   6    1.75    0.64
   0 -12  -7    5.13    2.24
   0  12   7    3.45    0.75
   0  12   7    5.50    0.96
   0  12   7    4.63    0.78
   0 -12  -8    0.80    2.02
   0  12   8    0.81    0.57
   0  12   8    0.09    0.66
   0  12   8    0.69    0.61
   0 -13   7    4.82    0.68
   0 -13   7    3.93    0.78
   0 -13   7    6.62    1.27
   0  13  -7    5.84    0.91
   0 -13   6    1.28    0.53
   0 -13   6    0.66    0.62
   0 -13   6    0.17    0.95
   0  13  -6    1.47    0.69
   0  13  -6    0.86    0.54
   0 -13   5    1.28    0.63
   0 -13   5    2.37    1.04
   0 -13   5    0.27    0.48
   0  13  -5    0.48    0.66
   0  13  -5    1.82    0.57
   0 -13   4    0.61    0.96
   0 -13   4    1.71    0.64
   0 -13   4    1.41    0.66
   0  13  -4    1.40    0.57
   0  13  -4    1.25    0.74
   0 -13   3    4.13    1.19
   0 -13   3    1.85    0.64
   0 -13   3    3.17    0.69
   0  13  -3    2.41    0.61
   0  13  -3    3.01    0.81
   0 -13   2    0.43    0.54
   0 -13   2    0.65    0.53
   0 -13   2    0.28    0.99
   0  13  -2   -0.41    0.54
   0  13  -2    0.35    0.66
   0 -13   1   46.04    3.01
   0 -13   1   54.03    2.57
   0  13  -1   49.96    2.81
   0  13  -1   48.93    2.33
   0  13  -1   51.30    2.44
   0 -13   0    0.91    0.58
   0 -13   0    0.93    0.52
   0 -13   0    0.36    1.11
   0 -13   0   -0.22    0.55
   0 -13   0    0.09    0.56
   0  13   0    0.64    0.53
   0  13   0   -0.31    0.40
   0  13   0    0.48    0.41
   0  13   0   -0.09    0.58
   0  13   0   -0.94    0.59
   0  13   0    0.06    0.56
   0 -13  -1   44.54    2.15
   0 -13  -1   46.79    2.44
   0 -13  -1   47.28    2.45
   0 -13  -1   48.73    2.34
   0 -13  -1   49.82    3.21
   0  13   1   43.75    2.22
   0  13   1   49.24    2.52
   0  13   1   44.25    2.43
   0  13   1   47.49    2.21
   0  13   1   47.85    2.29
   0  13   1   45.44    2.19
   0  13   1   49.41    2.70
   0 -13  -2    0.39    0.98
   0 -13  -2    0.08    0.54
   0 -13  -2    2.02    1.36
   0  13   2    0.96    0.68
   0  13   2    0.34    0.53
   0  13   2    1.32    0.80
   0  13   2    0.36    0.55
   0  13   2    0.37    0.41
   0  13   2   -0.28    0.61
   0 -13  -3    2.96    1.58
   0 -13  -3    2.48    1.31
   0  13   3    2.40    0.70
   0  13   3    2.53    0.70
   0  13   3    2.62    0.90
   0  13   3    2.57    0.61
   0 -13  -4    1.75    1.14
   0 -13  -4    0.78    1.58
   0  13   4    1.75    0.69
   0  13   4    0.98    0.61
   0  13   4    1.29    0.76
   0 -13  -5    0.45    1.72
   0  13   5    1.04    0.64
   0  13   5    1.15    0.63
   0  13   5    0.31    0.60
   0 -13  -6    3.15    2.07
   0  13   6    0.49    0.63
   0  13   6    0.65    0.68
   0  13   6    0.91    0.66
   0 -13  -7    2.91    2.24
   0  13   7    3.84    0.86
   0  13   7    4.26    0.81
   0  13   7    4.45    0.81
   0 -14   7   -0.68    0.90
   0  14  -7    0.30    0.62
   0 -14   6   17.71    1.99
   0 -14   6   12.82    1.09
   0 -14   6   16.19    1.32
   0  14  -6   13.20    1.39
   0 -14   5   -0.54    0.44
   0 -14   5    0.05    0.96
   0 -14   5    0.43    0.57
   0  14  -5   -0.47    0.45
   0  14  -5    0.23    0.65
   0 -14   4    0.28    0.97
   0 -14   4    1.12    0.61
   0 -14   4    0.98    0.52
   0  14  -4    0.35    0.52
   0  14  -4    1.10    0.72
   0 -14   3    0.33    0.49
   0 -14   3   -0.45    0.90
   0 -14   3    0.56    0.56
   0  14  -3    0.20    0.52
   0  14  -3   -0.11    0.64
   0 -14   2   15.63    1.36
   0 -14   2   14.91    1.27
   0 -14   2   19.91    2.08
   0  14  -2   15.94    1.25
   0  14  -2   16.24    1.42
   0 -14   1    1.21    1.15
   0 -14   1    1.36    0.62
   0 -14   1    0.67    0.57
   0  14  -1    0.99    0.65
   0  14  -1    1.60    1.26
   0  14  -1    1.19    0.64
   0 -14   0  108.39    4.77
   0 -14   0  112.88    4.57
   0 -14   0  112.58    5.22
   0  14   0  119.67    5.16
   0  14   0  113.90    4.60
   0  14   0  103.64    4.45
   0  14   0  109.00    4.38
   0 -14  -1    0.80    0.72
   0 -14  -1    1.96    1.32
   0 -14  -1    0.12    0.50
   0  14   1    0.72    0.61
   0  14   1    0.24    0.63
   0  14   1    1.38    0.77
   0  14   1    0.29    0.48
   0 -14  -2   16.93    2.54
   0 -14  -2   14.86    1.83
   0  14   2   16.71    1.28
   0  14   2   14.56    1.30
   0  14   2   13.85    1.22
   0  14   2   15.78    1.61
   0 -14  -3   -0.53    1.50
   0 -14  -3   -0.57    1.15
   0  14   3    0.26    0.67
   0  14   3   -0.65    0.51
   0  14   3   -0.36    0.62
   0 -14  -4    1.55    1.55
   0  14   4    0.13    0.64
   0  14   4    0.88    0.62
   0  14   4    0.40    0.64
   0 -14  -5    0.71    1.75
   0  14   5   -0.31    0.62
   0  14   5    0.53    0.62
   0  14   5    1.02    0.67
   0 -14  -6   12.87    2.67
   0  14   6   11.37    1.23
   0  14   6   13.25    1.34
   0 -14  -7   -2.03    1.78
   0 -15   6    0.28    1.00
   0 -15   6    1.73    0.55
   0 -15   6    0.48    0.54
   0  15  -6    0.00    0.65
   0 -15   5    0.89    1.04
   0 -15   5    0.46    0.59
   0 -15   5   -0.21    0.44
   0  15  -5    0.55    0.71
   0  15  -5    0.27    0.52
   0 -15   4    3.62    0.71
   0 -15   4    0.68    1.06
   0 -15   4    0.05    0.57
   0  15  -4    0.78    0.70
   0  15  -4    1.66    0.56
   0 -15   3    0.99    1.05
   0 -15   3    2.33    0.70
   0 -15   3    3.25    0.78
   0  15  -3    1.87    0.79
   0  15  -3    2.92    0.65
   0 -15   2    6.46    1.02
   0 -15   2    7.17    0.90
   0 -15   2    2.56    1.17
   0  15  -2    5.96    0.81
   0  15  -2    2.74    0.81
   0 -15   1   -0.53    0.52
   0 -15   1   -0.02    0.56
   0 -15   1    0.54    1.15
   0  15  -1    0.10    0.62
   0  15  -1    0.51    0.63
   0 -15   0    1.46    1.21
   0 -15   0    0.05    0.65
   0 -15   0    0.41    0.60
   0  15   0    0.48    0.65
   0  15   0   -0.85    0.60
   0 -15  -1    0.31    0.75
   0 -15  -1   -0.11    1.28
   0  15   1   -0.97    0.53
   0  15   1    0.03    0.45
   0  15   1   -0.67    0.57
   0  15   1   -0.54    0.67
   0 -15  -2    5.06    1.61
   0 -15  -2    5.16    1.28
   0  15   2    4.15    1.05
   0  15   2    4.63    0.82
   0  15   2    4.35    0.80
   0  15   2    5.11    0.84
   0 -15  -3    0.54    1.31
   0 -15  -3    0.49    1.63
   0  15   3    2.11    0.83
   0  15   3    0.71    0.60
   0  15   3    2.29    0.76
   0 -15  -4   -0.01    1.65
   0  15   4    1.33    0.68
   0  15   4    0.61    0.67
   0  15   4    0.95    0.64
   0 -15  -5   -0.22    1.69
   0  15   5   -1.28    0.61
   0  15   5   -0.08    0.62
   0  15   5   -0.87    0.56
   0 -15  -6    0.27    1.93
   0  15   6    0.86    0.67
   0  15   6    0.65    0.65
   0  15   6    0.92    0.64
   0 -16   5    1.77    1.12
   0 -16   5    1.42    0.66
   0 -16   5    2.47    0.64
   0  16  -5    2.56    0.80
   0  16  -5    3.31    0.70
   0 -16   4    0.42    0.53
   0 -16   4    0.33    0.59
   0 -16   4    0.13    1.06
   0  16  -4   -0.42    0.48
   0  16  -4   -0.30    0.63
   0 -16   3    2.38    1.19
   0 -16   3    2.57    0.75
   0 -16   3    3.35    0.75
   0  16  -3    2.86    0.68
   0  16  -3    4.82    0.92
   0 -16   2    0.55    1.14
   0 -16   2    0.81    0.63
   0 -16   2    0.67    0.62
   0  16  -2   -0.42    0.66
   0  16  -2    0.66    0.58
   0 -16   1    1.50    0.67
   0 -16   1    0.35    1.20
   0 -16   1    1.15    0.71
   0  16  -1    1.74    0.74
   0  16  -1    1.63    0.67
   0 -16   0   13.43    1.42
   0 -16   0   15.00    2.28
   0 -16   0   14.01    1.42
   0  16   0   12.00    1.24
   0  16   0   13.68    1.35
   0 -16  -1    0.88    0.85
   0 -16  -1    1.85    1.41
   0  16   1    1.98    0.72
   0  16   1    1.31    0.67
   0 -16  -2    0.19    1.14
   0 -16  -2    2.60    1.48
   0  16   2   -0.62    0.61
   0  16   2    1.06    0.79
   0  16   2   -0.01    0.64
   0 -16  -3    3.05    1.78
   0  16   3    2.25    0.75
   0  16   3    3.36    0.96
   0  16   3    4.77    0.86
   0 -16  -4    0.98    1.66
   0  16   4    0.66    0.63
   0  16   4    1.29    0.76
   0  16   4    0.49    0.72
   0 -16  -5    2.38    1.88
   0  16   5    1.11    0.75
   0  16   5    2.28    0.76
   0  16   5    3.73    0.85
   0 -17   4   -0.99    0.52
   0 -17   4    0.41    1.10
   0 -17   4   -0.03    0.49
   0  17  -4    0.43    0.71
   0  17  -4   -0.62    0.48
   0 -17   3    1.38    1.23
   0 -17   3   -0.64    0.43
   0 -17   3   -0.46    0.53
   0  17  -3    1.22    0.71
   0  17  -3    0.42    0.57
   0 -17   2   12.56    1.86
   0 -17   2   12.27    1.30
   0 -17   2   14.78    1.36
   0  17  -2   11.85    1.35
   0  17  -2   11.10    1.17
   0 -17   1    7.65    1.07
   0 -17   1    6.67    1.51
   0 -17   1    7.46    1.18
   0  17  -1    6.60    0.91
   0  17  -1    6.22    1.03
   0 -17   0   -1.02    1.23
   0 -17   0    0.00    0.76
   0  17   0    0.28    0.67
   0  17   0   -1.51    0.57
   0 -17  -1    5.79    1.70
   0 -17  -1    8.02    1.26
   0  17   1    5.58    0.87
   0 -17  -2   14.05    2.14
   0  17   2    9.44    1.21
   0 -17  -3   -0.13    1.61
   0  17   3    0.30    0.63
   0  17   3    0.17    0.74
   0 -17  -4    1.21    1.64
   0  17   4    0.13    0.55
   0  17   4    0.40    0.67
   0  17   4   -0.75    0.56
   0 -18   2    1.61    0.69
   0 -18   2    0.11    1.16
   0  18  -2    0.15    0.63
   0  18  -2    0.15    0.69
   0 -18   1    1.81    0.79
   0 -18   1    0.76    1.24
   0  18  -1    1.69    0.82
   0  18  -1    1.19    0.67
   0 -18   0    7.06    1.71
   0 -18   0   12.99    1.56
   0  18   0   15.82    1.45
   0  18   0   12.44    1.32
   0 -18  -1    1.07    1.44
   0  18   1    2.23    0.75
   0 -18  -2    1.44    1.60
   0  18   2    1.07    0.68
   1  18   2   -0.33    0.66
  -1 -18  -2   -0.58    1.48
   1  18   1   -0.08    0.68
  -1 -18  -1    1.77    1.47
   1  18   0    1.64    0.72
  -1 -18   0    2.14    0.91
  -1 -18   0    1.66    1.46
   1  18  -1    0.76    0.78
   1  18  -1    1.72    0.69
  -1 -18   1    1.10    1.33
  -1 -18   1    1.45    0.84
   1  18  -2    1.36    0.68
   1  18  -2    3.03    0.87
  -1 -18   2    2.46    1.01
  -1 -18   2    1.59    1.33
  -1 -18   2    1.96    0.73
   1  17   4    0.02    0.69
   1  17   4    0.65    0.69
   1  17   4    0.10    0.53
  -1 -17  -4    0.47    1.66
   1  17   3    1.81    0.72
   1  17   3    1.07    0.77
  -1 -17  -3    1.10    1.65
   1  17   2   -0.08    0.63
  -1 -17  -2    0.23    1.57
   1  17   1    5.34    0.88
  -1 -17  -1    5.27    1.16
  -1 -17  -1    3.15    1.61
   1  17   0    3.51    0.89
   1  17   0    1.84    0.71
  -1 -17   0    2.20    1.42
  -1 -17   0    2.24    0.86
   1  17  -1    2.51    0.80
   1  17  -1    3.37    0.78
  -1 -17   1    2.05    0.84
  -1 -17   1    0.23    1.20
  -1 -17   1    3.23    0.87
   1  17  -2   22.94    1.70
   1  17  -2   21.34    1.49
  -1 -17   2   22.53    1.60
  -1 -17   2   21.74    2.37
  -1 -17   2   19.53    1.63
   1  17  -3    9.78    1.30
   1  17  -3    9.74    1.07
  -1 -17   3    7.58    1.13
  -1 -17   3    8.15    1.58
  -1 -17   3    8.10    1.17
   1  17  -4   -0.19    0.49
   1  17  -4    0.88    0.75
  -1 -17   4   -0.12    0.50
  -1 -17   4    1.02    1.16
  -1 -17   4    0.41    0.63
   1  16   5    0.65    0.62
   1  16   5   -0.21    0.69
   1  16   5   -0.71    0.50
  -1 -16  -5    0.87    1.82
   1  16   4   -0.03    0.52
   1  16   4   -0.97    0.63
   1  16   4    0.23    0.69
  -1 -16  -4   -1.18    1.50
   1  16   3    4.22    0.80
   1  16   3    4.26    1.03
   1  16   3    4.73    0.87
  -1 -16  -3    2.78    1.82
   1  16   2   -0.69    0.67
   1  16   2    0.17    0.67
   1  16   2    0.92    0.89
  -1 -16  -2    2.33    1.36
  -1 -16  -2    1.11    1.55
   1  16   1    0.73    0.66
   1  16   1    0.11    0.64
  -1 -16  -1   -0.95    1.30
  -1 -16  -1    0.19    0.89
   1  16   0    6.96    0.94
   1  16   0    5.58    0.93
  -1 -16   0    3.86    0.91
  -1 -16   0    5.90    1.52
  -1 -16   0    6.73    1.02
   1  16  -1   -0.40    0.63
   1  16  -1    0.90    0.63
  -1 -16   1    0.40    0.60
  -1 -16   1   -0.52    1.10
  -1 -16   1   -0.31    0.60
   1  16  -2    3.77    0.87
   1  16  -2    3.06    0.69
  -1 -16   2    2.96    0.75
  -1 -16   2    1.60    0.65
  -1 -16   2    3.58    1.32
   1  16  -3    1.19    0.61
   1  16  -3    1.42    0.74
  -1 -16   3    1.02    0.70
  -1 -16   3    2.18    1.24
  -1 -16   3    0.57    0.62
   1  16  -4    4.15    0.90
   1  16  -4    3.77    0.73
  -1 -16   4    4.40    0.81
  -1 -16   4    4.52    0.80
  -1 -16   4    2.34    1.14
   1  16  -5   -0.42    0.49
   1  16  -5    1.89    0.79
  -1 -16   5    0.21    0.59
  -1 -16   5   -1.56    0.94
  -1 -16   5    0.95    0.53
   1  15   6    0.62    0.69
   1  15   6   -0.02    0.58
   1  15   6    1.09    0.69
  -1 -15  -6   -0.19    1.95
   1  15   5    0.76    0.69
   1  15   5    2.62    0.77
   1  15   5    3.30    0.91
  -1 -15  -5    1.05    1.78
   1  15   4    0.57    0.67
   1  15   4    0.01    0.59
   1  15   4   -0.54    0.66
  -1 -15  -4   -0.70    1.57
   1  15   3    8.31    1.02
   1  15   3    8.50    1.34
   1  15   3    6.94    0.94
  -1 -15  -3    7.51    1.90
  -1 -15  -3    7.02    1.61
   1  15   2   17.59    1.34
   1  15   2   17.68    1.66
   1  15   2   15.45    1.27
   1  15   2   16.76    1.35
  -1 -15  -2   17.19    2.50
  -1 -15  -2   16.09    2.02
   1  15   1    2.48    0.95
   1  15   1    1.71    0.69
   1  15   1    3.56    0.64
   1  15   1    1.74    0.69
  -1 -15  -1    1.95    0.87
  -1 -15  -1    2.18    1.44
   1  15   0   17.45    1.39
   1  15   0   21.39    1.49
  -1 -15   0   20.34    2.38
  -1 -15   0   17.40    1.56
  -1 -15   0   17.31    1.51
   1  15  -1    0.06    0.58
   1  15  -1    0.30    0.67
  -1 -15   1    0.02    1.13
  -1 -15   1    0.16    0.51
  -1 -15   1    1.71    0.66
   1  15  -2    6.68    0.97
   1  15  -2    7.08    0.86
  -1 -15   2    6.89    1.43
  -1 -15   2    6.83    0.95
  -1 -15   2    8.40    1.02
   1  15  -3    0.91    0.56
   1  15  -3   -0.02    0.64
  -1 -15   3    0.11    0.57
  -1 -15   3    0.40    1.07
  -1 -15   3   -0.23    0.50
   1  15  -4    0.27    0.52
   1  15  -4   -0.21    0.61
  -1 -15   4   -0.58    0.52
  -1 -15   4   -0.42    0.96
  -1 -15   4    0.11    0.52
   1  15  -5    0.00    0.49
   1  15  -5    0.02    0.64
  -1 -15   5    0.14    1.00
  -1 -15   5   -0.62    0.53
  -1 -15   5    0.55    0.51
   1  15  -6    5.56    0.96
  -1 -15   6    6.36    0.90
  -1 -15   6    5.44    0.87
  -1 -15   6    6.29    1.37
   1  14   6    0.05    0.58
   1  14   6    0.25    0.63
   1  14   6    1.35    0.71
  -1 -14  -6    3.05    2.06
   1  14   5    1.96    0.81
   1  14   5    2.46    0.78
   1  14   5    2.75    0.72
  -1 -14  -5    1.90    1.95
   1  14   4    0.45    0.64
   1  14   4   -0.30    0.57
   1  14   4    0.28    0.65
  -1 -14  -4    1.40    1.63
  -1 -14  -4    1.25    1.17
   1  14   3    3.80    0.93
   1  14   3    2.64    0.72
   1  14   3    1.95    0.70
  -1 -14  -3    4.87    1.83
  -1 -14  -3    2.37    1.30
   1  14   2   11.58    1.45
   1  14   2   11.66    1.21
   1  14   2   12.36    1.11
   1  14   2    9.66    1.10
  -1 -14  -2   13.32    1.97
  -1 -14  -2   12.07    1.56
   1  14   1   26.88    1.49
   1  14   1   25.03    1.59
   1  14   1   23.17    1.54
   1  14   1   22.95    1.94
  -1 -14  -1   24.41    1.76
  -1 -14  -1   27.55    1.80
  -1 -14  -1   27.33    2.70
   1  14   0   -0.68    0.58
   1  14   0    1.12    0.67
   1  14   0    0.01    0.36
   1  14   0    0.20    0.61
  -1 -14   0    0.60    1.15
  -1 -14   0   -0.37    0.51
  -1 -14   0    0.53    0.66
   1  14  -1    8.61    1.14
   1  14  -1    9.21    1.12
   1  14  -1   12.23    2.04
  -1 -14   1    8.53    1.09
  -1 -14   1    9.14    1.56
  -1 -14   1    9.04    1.13
   1  14  -2    1.96    0.66
   1  14  -2    1.64    0.72
  -1 -14   2    1.37    0.62
  -1 -14   2    3.06    0.72
  -1 -14   2    1.17    1.09
   1  14  -3   -0.30    0.50
   1  14  -3    0.65    0.66
  -1 -14   3    0.18    0.56
  -1 -14   3   -0.37    0.99
  -1 -14   3    0.33    0.51
   1  14  -4    0.38    0.50
   1  14  -4    0.17    0.65
  -1 -14   4    0.71    0.96
  -1 -14   4   -0.25    0.54
  -1 -14   4   -0.43    0.46
   1  14  -5    4.05    0.88
   1  14  -5    4.34    0.71
  -1 -14   5    4.88    0.76
  -1 -14   5    4.30    1.18
  -1 -14   5    3.11    0.69
   1  14  -6    2.51    0.76
   1  14  -6    1.66    0.58
  -1 -14   6    1.41    0.53
  -1 -14   6    2.28    0.69
  -1 -14   6    1.51    1.05
   1  14  -7   -0.14    0.59
  -1 -14   7    1.01    1.03
  -1 -14   7    0.54    0.62
  -1 -14   7    0.42    0.47
   1  13   7    0.22    0.67
   1  13   7   -0.65    0.52
   1  13   7    0.24    0.64
  -1 -13  -7   -1.69    1.82
   1  13   6   -0.05    0.59
   1  13   6    0.73    0.67
   1  13   6    0.15    0.53
  -1 -13  -6    4.80    2.19
   1  13   5    0.39    0.61
   1  13   5   -0.47    0.54
   1  13   5    0.88    0.65
  -1 -13  -5   -1.57    1.86
  -1 -13  -5   -1.53    1.60
   1  13   4    1.66    0.69
   1  13   4    2.22    0.71
   1  13   4    2.17    0.80
  -1 -13  -4    2.00    1.20
  -1 -13  -4    0.95    1.54
   1  13   3    0.92    0.71
   1  13   3    0.56    0.64
   1  13   3    0.49    0.58
   1  13   3    0.98    0.51
  -1 -13  -3    1.22    1.30
  -1 -13  -3    0.12    1.50
   1  13   2   20.19    1.35
   1  13   2   17.90    1.35
   1  13   2   19.10    1.67
   1  13   2   15.41    1.20
   1  13   2   20.03    1.29
   1  13   2   20.41    1.70
  -1 -13  -2   18.87    1.49
  -1 -13  -2   20.83    1.91
  -1 -13  -2   23.51    2.54
   1  13   1    4.48    0.65
   1  13   1    4.99    0.71
   1  13   1    7.23    0.97
   1  13   1    7.26    0.84
   1  13   1    5.60    1.06
   1  13   1    5.29    0.91
   1  13   1    5.24    0.96
  -1 -13  -1    6.04    1.51
  -1 -13  -1    6.46    0.95
  -1 -13  -1    4.98    0.68
  -1 -13  -1    6.77    0.99
  -1 -13  -1    5.13    0.93
   1  13   0   34.42    1.87
   1  13   0   34.70    2.26
   1  13   0   33.72    1.84
   1  13   0   34.88    1.64
   1  13   0   32.82    1.78
   1  13   0   38.01    2.03
  -1 -13   0   34.61    1.90
  -1 -13   0   35.14    2.65
  -1 -13   0   32.68    1.97
  -1 -13   0   36.35    1.78
  -1 -13   0   32.07    2.02
   1  13  -1   27.56    1.67
   1  13  -1   29.90    2.06
   1  13  -1   29.99    1.77
  -1 -13   1   29.16    1.69
  -1 -13   1   31.45    2.40
  -1 -13   1   29.25    1.78
   1  13  -2    8.55    1.04
   1  13  -2   10.58    1.18
  -1 -13   2   12.99    1.59
  -1 -13   2   10.79    1.11
  -1 -13   2   11.38    1.13
   1  13  -3   -0.20    0.65
   1  13  -3    0.48    0.54
  -1 -13   3    0.45    0.53
  -1 -13   3   -0.65    0.94
  -1 -13   3    0.28    0.51
   1  13  -4    0.76    0.54
   1  13  -4    1.47    0.72
  -1 -13   4    2.35    0.62
  -1 -13   4    2.40    1.06
  -1 -13   4    2.22    0.62
   1  13  -5    0.48    0.67
   1  13  -5    1.75    0.56
  -1 -13   5    0.61    0.94
  -1 -13   5    1.36    0.61
  -1 -13   5    0.94    0.52
   1  13  -6   -0.33    0.39
   1  13  -6    0.16    0.63
  -1 -13   6   -0.13    0.55
  -1 -13   6    0.49    0.49
  -1 -13   6    0.59    0.89
   1  13  -7    0.76    0.65
  -1 -13   7   -1.01    0.87
  -1 -13   7   -0.03    0.41
  -1 -13   7   -0.16    0.56
   1  12   8    1.21    0.67
   1  12   8    1.33    0.73
   1  12   8    0.91    0.57
  -1 -12  -8    1.60    2.14
   1  12   7    3.31    0.82
   1  12   7    2.95    0.75
   1  12   7    1.56    0.69
  -1 -12  -7    3.86    2.09
   1  12   6    0.79    0.61
   1  12   6   -0.08    0.59
   1  12   6   -0.34    0.59
  -1 -12  -6    2.20    2.08
   1  12   5    4.40    0.90
   1  12   5    3.90    0.73
   1  12   5    4.08    0.81
  -1 -12  -5    2.52    1.36
  -1 -12  -5    0.01    1.75
   1  12   4    3.06    0.76
   1  12   4    2.62    0.71
   1  12   4    1.97    0.68
  -1 -12  -4    0.40    1.03
  -1 -12  -4    2.03    1.73
   1  12   3    3.77    0.58
   1  12   3    3.56    0.72
   1  12   3    2.14    0.76
   1  12   3    3.29    0.70
   1  12   3    2.44    0.54
  -1 -12  -3    2.62    1.70
  -1 -12  -3    3.29    1.35
  -1 -12  -3    3.35    0.71
   1  12   2   10.93    1.01
   1  12   2   12.52    0.96
   1  12   2   10.99    1.39
   1  12   2   11.26    1.19
   1  12   2   13.43    1.45
   1  12   2   11.89    1.06
   1  12   2   12.51    1.21
  -1 -12  -2   11.58    0.93
  -1 -12  -2   10.05    1.04
  -1 -12  -2   11.46    1.74
  -1 -12  -2   12.11    1.18
  -1 -12  -2   12.39    1.41
   1  12   1   41.42    2.35
   1  12   1   47.85    2.25
   1  12   1   38.38    1.91
   1  12   1   38.07    1.92
   1  12   1   41.34    2.21
   1  12   1   39.70    1.98
   1  12   1   40.20    1.97
  -1 -12  -1   41.79    1.89
  -1 -12  -1   39.09    2.13
  -1 -12  -1   37.04    2.06
  -1 -12  -1   38.29    2.90
  -1 -12  -1   37.31    2.11
   1  12   0   29.68    1.68
   1  12   0   29.34    1.65
   1  12   0   28.93    1.72
   1  12   0   32.83    2.02
   1  12   0   27.80    1.53
   1  12   0   28.90    1.63
   1  12   0   30.08    1.45
  -1 -12   0   29.54    1.80
  -1 -12   0   29.54    1.57
  -1 -12   0   29.05    1.74
  -1 -12   0   26.81    2.40
  -1 -12   0   29.17    1.64
   1  12  -1    3.62    0.72
   1  12  -1    3.66    0.63
   1  12  -1    3.19    0.75
   1  12  -1    3.83    0.91
   1  12  -1    2.95    0.62
  -1 -12   1    3.03    0.67
  -1 -12   1    3.97    1.23
  -1 -12   1    3.77    0.72
  -1 -12   1    3.26    0.70
  -1 -12   1    3.17    0.62
   1  12  -2   18.44    1.37
   1  12  -2   16.62    1.50
   1  12  -2   16.35    1.24
  -1 -12   2   14.40    1.37
  -1 -12   2   17.21    1.25
  -1 -12   2   19.37    1.91
  -1 -12   2   17.83    1.28
   1  12  -3   31.76    1.66
   1  12  -3   37.43    1.91
  -1 -12   3   27.14    1.71
  -1 -12   3   31.50    1.74
  -1 -12   3   31.31    2.26
   1  12  -4   13.18    1.32
   1  12  -4   12.79    1.08
  -1 -12   4   12.70    1.69
  -1 -12   4   14.40    1.14
  -1 -12   4   13.46    1.19
   1  12  -5    0.43    0.63
   1  12  -5   -0.02    0.44
  -1 -12   5    1.00    0.60
  -1 -12   5   -0.09    0.47
  -1 -12   5    0.38    0.87
   1  12  -6    0.61    0.48
   1  12  -6    0.84    0.70
  -1 -12   6    0.32    0.42
  -1 -12   6    0.40    0.56
  -1 -12   6    0.84    0.94
   1  12  -7    1.33    0.68
  -1 -12   7    0.72    0.95
  -1 -12   7    1.68    0.51
  -1 -12   7    0.79    0.61
   1  12  -8    1.36    0.69
  -1 -12   8    0.97    0.66
  -1 -12   8    1.63    0.48
  -1 -12   8    0.60    0.91
   1  11   8    1.25    0.58
   1  11   8    0.62    0.65
   1  11   8    2.56    0.75
  -1 -11  -8    0.17    2.04
   1  11   7    3.39    0.73
   1  11   7    3.50    0.81
   1  11   7    3.52    0.73
  -1 -11  -7    2.00    2.08
   1  11   6    0.31    0.59
   1  11   6    0.17    0.61
   1  11   6    0.54    0.58
  -1 -11  -6    0.53    1.31
  -1 -11  -6    1.91    2.03
   1  11   5    0.28    0.58
   1  11   5   -0.17    0.55
   1  11   5    0.15    0.57
  -1 -11  -5   -0.30    1.63
  -1 -11  -5    0.05    1.11
   1  11   4   39.68    2.16
   1  11   4   41.45    2.12
   1  11   4   37.12    1.85
   1  11   4   39.96    1.99
  -1 -11  -4   45.61    3.40
  -1 -11  -4   37.92    2.53
   1  11   3    5.88    0.70
   1  11   3    6.34    0.95
   1  11   3    4.73    0.78
   1  11   3    5.50    0.92
   1  11   3    6.05    0.78
   1  11   3    5.32    0.71
   1  11   3    5.77    1.06
  -1 -11  -3    4.83    0.55
  -1 -11  -3    4.12    0.71
  -1 -11  -3    4.04    1.25
  -1 -11  -3    7.37    1.77
   1  11   2    0.66    0.39
   1  11   2   -0.29    0.71
   1  11   2   -0.40    0.57
   1  11   2    1.62    0.50
   1  11   2    0.81    0.59
   1  11   2   -0.11    0.46
   1  11   2    0.55    0.53
  -1 -11  -2    0.18    0.46
  -1 -11  -2    0.58    0.48
  -1 -11  -2    0.00    1.21
  -1 -11  -2    1.29    0.46
  -1 -11  -2    1.45    1.00
   1  11   1    3.45    0.67
   1  11   1    3.15    0.70
   1  11   1    3.90    0.84
   1  11   1    4.05    0.61
   1  11   1    3.80    0.83
   1  11   1    6.10    0.85
   1  11   1    3.49    0.56
   1  11   1    3.66    0.88
  -1 -11  -1    5.15    1.34
  -1 -11  -1    3.73    0.56
  -1 -11  -1    4.81    0.78
  -1 -11  -1    4.05    0.70
  -1 -11  -1    5.43    0.81
   1  11   0    7.48    1.02
   1  11   0    6.98    0.77
   1  11   0    8.11    1.02
   1  11   0    8.24    0.92
   1  11   0    7.45    0.96
   1  11   0    9.11    0.99
   1  11   0    8.24    0.74
   1  11   0    5.79    0.92
  -1 -11   0    7.94    0.98
  -1 -11   0    8.06    0.76
  -1 -11   0    7.28    0.88
  -1 -11   0    9.07    1.33
  -1 -11   0    6.94    0.95
  -1 -11   0    8.83    0.92
   1  11  -1    1.74    0.61
   1  11  -1    3.09    0.57
   1  11  -1    1.98    0.67
   1  11  -1    1.34    0.57
   1  11  -1    1.93    0.57
   1  11  -1    2.34    0.76
  -1 -11   1    1.95    0.58
  -1 -11   1    2.18    1.02
  -1 -11   1    1.32    0.42
  -1 -11   1    2.33    0.64
  -1 -11   1    2.12    0.58
  -1 -11   1    1.28    0.52
   1  11  -2   22.46    1.50
   1  11  -2   18.67    1.30
   1  11  -2   21.85    1.61
   1  11  -2   22.88    1.50
   1  11  -2   21.07    1.34
   1  11  -2   23.84    1.34
  -1 -11   2   21.16    1.35
  -1 -11   2   21.77    1.19
  -1 -11   2   21.53    1.82
  -1 -11   2   18.91    1.48
  -1 -11   2   21.91    1.38
  -1 -11   2   21.80    1.36
   1  11  -3    9.18    0.98
   1  11  -3    8.65    1.12
  -1 -11   3    6.92    1.05
  -1 -11   3   10.42    1.56
  -1 -11   3    8.67    0.93
  -1 -11   3    8.40    0.78
   1  11  -4   22.23    1.55
   1  11  -4   21.55    1.30
  -1 -11   4   22.60    1.86
  -1 -11   4   21.26    1.31
  -1 -11   4   19.61    1.17
  -1 -11   4   20.39    1.40
   1  11  -5   -0.11    0.61
   1  11  -5    0.14    0.46
  -1 -11   5    0.17    0.89
  -1 -11   5    0.17    0.45
  -1 -11   5    0.17    0.54
   1  11  -6    1.24    0.74
   1  11  -6    1.37    0.53
  -1 -11   6    1.53    0.50
  -1 -11   6    3.12    0.99
  -1 -11   6    0.62    0.57
   1  11  -7    4.19    0.74
   1  11  -7    4.23    0.83
  -1 -11   7    5.55    1.18
  -1 -11   7    4.77    0.81
  -1 -11   7    5.08    0.65
   1  11  -8    0.07    0.62
  -1 -11   8   -0.57    0.90
  -1 -11   8    0.30    0.55
  -1 -11   8    0.66    0.41
   1  10   8    5.25    0.95
   1  10   8    5.11    0.80
   1  10   8    4.88    0.76
  -1 -10  -8    0.56    2.28
   1  10   7    0.17    0.62
   1  10   7   -0.17    0.53
   1  10   7    0.55    0.58
  -1 -10  -7    1.41    1.60
  -1 -10  -7   -0.46    1.80
   1  10   6    7.39    1.00
   1  10   6    5.05    0.86
   1  10   6    7.34    0.84
  -1 -10  -6    6.38    1.64
  -1 -10  -6    6.10    2.26
   1  10   5    0.99    0.48
   1  10   5    0.89    0.59
   1  10   5    1.40    0.64
   1  10   5    0.00    0.56
  -1 -10  -5    1.41    1.21
  -1 -10  -5    1.90    1.79
   1  10   4    1.13    0.58
   1  10   4    0.28    0.54
   1  10   4    0.56    0.54
   1  10   4    0.17    0.39
   1  10   4   -0.57    0.52
  -1 -10  -4    1.01    0.97
  -1 -10  -4   -0.40    1.46
   1  10   3   71.30    2.99
   1  10   3   61.09    2.58
   1  10   3   63.41    2.67
   1  10   3   62.88    2.79
   1  10   3   63.45    2.94
   1  10   3   59.83    2.48
   1  10   3   60.35    3.10
  -1 -10  -3   62.33    2.80
  -1 -10  -3   60.88    2.73
  -1 -10  -3   60.59    2.41
  -1 -10  -3   61.03    3.22
  -1 -10  -3   54.66    3.77
   1  10   2    5.83    0.85
   1  10   2    6.69    0.91
   1  10   2    5.84    0.81
   1  10   2    7.75    1.04
   1  10   2    5.95    0.75
   1  10   2    7.04    0.68
   1  10   2    6.19    0.86
   1  10   2    4.62    0.91
  -1 -10  -2    7.92    1.08
  -1 -10  -2    5.15    0.67
  -1 -10  -2    8.13    1.46
  -1 -10  -2    4.70    0.72
  -1 -10  -2    6.31    0.80
  -1 -10  -2    5.27    0.67
   1  10   1    1.98    0.53
   1  10   1    2.19    0.74
   1  10   1    0.17    0.54
   1  10   1    0.66    0.43
   1  10   1    2.39    0.72
   1  10   1    2.10    0.55
   1  10   1    1.19    0.50
   1  10   1    1.64    0.43
  -1 -10  -1    1.64    0.53
  -1 -10  -1    2.36    0.45
  -1 -10  -1    0.94    0.43
  -1 -10  -1    1.58    0.60
  -1 -10  -1    1.70    0.53
  -1 -10  -1    2.19    1.18
   1  10   0   20.05    1.47
   1  10   0   19.84    1.07
   1  10   0   18.63    1.13
   1  10   0   18.88    1.25
   1  10   0   20.30    1.32
   1  10   0   20.26    1.25
   1  10   0   19.46    1.23
   1  10   0   19.16    1.40
  -1 -10   0   19.02    1.79
  -1 -10   0   18.70    1.22
  -1 -10   0   20.98    1.16
  -1 -10   0   21.07    1.36
  -1 -10   0   20.19    1.30
  -1 -10   0   18.67    1.07
   1  10  -1    1.30    0.59
   1  10  -1    1.20    0.58
   1  10  -1    1.10    0.62
   1  10  -1    0.73    0.45
   1  10  -1    2.27    0.56
   1  10  -1    0.86    0.42
  -1 -10   1    1.10    0.47
  -1 -10   1    1.31    0.50
  -1 -10   1    1.19    0.93
  -1 -10   1    1.80    0.51
  -1 -10   1    0.34    0.46
  -1 -10   1    0.99    0.38
   1  10  -2    0.21    0.36
   1  10  -2    0.37    0.42
   1  10  -2    0.24    0.57
   1  10  -2    0.88    0.59
   1  10  -2    0.48    0.47
   1  10  -2    0.32    0.51
  -1 -10   2    0.62    0.49
  -1 -10   2   -0.60    0.79
  -1 -10   2    0.03    0.40
  -1 -10   2   -0.37    0.30
  -1 -10   2   -0.55    0.42
  -1 -10   2    0.28    0.49
  -1 -10   3    1.42    0.98
  -1 -10   3    1.79    0.89
   1  10  -4   20.61    1.29
   1  10  -4   20.56    1.45
   1  10  -4   25.71    1.59
   1  10  -4   22.16    1.46
  -1 -10   4   23.71    1.89
  -1 -10   4   22.35    1.53
  -1 -10   4   23.28    1.34
  -1 -10   4   22.92    1.44
  -1 -10   4   24.71    1.25
   1  10  -5    4.48    0.83
   1  10  -5    3.83    0.64
  -1 -10   5    3.94    0.63
  -1 -10   5    4.52    0.60
  -1 -10   5    4.69    0.85
  -1 -10   5    3.64    0.72
  -1 -10   5    4.70    0.99
   1  10  -6    2.50    0.78
   1  10  -6    1.81    0.58
  -1 -10   6    2.00    0.94
  -1 -10   6    3.47    0.80
  -1 -10   6    3.01    0.54
   1  10  -7    1.69    0.61
   1  10  -7    1.22    0.69
  -1 -10   7    2.10    0.95
  -1 -10   7    1.82    0.65
  -1 -10   7    2.95    0.51
   1  10  -8    0.35    0.65
  -1 -10   8    1.14    0.64
  -1 -10   8    0.74    0.91
  -1 -10   8    0.71    0.40
   1  10  -9    1.41    0.71
  -1 -10   9    2.99    1.04
  -1 -10   9    1.31    0.42
  -1 -10   9    0.42    0.64
   1   9   9    0.21    0.47
   1   9   9    1.29    0.64
   1   9   9    0.52    0.66
  -1  -9  -9   -0.85    2.25
   1   9   8    2.36    0.59
   1   9   8    1.73    0.76
   1   9   8    1.36    0.62
  -1  -9  -8    0.57    2.22
   1   9   7   14.50    1.23
   1   9   7   16.59    1.22
   1   9   7   14.93    1.39
  -1  -9  -7   14.65    2.16
  -1  -9  -7   12.46    2.81
   1   9   6    3.03    0.65
   1   9   6    1.19    0.66
   1   9   6    3.58    0.66
  -1  -9  -6    3.02    1.49
  -1  -9  -6    2.65    2.01
   1   9   5   25.70    1.64
   1   9   5   23.29    1.47
   1   9   5   26.48    1.52
   1   9   5   27.41    1.64
   1   9   5   27.41    1.71
  -1  -9  -5   28.85    3.24
  -1  -9  -5   29.58    2.43
   1   9   4    5.41    0.78
   1   9   4    5.87    0.74
   1   9   4    5.37    0.78
   1   9   4    7.06    1.40
   1   9   4    6.20    0.72
   1   9   4    5.25    0.81
  -1  -9  -4    5.20    1.79
  -1  -9  -4    6.29    1.19
   1   9   3   10.12    1.39
   1   9   3   11.01    0.74
   1   9   3   11.11    0.97
   1   9   3   10.48    1.09
   1   9   3   10.72    1.40
   1   9   3   11.86    0.84
   1   9   3    9.70    0.99
   1   9   3   12.64    1.09
  -1  -9  -3   11.10    0.80
  -1  -9  -3   12.85    0.94
  -1  -9  -3   10.88    0.95
  -1  -9  -3   10.22    0.61
  -1  -9  -3   10.53    1.69
  -1  -9  -3    9.36    1.27
   1   9   2    3.80    0.59
   1   9   2    2.92    0.46
   1   9   2    0.92    0.71
   1   9   2    4.46    0.89
   1   9   2    4.19    0.65
   1   9   2    3.01    0.50
   1   9   2    4.30    0.70
   1   9   2    3.54    0.59
  -1  -9  -2    3.61    1.23
  -1  -9  -2    3.99    0.63
  -1  -9  -2    3.92    0.61
  -1  -9  -2    4.36    0.90
  -1  -9  -2    3.74    0.46
  -1  -9  -2    3.75    0.51
   1   9   1   -0.61    0.58
   1   9   1    1.18    0.65
   1   9   1    0.27    0.39
   1   9   1    0.04    0.46
   1   9   1    0.74    0.46
   1   9   1    0.32    0.32
   1   9   1    0.52    0.41
   1   9   1   -0.63    0.45
  -1  -9  -1    0.06    0.40
  -1  -9  -1    0.63    0.38
  -1  -9  -1    0.24    0.38
  -1  -9  -1    0.06    0.30
  -1  -9  -1   -0.45    1.00
  -1  -9  -1    0.13    0.51
   1   9   0   17.62    1.15
   1   9   0   17.75    1.22
   1   9   0   17.24    1.30
   1   9   0   16.94    1.32
   1   9   0   16.47    1.13
   1   9   0   17.34    0.97
   1   9   0   17.76    1.12
   1   9   0   17.48    1.03
  -1  -9   0   16.92    1.16
  -1  -9   0   17.35    1.68
  -1  -9   0   18.10    1.04
  -1  -9   0   17.55    1.23
  -1  -9   0   17.98    1.12
  -1  -9   0   16.52    0.97
   1   9  -1   20.14    1.38
   1   9  -1   21.05    1.19
   1   9  -1   19.91    1.36
   1   9  -1   20.70    1.23
   1   9  -1   21.16    1.26
   1   9  -1   19.03    1.18
  -1  -9   1   19.47    1.07
  -1  -9   1   19.86    1.25
  -1  -9   1   19.82    1.33
  -1  -9   1   20.14    1.18
  -1  -9   1   18.52    1.18
  -1  -9   1   22.77    1.68
   1   9  -2   29.50    1.53
   1   9  -2   29.60    1.47
   1   9  -2   27.72    1.54
   1   9  -2   30.03    1.63
   1   9  -2   30.09    1.65
   1   9  -2   30.24    1.71
  -1  -9   2   31.45    1.41
  -1  -9   2   29.59    1.69
  -1  -9   2   29.21    1.55
  -1  -9   2   34.55    1.92
  -1  -9   2   28.15    1.53
  -1  -9   2   29.27    1.52
   1   9  -3   42.15    1.85
   1   9  -3   43.46    2.04
   1   9  -3   37.92    1.99
   1   9  -3   35.88    1.84
  -1  -9   3   41.85    1.79
  -1  -9   3   40.86    1.92
  -1  -9   3   40.10    1.96
  -1  -9   3   42.71    2.26
  -1  -9   3   41.85    2.65
  -1  -9   3   42.85    1.94
  -1  -9   3   39.59    2.06
   1   9  -4    2.33    0.57
   1   9  -4    1.97    0.71
   1   9  -4    3.20    0.63
   1   9  -4    3.38    0.55
  -1  -9   4    3.10    0.89
  -1  -9   4    2.02    0.57
  -1  -9   4    2.10    0.55
  -1  -9   4    2.96    0.58
  -1  -9   4    2.92    0.51
   1   9  -5   39.83    1.85
   1   9  -5   39.17    1.90
   1   9  -5   42.79    2.11
  -1  -9   5   40.88    2.06
  -1  -9   5   36.14    1.80
  -1  -9   5   39.38    2.31
  -1  -9   5   35.60    1.75
  -1  -9   5   36.46    2.00
   1   9  -6    2.78    0.62
   1   9  -6    3.80    0.83
  -1  -9   6    2.78    0.49
  -1  -9   6    2.42    0.61
  -1  -9   6    3.56    0.70
  -1  -9   6    2.36    0.55
  -1  -9   6    3.18    0.97
   1   9  -7   -0.23    0.59
   1   9  -7    0.05    0.48
  -1  -9   7   -0.71    0.79
  -1  -9   7    0.75    0.40
  -1  -9   7   -0.05    0.54
   1   9  -8    0.60    0.66
  -1  -9   8    1.16    0.66
  -1  -9   8    1.17    0.39
  -1  -9   8    0.99    0.86
   1   9  -9    0.43    0.65
  -1  -9   9    0.82    0.61
  -1  -9   9    0.69    0.36
  -1  -9   9    0.46    0.87
   1   8   9    0.21    0.48
   1   8   9    0.32    0.61
   1   8   9    0.26    0.54
  -1  -8  -9   -2.35    2.09
   1   8   8   -0.29    0.64
   1   8   8   -0.33    0.52
   1   8   8   -0.15    0.44
  -1  -8  -8    1.18    2.25
  -1  -8  -8    1.60    1.56
   1   8   7    8.39    1.03
   1   8   7    9.44    1.03
   1   8   7    8.25    1.15
  -1  -8  -7    6.75    1.76
  -1  -8  -7    5.20    2.24
   1   8   6   19.94    1.41
   1   8   6   14.36    1.33
   1   8   6   16.87    1.22
   1   8   6   18.85    1.38
   1   8   6   15.47    1.19
  -1  -8  -6   17.15    2.47
  -1  -8  -6   13.54    2.66
   1   8   5    0.10    0.56
   1   8   5    0.40    0.48
   1   8   5   -0.01    0.54
   1   8   5    1.09    0.57
   1   8   5    0.05    0.47
  -1  -8  -5    0.12    0.32
  -1  -8  -5    1.15    1.17
  -1  -8  -5    0.75    1.75
   1   8   4   11.27    0.95
   1   8   4   12.68    1.11
   1   8   4   13.68    1.04
   1   8   4   11.18    1.58
   1   8   4   14.18    1.13
   1   8   4   13.24    1.53
   1   8   4   14.02    1.13
  -1  -8  -4   10.55    1.96
  -1  -8  -4   14.44    0.93
  -1  -8  -4   12.58    0.89
  -1  -8  -4   12.95    1.63
   1   8   3    0.59    0.45
   1   8   3    0.17    0.46
   1   8   3    0.38    0.28
   1   8   3    0.13    0.72
   1   8   3    0.00    0.35
   1   8   3   -0.39    0.42
   1   8   3    0.37    0.72
   1   8   3   -0.19    0.39
  -1  -8  -3   -1.10    0.86
  -1  -8  -3    0.32    0.35
  -1  -8  -3   -1.08    1.15
  -1  -8  -3    0.06    0.37
  -1  -8  -3    0.01    0.18
  -1  -8  -3    0.23    0.30
   1   8   2    1.45    0.49
   1   8   2    0.86    0.41
   1   8   2    1.35    0.58
   1   8   2    0.50    0.35
   1   8   2    1.10    0.35
   1   8   2    0.01    0.70
   1   8   2    1.02    0.70
   1   8   2    1.22    0.49
  -1  -8  -2    1.31    0.43
  -1  -8  -2    1.26    0.80
  -1  -8  -2    1.52    1.08
  -1  -8  -2    0.94    0.34
  -1  -8  -2    0.82    0.43
  -1  -8  -2    0.50    0.32
   1   8   1   20.43    1.19
   1   8   1   19.71    1.45
   1   8   1   19.94    1.12
   1   8   1   21.66    1.16
   1   8   1   19.98    1.07
   1   8   1   19.60    1.22
   1   8   1   21.19    1.39
   1   8   1   21.97    1.46
  -1  -8  -1   18.36    1.83
  -1  -8  -1   22.82    1.09
  -1  -8  -1   22.64    1.25
  -1  -8  -1   19.98    1.23
  -1  -8  -1   21.82    1.09
  -1  -8  -1   19.38    1.26
   1   8   0    0.07    0.37
   1   8   0    0.75    0.36
   1   8   0    1.14    0.60
   1   8   0    0.08    0.46
   1   8   0    0.57    0.47
   1   8   0    0.89    0.34
   1   8   0    1.07    0.49
   1   8   0    0.06    0.53
  -1  -8   0    1.13    0.41
  -1  -8   0    0.58    0.85
  -1  -8   0    0.26    0.33
  -1  -8   0    0.36    0.45
  -1  -8   0    0.65    0.42
  -1  -8   0    0.74    0.46
   1   8  -1   43.14    1.90
   1   8  -1   38.33    1.87
   1   8  -1   39.12    1.83
   1   8  -1   40.20    1.80
   1   8  -1   38.24    2.00
   1   8  -1   41.55    2.01
  -1  -8   1   43.99    2.16
  -1  -8   1   40.31    1.89
  -1  -8   1   40.20    1.85
  -1  -8   1   38.96    1.98
  -1  -8   1   43.25    1.84
  -1  -8   1   40.75    1.74
   1   8  -2   12.83    1.03
   1   8  -2    9.51    0.87
   1   8  -2   10.32    0.95
   1   8  -2   11.08    0.97
   1   8  -2   11.06    0.85
   1   8  -2   10.43    0.87
  -1  -8   2   10.21    1.23
  -1  -8   2    9.62    0.89
  -1  -8   2   10.97    0.98
  -1  -8   2   10.73    0.74
  -1  -8   2   10.95    0.89
  -1  -8   2    9.86    0.86
   1   8  -3    6.52    0.86
   1   8  -3    4.11    0.62
   1   8  -3    5.18    0.75
   1   8  -3    5.66    0.71
   1   8  -3    5.53    0.76
  -1  -8   3    5.27    1.12
  -1  -8   3    4.30    0.72
  -1  -8   3    4.33    0.62
  -1  -8   3    4.19    0.63
  -1  -8   3    5.47    0.71
  -1  -8   3    5.55    0.77
  -1  -8   3    5.68    0.94
   1   8  -4    0.36    0.58
   1   8  -4    1.70    0.40
   1   8  -4    1.09    0.43
   1   8  -4    0.43    0.44
   1   8  -4    0.89    0.42
  -1  -8   4    1.23    0.73
  -1  -8   4   -0.01    0.38
  -1  -8   4    1.63    0.56
  -1  -8   4    0.84    0.89
  -1  -8   4    1.31    0.41
  -1  -8   4    1.38    0.48
   1   8  -5    4.34    0.61
   1   8  -5    4.03    0.58
   1   8  -5    3.65    0.77
   1   8  -5    5.03    0.81
  -1  -8   5    3.50    0.70
  -1  -8   5    4.59    0.57
  -1  -8   5    5.39    0.99
  -1  -8   5    4.55    0.65
  -1  -8   5    4.20    0.55
   1   8  -6    0.72    0.46
   1   8  -6    1.33    0.66
  -1  -8   6    0.15    0.35
  -1  -8   6    0.42    0.52
  -1  -8   6    0.40    0.77
  -1  -8   6    0.87    0.44
  -1  -8   6    0.43    0.43
   1   8  -7   17.99    1.42
   1   8  -7   16.78    1.21
  -1  -8   7   14.80    1.12
  -1  -8   7   15.52    1.28
  -1  -8   7   16.64    1.63
  -1  -8   7   14.28    0.93
   1   8  -8    3.86    0.74
   1   8  -8    3.75    0.79
  -1  -8   8    1.94    0.94
  -1  -8   8    3.05    0.69
  -1  -8   8    3.54    0.49
   1   8  -9    0.59    0.67
  -1  -8   9   -0.20    0.50
  -1  -8   9    0.28    0.85
   1   7   9    0.39    0.58
   1   7   9   -0.12    0.43
   1   7   9   -0.18    0.63
  -1  -7  -9    0.30    2.51
   1   7   8    0.21    0.65
   1   7   8   -0.71    0.46
   1   7   8   -0.35    0.40
  -1  -7  -8   -0.37    2.16
  -1  -7  -8   -0.97    1.46
   1   7   7   20.04    1.30
   1   7   7   20.79    1.51
   1   7   7   19.66    1.28
  -1  -7  -7   16.48    2.76
  -1  -7  -7   17.68    2.34
   1   7   6    1.13    0.52
   1   7   6    1.87    0.57
   1   7   6    1.79    0.58
   1   7   6    1.74    0.78
   1   7   6    2.28    0.70
  -1  -7  -6    0.37    1.92
  -1  -7  -6    1.91    1.46
  -1  -7  -6    2.42    0.41
   1   7   5   51.54    2.30
   1   7   5   48.64    2.25
   1   7   5   50.30    2.37
   1   7   5   47.46    2.15
   1   7   5   46.00    2.29
  -1  -7  -5   52.12    3.97
  -1  -7  -5   47.25    2.98
  -1  -7  -5   45.16    2.10
   1   7   4    5.81    0.81
   1   7   4    7.53    0.90
   1   7   4    6.91    1.12
   1   7   4    6.35    0.85
   1   7   4    8.67    1.28
   1   7   4    5.72    0.80
   1   7   4    5.54    0.77
  -1  -7  -4    6.70    0.65
  -1  -7  -4    7.49    1.26
  -1  -7  -4    6.33    0.65
  -1  -7  -4    6.71    0.68
  -1  -7  -4    7.32    1.85
   1   7   3    2.81    0.50
   1   7   3    3.73    0.68
   1   7   3    3.08    0.60
   1   7   3    2.97    0.40
   1   7   3    4.77    0.97
   1   7   3    3.21    0.52
   1   7   3    6.19    0.75
   1   7   3    4.32    0.90
  -1  -7  -3    4.43    0.64
  -1  -7  -3    3.77    1.45
  -1  -7  -3    3.53    0.94
  -1  -7  -3    3.99    0.31
  -1  -7  -3    4.50    0.58
   1   7   2   21.51    1.63
   1   7   2   21.87    1.26
   1   7   2   22.60    1.12
   1   7   2   21.83    1.05
   1   7   2   22.39    1.21
   1   7   2   23.02    1.37
   1   7   2   22.38    1.27
   1   7   2   21.80    1.59
  -1  -7  -2   20.80    1.13
  -1  -7  -2   22.33    1.22
  -1  -7  -2   22.06    1.02
  -1  -7  -2   23.66    2.20
  -1  -7  -2   22.74    1.27
  -1  -7  -2   22.57    1.60
   1   7   1   22.00    1.11
   1   7   1   22.80    1.22
   1   7   1   21.54    1.34
   1   7   1   21.19    1.09
   1   7   1   23.53    1.55
   1   7   1   20.53    1.53
   1   7   1   21.53    1.16
   1   7   1   22.42    1.24
  -1  -7  -1   22.66    1.28
  -1  -7  -1   21.68    1.08
  -1  -7  -1   19.94    1.21
  -1  -7  -1   18.50    1.91
  -1  -7  -1   21.64    1.10
  -1  -7  -1   21.12    1.23
   1   7   0   27.72    1.63
   1   7   0   28.49    1.40
   1   7   0   27.60    1.50
   1   7   0   28.40    1.34
   1   7   0   28.41    1.56
   1   7   0   27.77    1.26
   1   7   0   27.52    1.41
   1   7   0   27.78    1.41
  -1  -7   0   28.74    1.87
  -1  -7   0   29.03    1.43
  -1  -7   0   27.36    1.48
  -1  -7   0   27.55    1.30
  -1  -7   0   27.45    1.38
  -1  -7   0   26.24    1.33
   1   7  -1   12.71    0.93
   1   7  -1   11.20    0.83
   1   7  -1    9.12    0.98
   1   7  -1   11.11    0.87
   1   7  -1   12.60    1.08
   1   7  -1   12.58    1.01
  -1  -7   1   13.12    1.37
  -1  -7   1   11.37    0.90
  -1  -7   1   11.29    0.77
  -1  -7   1   12.74    0.88
  -1  -7   1    9.00    0.93
  -1  -7   1   10.53    0.86
   1   7  -2    0.21    0.45
   1   7  -2   -0.20    0.35
   1   7  -2   -0.10    0.33
   1   7  -2    0.11    0.50
   1   7  -2   -0.01    0.44
  -1  -7   2    0.07    0.33
  -1  -7   2    0.52    0.40
  -1  -7   2   -0.60    0.68
  -1  -7   2    0.06    0.35
  -1  -7   2    0.36    0.42
  -1  -7   2   -0.34    0.39
   1   7  -3   34.29    1.76
   1   7  -3   38.71    1.86
   1   7  -3   38.45    1.83
   1   7  -3   38.61    1.66
   1   7  -3   36.33    1.66
  -1  -7   3   34.82    1.68
  -1  -7   3   36.58    1.96
  -1  -7   3   35.88    1.79
  -1  -7   3   42.05    2.47
  -1  -7   3   36.09    1.75
  -1  -7   3   37.50    1.62
  -1  -7   3   38.48    1.80
   1   7  -4   21.99    1.40
   1   7  -4   19.85    1.08
   1   7  -4   20.88    1.16
   1   7  -4   23.46    1.21
   1   7  -4   19.17    1.28
  -1  -7   4   22.19    1.29
  -1  -7   4   22.53    1.11
  -1  -7   4   18.67    1.90
  -1  -7   4   22.31    1.32
  -1  -7   4   21.53    1.27
  -1  -7   4   20.70    1.14
  -1  -7   4   20.99    1.54
   1   7  -5    6.42    0.63
   1   7  -5    7.00    0.75
   1   7  -5    6.06    0.90
   1   7  -5    7.57    1.06
   1   7  -5    6.20    0.56
  -1  -7   5    6.99    0.76
  -1  -7   5    5.72    0.93
  -1  -7   5    7.97    0.94
  -1  -7   5    5.72    0.67
  -1  -7   5    5.34    0.73
   1   7  -6   14.99    1.11
   1   7  -6   15.32    1.31
  -1  -7   6   14.19    1.47
  -1  -7   6   15.99    1.21
  -1  -7   6   14.56    1.02
  -1  -7   6   16.25    0.94
  -1  -7   6   14.31    1.02
   1   7  -7   -0.09    0.46
   1   7  -7    2.91    0.74
  -1  -7   7    1.46    0.42
  -1  -7   7    0.80    0.36
  -1  -7   7    0.16    0.46
  -1  -7   7    0.88    0.42
  -1  -7   7    1.09    0.76
   1   7  -8    2.91    0.61
   1   7  -8    1.75    0.74
  -1  -7   8    0.10    0.48
  -1  -7   8    2.01    0.40
  -1  -7   8    2.07    0.48
  -1  -7   8    1.74    0.87
   1   7  -9    7.54    1.02
  -1  -7   9    7.48    1.08
  -1  -7   9    6.60    1.12
   1   6   9    4.20    0.70
   1   6   9    3.83    0.87
   1   6   9    4.00    0.63
  -1  -6  -9    2.71    2.86
  -1  -6  -9    4.94    1.67
   1   6   8    1.91    0.75
   1   6   8    1.79    0.59
   1   6   8    2.07    0.51
  -1  -6  -8    1.14    1.54
  -1  -6  -8    0.91    2.50
   1   6   7    0.42    0.48
   1   6   7    0.31    0.43
   1   6   7    0.51    0.57
   1   6   7    0.55    0.46
   1   6   7    0.23    0.92
  -1  -6  -7    4.36    1.62
  -1  -6  -7    2.13    2.14
   1   6   6   24.81    1.41
   1   6   6   27.58    1.65
   1   6   6   28.60    1.48
   1   6   6   23.96    1.93
   1   6   6   27.26    1.42
  -1  -6  -6   22.71    1.30
  -1  -6  -6   22.47    2.69
  -1  -6  -6   23.65    1.13
  -1  -6  -6   18.11    2.72
   1   6   5    6.86    1.19
   1   6   5    7.71    0.97
   1   6   5    7.22    0.81
   1   6   5    6.12    1.23
   1   6   5    6.20    0.82
   1   6   5    7.67    1.01
   1   6   5    6.24    0.80
  -1  -6  -5    4.29    1.90
  -1  -6  -5    5.21    0.55
  -1  -6  -5    6.77    0.66
  -1  -6  -5    5.87    1.38
  -1  -6  -5    7.62    0.60
   1   6   4   42.42    2.08
   1   6   4   40.15    2.03
   1   6   4   45.14    2.00
   1   6   4   44.49    1.91
   1   6   4   44.99    2.47
   1   6   4   44.62    2.01
   1   6   4   42.17    2.51
  -1  -6  -4   41.06    1.88
  -1  -6  -4   44.83    1.88
  -1  -6  -4   43.14    2.60
  -1  -6  -4   44.33    1.88
  -1  -6  -4   39.79    3.24
   1   6   3   18.86    1.13
   1   6   3   20.76    1.20
   1   6   3   16.82    1.19
   1   6   3   18.59    1.10
   1   6   3   17.59    1.59
   1   6   3   20.55    1.68
   1   6   3   19.23    1.14
  -1  -6  -3   19.87    1.59
  -1  -6  -3   20.01    1.08
  -1  -6  -3   19.47    2.32
  -1  -6  -3   18.56    1.02
   1   6   2    3.67    0.55
   1   6   2    3.49    0.58
   1   6   2    4.59    0.93
   1   6   2    4.16    0.57
   1   6   2    4.88    0.62
   1   6   2    3.63    0.54
   1   6   2    3.35    0.88
   1   6   2    3.48    0.49
  -1  -6  -2    3.92    0.50
  -1  -6  -2    5.50    1.02
  -1  -6  -2    5.00    0.53
  -1  -6  -2    4.26    0.62
  -1  -6  -2    5.06    0.66
  -1  -6  -2    5.38    1.38
   1   6   1   23.74    1.55
   1   6   1   19.22    1.07
   1   6   1   21.75    1.16
   1   6   1   21.34    1.19
   1   6   1   21.97    1.56
   1   6   1   22.93    1.08
   1   6   1   18.73    1.13
   1   6   1   20.95    1.31
  -1  -6  -1   22.96    1.24
  -1  -6  -1   21.29    1.18
  -1  -6  -1   22.21    1.22
  -1  -6  -1   21.72    1.81
  -1  -6  -1   22.56    1.05
  -1  -6  -1   22.26    1.09
   1   6   0   96.91    3.75
   1   6   0   88.52    3.50
   1   6   0   89.06    3.72
   1   6   0   94.49    3.56
   1   6   0   93.24    3.67
   1   6   0   92.70    3.56
   1   6   0   92.99    3.58
   1   6   0   90.64    3.63
  -1  -6   0   91.22    3.53
  -1  -6   0   91.51    3.57
  -1  -6   0   92.44    3.69
  -1  -6   0   98.46    3.91
  -1  -6   0   90.02    3.62
  -1  -6   0   95.92    3.55
   1   6  -1    5.18    0.57
   1   6  -1    4.76    0.72
   1   6  -1    4.62    0.65
   1   6  -1    5.14    0.73
   1   6  -1    4.41    0.54
   1   6  -1    3.15    0.59
  -1  -6   1    4.64    0.57
  -1  -6   1    4.38    0.83
  -1  -6   1    4.00    0.57
  -1  -6   1    3.06    0.43
  -1  -6   1    4.80    0.68
  -1  -6   1    4.07    0.60
   1   6  -2    7.57    0.71
   1   6  -2    6.47    0.78
   1   6  -2    8.37    0.92
   1   6  -2    8.78    0.82
   1   6  -2    9.04    0.95
  -1  -6   2    8.10    0.70
  -1  -6   2    6.96    0.81
  -1  -6   2    7.38    0.74
  -1  -6   2    8.33    0.83
  -1  -6   2    8.70    0.79
  -1  -6   2    7.29    1.09
   1   6  -3   16.26    0.92
   1   6  -3   16.12    1.17
   1   6  -3   18.01    0.96
   1   6  -3   14.63    0.96
   1   6  -3   15.76    1.09
  -1  -6   3   15.38    1.07
  -1  -6   3   15.34    1.75
  -1  -6   3   16.32    1.06
  -1  -6   3   13.93    1.01
  -1  -6   3   16.73    1.31
  -1  -6   3   16.37    0.92
  -1  -6   3   14.50    0.95
   1   6  -4   10.95    0.81
   1   6  -4    9.73    1.03
   1   6  -4   10.69    0.70
   1   6  -4   11.67    0.98
   1   6  -4   10.51    0.75
  -1  -6   4   11.73    0.95
  -1  -6   4   12.87    0.80
  -1  -6   4   11.50    1.16
  -1  -6   4   10.29    1.39
  -1  -6   4   11.08    0.77
  -1  -6   4   12.25    0.98
  -1  -6   4    9.46    0.82
   1   6  -5    1.32    0.61
   1   6  -5    3.01    0.53
   1   6  -5    2.10    0.58
  -1  -6   5    2.00    0.70
  -1  -6   5    0.95    0.94
  -1  -6   5    2.49    0.42
  -1  -6   5    2.01    0.41
  -1  -6   5    2.10    0.42
  -1  -6   5    1.25    0.55
  -1  -6   5    2.83    0.58
   1   6  -6    1.05    0.49
   1   6  -6    0.71    0.60
  -1  -6   6    1.03    0.42
  -1  -6   6    1.86    0.42
  -1  -6   6    0.68    0.37
  -1  -6   6    1.76    0.78
  -1  -6   6    0.83    1.71
  -1  -6   6    1.37    0.36
  -1  -6   6    1.11    0.58
  -1  -6   6    2.26    0.59
   1   6  -7    1.26    0.65
   1   6  -7    0.28    0.48
  -1  -6   7    0.55    0.37
  -1  -6   7   -0.10    0.37
  -1  -6   7   -0.21    0.66
  -1  -6   7   -0.54    0.48
  -1  -6   7   -0.17    0.29
  -1  -6   7   -0.17    0.28
   1   6  -8    4.72    0.90
   1   6  -8    4.42    0.70
  -1  -6   8    4.94    0.73
  -1  -6   8    4.26    0.92
  -1  -6   8    6.38    0.93
   1   6  -9    1.33    0.69
  -1  -6   9    1.91    0.83
  -1  -6   9    1.32    0.63
   1   6 -10   -0.18    0.53
  -1  -6  10    0.24    0.78
  -1  -6  10   -0.98    0.36
   1   5  10    4.13    1.00
   1   5  10    8.63    1.14
  -1  -5 -10    2.61    3.00
   1   5   9    2.26    0.50
   1   5   9    3.80    0.83
   1   5   9    3.27    0.68
  -1  -5  -9    0.99    2.83
  -1  -5  -9    0.43    1.50
   1   5   8    0.51    0.45
   1   5   8    0.76    0.43
   1   5   8    0.52    0.43
   1   5   8    0.41    0.60
  -1  -5  -8   -2.69    1.28
  -1  -5  -8   -1.09    2.26
   1   5   7   -0.44    0.57
   1   5   7   -0.04    0.36
   1   5   7   -0.81    0.96
   1   5   7   -0.48    0.39
   1   5   7    0.16    0.26
   1   5   7    0.58    0.45
  -1  -5  -7   -0.91    2.05
  -1  -5  -7   -0.55    1.37
   1   5   6    9.85    1.11
   1   5   6   10.31    0.87
   1   5   6    9.16    0.56
   1   5   6    9.16    1.31
   1   5   6    9.51    0.89
   1   5   6   10.03    0.88
   1   5   6    8.27    0.63
  -1  -5  -6    9.56    0.77
  -1  -5  -6    7.12    2.18
  -1  -5  -6    8.29    1.73
   1   5   5    2.96    0.89
   1   5   5    5.46    1.02
   1   5   5    5.47    1.26
   1   5   5    3.92    0.71
   1   5   5    4.57    0.61
   1   5   5    4.22    0.55
   1   5   5    5.20    0.61
  -1  -5  -5    3.43    0.43
  -1  -5  -5    3.14    1.35
  -1  -5  -5    5.60    1.88
  -1  -5  -5    4.93    0.58
  -1  -5  -5    4.90    0.48
   1   5   4   24.02    1.32
   1   5   4   24.90    1.25
   1   5   4   23.99    1.25
   1   5   4   25.10    1.94
   1   5   4   25.07    1.86
   1   5   4   24.48    1.44
   1   5   4   21.87    1.62
  -1  -5  -4   24.21    1.17
  -1  -5  -4   25.28    2.86
  -1  -5  -4   25.30    1.20
  -1  -5  -4   24.77    1.15
  -1  -5  -4   24.66    2.05
   1   5   3   21.03    1.12
   1   5   3   20.06    1.79
   1   5   3   21.84    1.22
   1   5   3   19.94    1.36
   1   5   3   19.85    1.66
   1   5   3   20.84    1.12
   1   5   3   21.72    1.26
  -1  -5  -3   23.21    1.68
  -1  -5  -3   22.22    2.39
  -1  -5  -3   20.90    1.10
  -1  -5  -3   18.61    1.04
   1   5   2   70.06    3.32
   1   5   2   74.84    2.91
   1   5   2   78.07    2.92
   1   5   2   68.16    2.75
   1   5   2   77.87    3.40
   1   5   2   70.20    3.00
   1   5   2   77.14    2.98
  -1  -5  -2   77.02    3.26
  -1  -5  -2   70.74    3.64
  -1  -5  -2   74.57    2.98
  -1  -5  -2   78.35    2.74
  -1  -5  -2   75.30    2.90
   1   5   1    8.78    1.10
   1   5   1    9.63    0.65
   1   5   1    8.34    0.74
   1   5   1    4.35    0.86
  -1  -5  -1    8.39    0.85
  -1  -5  -1   10.24    1.42
  -1  -5  -1    7.79    0.62
  -1  -5  -1    7.30    0.74
  -1  -5  -1    8.11    0.58
   1   5   0    4.09    0.50
   1   5   0    4.16    0.49
   1   5   0    4.60    0.70
   1   5   0    4.79    0.71
   1   5   0    3.31    0.48
   1   5   0    2.94    0.60
   1   5   0    3.24    0.40
   1   5   0    5.11    0.54
  -1  -5   0    3.93    0.50
  -1  -5   0    3.99    0.76
  -1  -5   0    4.07    0.54
  -1  -5   0    3.17    0.44
  -1  -5   0    4.51    0.62
  -1  -5   0    4.60    0.57
   1   5  -1   32.59    1.54
   1   5  -1   30.79    1.48
   1   5  -1   31.38    1.56
   1   5  -1   32.06    1.44
   1   5  -1   34.15    1.59
   1   5  -1   36.92    1.50
  -1  -5   1   32.50    1.67
  -1  -5   1   34.56    1.50
  -1  -5   1   32.06    1.49
  -1  -5   1   31.18    1.48
  -1  -5   1   31.85    1.40
  -1  -5   1   33.05    1.55
   1   5  -2    4.46    0.62
   1   5  -2    4.97    0.63
   1   5  -2    4.63    0.63
   1   5  -2    5.11    0.67
   1   5  -2    4.74    0.59
  -1  -5   2    6.52    1.00
  -1  -5   2    4.68    0.61
  -1  -5   2    4.55    0.56
  -1  -5   2    4.84    0.62
  -1  -5   2    4.77    0.59
  -1  -5   2    4.79    0.65
   1   5  -3   39.66    1.73
   1   5  -3   37.88    1.67
   1   5  -3   38.79    1.85
   1   5  -3   40.96    1.89
   1   5  -3   41.76    1.71
  -1  -5   3   36.77    1.69
  -1  -5   3   42.19    1.85
  -1  -5   3   40.94    1.97
  -1  -5   3   40.67    1.78
  -1  -5   3   42.17    1.70
  -1  -5   3   36.36    1.84
  -1  -5   3   40.75    2.39
   1   5  -4   99.95    3.69
   1   5  -4   99.66    3.98
   1   5  -4   97.29    3.95
   1   5  -4   97.73    3.72
   1   5  -4  102.13    3.80
  -1  -5   4   99.87    4.49
  -1  -5   4   97.03    3.81
  -1  -5   4   94.99    3.89
  -1  -5   4  100.53    4.00
  -1  -5   4   94.03    3.74
  -1  -5   4   95.32    3.72
  -1  -5   4   98.20    3.78
  -1  -5   4   99.09    3.95
   1   5  -5   59.89    2.72
   1   5  -5   63.97    2.81
   1   5  -5   63.85    2.60
  -1  -5   5   62.68    2.68
  -1  -5   5   60.17    2.75
  -1  -5   5   62.24    2.46
  -1  -5   5   62.23    2.74
  -1  -5   5   64.98    2.49
  -1  -5   5   63.80    4.47
  -1  -5   5   62.06    2.48
  -1  -5   5   59.75    2.50
  -1  -5   5   58.64    3.37
  -1  -5   5   60.06    2.65
   1   5  -6    6.42    0.84
   1   5  -6    5.54    0.82
  -1  -5   6    7.17    1.03
  -1  -5   6    6.92    0.89
  -1  -5   6    9.04    2.14
  -1  -5   6    6.54    0.57
  -1  -5   6    7.65    0.72
  -1  -5   6    6.04    0.60
  -1  -5   6    5.99    0.79
  -1  -5   6    6.09    0.71
   1   5  -7    1.50    0.50
   1   5  -7    0.58    0.61
  -1  -5   7    0.29    0.61
  -1  -5   7    1.72    0.74
  -1  -5   7    1.14    0.32
  -1  -5   7    1.07    0.44
  -1  -5   7    1.46    0.49
  -1  -5   7    0.95    0.57
   1   5  -8    1.02    0.64
  -1  -5   8   -0.46    0.33
  -1  -5   8    0.74    0.70
  -1  -5   8    0.38    0.56
  -1  -5   8    0.59    0.47
   1   5  -9    0.13    0.57
  -1  -5   9    1.31    0.63
  -1  -5   9    0.24    0.66
   1   5 -10    3.05    0.76
  -1  -5  10    3.59    0.81
  -1  -5  10    1.81    0.83
  -1  -5  10    1.31    0.48
   1   4  10    0.60    0.62
   1   4  10    0.55    0.64
  -1  -4 -10    0.38    1.37
   1   4   9    0.29    0.61
   1   4   9   -0.06    0.44
  -1  -4  -9   -2.02    2.82
  -1  -4  -9   -2.03    1.35
   1   4   8    4.67    0.64
   1   4   8    4.71    0.58
   1   4   8    4.91    0.86
   1   4   8    3.38    0.56
  -1  -4  -8    3.64    1.69
  -1  -4  -8    0.87    2.53
   1   4   7    1.10    0.97
   1   4   7    4.57    0.85
   1   4   7    4.20    0.49
   1   4   7    4.51    0.58
   1   4   7    4.48    0.61
   1   4   7    5.43    0.72
   1   4   7    4.58    0.59
  -1  -4  -7    5.68    2.57
  -1  -4  -7    5.79    1.73
   1   4   6   15.81    0.98
   1   4   6   15.77    0.89
   1   4   6   14.08    0.98
   1   4   6   14.94    1.06
   1   4   6   14.35    1.24
   1   4   6   15.58    1.00
   1   4   6   15.51    1.65
   1   4   6   14.83    0.80
  -1  -4  -6   15.49    2.69
  -1  -4  -6   16.18    2.04
   1   4   5    1.21    0.85
   1   4   5    0.47    0.75
   1   4   5    1.44    0.40
   1   4   5    1.30    0.44
   1   4   5    1.09    1.01
   1   4   5    0.89    0.50
   1   4   5    0.66    0.29
   1   4   5    1.21    0.38
   1   4   5    0.63    0.23
  -1  -4  -5   -0.05    1.26
  -1  -4  -5    1.09    0.35
  -1  -4  -5    1.13    0.24
  -1  -4  -5   -0.25    1.62
   1   4   4    4.45    0.43
   1   4   4    4.27    0.35
   1   4   4    4.58    0.88
   1   4   4    4.62    0.62
   1   4   4    4.00    0.57
   1   4   4    6.19    1.22
   1   4   4    5.74    1.07
   1   4   4    4.86    0.52
   1   4   4    5.28    0.72
  -1  -4  -4    5.00    0.49
  -1  -4  -4    2.23    1.56
  -1  -4  -4    4.18    0.44
  -1  -4  -4    3.05    1.16
  -1  -4  -4    4.17    0.54
   1   4   3  118.65    4.96
   1   4   3  115.20    4.52
   1   4   3  124.32    4.56
   1   4   3  112.93    4.66
   1   4   3  118.38    4.60
   1   4   3  123.69    4.75
   1   4   3  118.18    5.12
  -1  -4  -3  121.24    4.96
  -1  -4  -3  125.04    4.54
  -1  -4  -3  119.31    4.50
  -1  -4  -3  124.10    4.54
   1   4   2  168.92    6.67
   1   4   2  177.20    6.92
   1   4   2  181.52    6.58
   1   4   2  181.22    6.98
   1   4   2  177.32    6.63
   1   4   2  189.74    6.65
   1   4   2  171.38    6.69
  -1  -4  -2  173.63    6.58
  -1  -4  -2  189.85    6.79
  -1  -4  -2  186.00    6.65
  -1  -4  -2  174.27    7.19
   1   4   1   36.94    1.62
   1   4   1   36.86    1.97
   1   4   1   37.18    1.49
   1   4   1   39.16    1.99
   1   4   1   39.34    1.58
   1   4   1   38.09    1.64
   1   4   1   36.79    1.59
  -1  -4  -1   37.60    1.69
  -1  -4  -1   37.15    1.56
  -1  -4  -1   39.13    1.69
  -1  -4  -1   37.93    1.48
  -1  -4  -1   39.04    2.17
  -1  -4  -1   39.03    1.62
   1   4   0   24.60    1.34
   1   4   0   28.15    1.43
   1   4   0   28.06    1.27
   1   4   0   25.68    1.20
   1   4   0   25.25    1.15
   1   4   0   27.15    1.42
   1   4   0   26.31    1.23
   1   4   0   26.75    1.22
  -1  -4   0   31.38    1.57
  -1  -4   0   26.91    1.18
  -1  -4   0   27.25    1.32
  -1  -4   0   26.46    1.23
  -1  -4   0   28.62    1.21
  -1  -4   0   26.03    1.25
   1   4  -1  249.82    9.22
   1   4  -1  247.16    9.20
   1   4  -1  263.78    9.23
   1   4  -1  254.93    9.15
  -1  -4   1  259.80    9.27
  -1  -4   1  228.12    9.19
  -1  -4   1  240.19    9.21
  -1  -4   1  267.24    9.22
  -1  -4   1  261.15    9.15
   1   4  -2   -0.26    0.48
   1   4  -2    0.10    0.39
   1   4  -2   -0.13    0.31
   1   4  -2    0.03    0.31
   1   4  -2   -0.43    0.39
   1   4  -2   -0.02    0.33
  -1  -4   2   -0.05    0.42
  -1  -4   2    0.01    0.35
  -1  -4   2    0.02    0.33
  -1  -4   2    0.13    0.33
  -1  -4   2    0.20    0.37
  -1  -4   2    0.36    0.50
   1   4  -3    1.65    0.49
   1   4  -3    1.03    0.32
   1   4  -3    1.86    0.38
   1   4  -3    1.15    0.53
   1   4  -3    0.93    0.30
  -1  -4   3    0.80    0.44
  -1  -4   3    1.52    0.43
  -1  -4   3    0.24    0.50
  -1  -4   3    0.97    0.48
  -1  -4   3    0.91    0.33
  -1  -4   3    1.38    0.37
  -1  -4   3   -0.02    0.33
  -1  -4   3    0.31    0.90
   1   4  -4   93.06    3.40
   1   4  -4   93.19    3.55
   1   4  -4   86.44    3.56
  -1  -4   4   74.02    3.44
  -1  -4   4   84.02    4.06
  -1  -4   4   87.45    3.52
  -1  -4   4   83.17    3.29
  -1  -4   4   85.29    3.34
  -1  -4   4   87.58    3.49
  -1  -4   4   88.29    3.32
  -1  -4   4   93.46    3.58
  -1  -4   4   86.45    3.32
   1   4  -5    7.45    0.90
   1   4  -5    6.94    0.75
  -1  -4   5    3.73    1.12
  -1  -4   5    3.57    1.69
  -1  -4   5    5.65    0.60
  -1  -4   5    4.93    0.51
  -1  -4   5    5.76    0.69
  -1  -4   5    7.71    1.00
  -1  -4   5    4.76    0.66
  -1  -4   5    6.44    0.62
  -1  -4   5    4.78    0.50
  -1  -4   5    6.69    0.81
   1   4  -6    4.33    0.61
   1   4  -6    2.98    0.67
  -1  -4   6    3.63    1.62
  -1  -4   6    2.64    0.59
  -1  -4   6    5.21    1.37
  -1  -4   6    2.82    0.73
  -1  -4   6    2.67    0.73
  -1  -4   6    2.89    0.47
  -1  -4   6    2.59    0.59
  -1  -4   6    3.07    0.52
   1   4  -7    7.26    0.79
   1   4  -7    7.75    0.93
  -1  -4   7    6.90    1.01
  -1  -4   7    8.35    0.96
  -1  -4   7    5.99    0.75
  -1  -4   7    5.95    0.97
  -1  -4   7    7.76    0.82
   1   4  -8    6.65    0.91
  -1  -4   8    8.96    1.30
  -1  -4   8    6.40    0.85
  -1  -4   8    6.70    0.79
  -1  -4   8    5.97    0.88
   1   4  -9    2.56    0.67
  -1  -4   9    1.67    0.57
  -1  -4   9    1.77    0.65
  -1  -4   9    1.23    0.77
  -1  -4   9    1.75    0.52
  -1  -4  10    0.78    0.47
  -1  -4  10    0.19    0.74
  -1  -4  10   -0.42    0.52
   1   3  10    9.34    1.21
   1   3  10    9.80    1.34
  -1  -3 -10    4.04    1.74
   1   3   9   -0.15    0.56
   1   3   9   -0.07    0.38
   1   3   9   -0.46    0.56
  -1  -3  -9   -0.49    1.35
   1   3   8   -0.18    0.34
   1   3   8    0.68    0.40
   1   3   8    0.67    0.62
  -1  -3  -8   -1.30    1.34
  -1  -3  -8   -1.86    2.51
   1   3   7    5.24    1.19
   1   3   7    6.16    0.85
   1   3   7    6.36    0.65
   1   3   7    5.76    0.67
   1   3   7    4.14    0.64
   1   3   7    5.09    0.70
   1   3   7    5.25    0.59
   1   3   7    5.21    0.72
  -1  -3  -7    3.95    1.57
  -1  -3  -7    2.34    2.52
   1   3   6    1.64    1.15
   1   3   6    4.04    0.74
   1   3   6    4.45    0.59
   1   3   6    4.46    0.54
   1   3   6    3.10    0.55
   1   3   6    4.06    1.03
   1   3   6    4.81    0.57
   1   3   6    4.09    0.47
   1   3   6    4.49    0.59
   1   3   6    2.87    0.99
  -1  -3  -6    4.10    2.18
  -1  -3  -6    5.18    1.55
   1   3   5    5.81    0.58
   1   3   5    6.26    0.66
   1   3   5    5.47    0.71
   1   3   5    4.37    1.18
   1   3   5    5.57    0.58
   1   3   5    5.07    0.50
   1   3   5    3.90    0.92
   1   3   5    4.57    0.56
   1   3   5    5.68    1.06
  -1  -3  -5    6.34    1.48
  -1  -3  -5    5.54    0.58
  -1  -3  -5    2.05    1.67
   1   3   4   23.14    1.75
   1   3   4   23.75    1.20
   1   3   4   23.49    1.67
   1   3   4   23.83    1.13
   1   3   4   23.68    1.15
   1   3   4   24.19    1.06
   1   3   4   24.07    1.03
   1   3   4   25.91    1.40
   1   3   4   26.77    2.13
  -1  -3  -4   22.58    1.14
  -1  -3  -4   23.11    2.19
  -1  -3  -4   24.46    1.03
  -1  -3  -4   26.51    2.93
  -1  -3  -4   23.88    1.05
   1   3   3    4.43    0.62
   1   3   3    4.54    0.51
   1   3   3    3.61    0.89
   1   3   3    3.75    0.80
   1   3   3    3.19    0.39
   1   3   3    3.93    0.54
   1   3   3    3.98    0.33
   1   3   3    2.69    0.49
   1   3   3    5.30    1.12
  -1  -3  -3    3.42    0.50
  -1  -3  -3    2.70    1.55
  -1  -3  -3    3.75    0.44
  -1  -3  -3    3.84    1.10
  -1  -3  -3    3.00    0.42
   1   3   2    4.87    1.02
   1   3   2    3.36    0.43
   1   3   2    4.23    0.89
   1   3   2    3.29    0.53
   1   3   2    3.52    0.41
   1   3   2    2.70    0.51
   1   3   2    4.37    0.72
  -1  -3  -2    3.19    0.42
  -1  -3  -2    3.18    1.19
  -1  -3  -2    5.28    0.92
  -1  -3  -2    3.62    0.42
  -1  -3  -2    4.22    0.48
   1   3   1    3.88    0.38
   1   3   1    5.01    0.57
   1   3   1    5.51    0.67
   1   3   1    5.49    0.82
   1   3   1    4.28    0.82
   1   3   1    3.21    0.47
   1   3   1    5.23    0.60
   1   3   1    4.66    0.61
  -1  -3  -1    4.97    0.51
  -1  -3  -1    4.67    0.37
  -1  -3  -1    2.80    0.44
  -1  -3  -1    5.88    0.71
  -1  -3  -1    3.72    0.89
   1   3   0   29.48    1.48
   1   3   0   29.22    1.28
   1   3   0   31.28    1.20
   1   3   0   27.53    1.24
   1   3   0   31.48    1.37
   1   3   0   29.26    1.26
   1   3   0   29.24    1.27
  -1  -3   0   28.90    1.20
  -1  -3   0   30.58    1.56
  -1  -3   0   28.95    1.26
  -1  -3   0   28.09    1.23
  -1  -3   0   29.64    1.33
  -1  -3   0   29.56    1.27
  -1  -3   0   28.50    1.24
   1   3  -1  371.22   13.26
   1   3  -1  391.19   13.27
   1   3  -1  371.38   13.23
  -1  -3   1  350.94   13.25
  -1  -3   1  390.78   13.26
  -1  -3   1  339.14   13.22
  -1  -3   1  351.96   13.26
   1   3  -2   44.95    1.72
   1   3  -2   41.32    1.72
   1   3  -2   43.41    1.86
   1   3  -2   39.85    1.70
   1   3  -2   41.94    1.82
  -1  -3   2   47.93    1.87
  -1  -3   2   42.58    2.35
  -1  -3   2   38.95    1.70
  -1  -3   2   41.48    1.83
  -1  -3   2   40.52    1.84
  -1  -3   2   45.16    1.69
  -1  -3   2   42.51    1.75
   1   3  -3   24.30    1.31
   1   3  -3   23.70    1.32
   1   3  -3   25.31    1.15
  -1  -3   3   23.80    1.08
  -1  -3   3   25.51    1.34
  -1  -3   3   22.19    1.32
  -1  -3   3   23.13    1.26
  -1  -3   3   24.61    1.27
  -1  -3   3   24.03    1.09
  -1  -3   3   22.45    1.06
  -1  -3   3   25.18    1.12
  -1  -3   3   26.22    1.93
   1   3  -4  111.75    4.05
   1   3  -4  107.41    4.16
  -1  -3   4  104.25    4.16
  -1  -3   4  108.24    4.74
  -1  -3   4  103.62    3.92
  -1  -3   4  106.14    3.94
  -1  -3   4  111.81    4.05
  -1  -3   4   98.24    4.17
  -1  -3   4  108.33    4.00
  -1  -3   4  101.34    4.10
  -1  -3   4  100.46    5.50
  -1  -3   4  106.23    4.21
   1   3  -5    3.35    0.62
   1   3  -5    3.24    0.54
  -1  -3   5    4.38    0.71
  -1  -3   5    3.82    0.58
  -1  -3   5    4.16    0.76
  -1  -3   5    2.78    1.04
  -1  -3   5    3.82    0.53
  -1  -3   5    3.74    0.45
  -1  -3   5    3.23    1.47
  -1  -3   5    4.16    0.64
   1   3  -6   51.07    2.32
   1   3  -6   49.12    2.16
  -1  -3   6   52.19    2.23
  -1  -3   6   41.58    3.46
  -1  -3   6   52.37    3.21
  -1  -3   6   47.88    2.42
  -1  -3   6   50.19    2.33
  -1  -3   6   49.53    2.09
  -1  -3   6   50.60    2.51
  -1  -3   6   48.45    2.23
   1   3  -7    0.56    0.57
  -1  -3   7    0.04    0.62
  -1  -3   7    0.66    0.38
  -1  -3   7    0.48    0.41
  -1  -3   7    0.14    0.64
  -1  -3   7    0.88    0.39
  -1  -3   7   -0.03    0.51
   1   3  -8   25.25    1.55
  -1  -3   8   26.41    1.39
  -1  -3   8   22.70    1.46
  -1  -3   8   25.89    1.64
  -1  -3   8   26.14    1.78
   1   3  -9    0.75    0.58
  -1  -3   9    0.53    0.52
  -1  -3   9    0.75    0.61
  -1  -3   9    0.88    0.46
  -1  -3   9    0.61    0.73
  -1  -3   9    0.39    0.45
  -1  -3  10   -0.66    0.67
  -1  -3  10   -0.22    0.47
  -1  -3  10    0.17    0.58
  -1  -3  10    1.21    0.86
   1   2  10    1.17    0.68
   1   2  10    0.98    0.73
  -1  -2 -10    2.90    1.62
   1   2   9    0.17    0.36
   1   2   9   -0.69    0.55
   1   2   9    0.77    0.62
  -1  -2  -9   -1.87    1.19
   1   2   8   -0.04    0.32
   1   2   8   -0.09    0.53
   1   2   8   -0.53    0.64
   1   2   8    0.74    0.43
  -1  -2  -8   -0.45    1.43
   1   2   7    3.29    0.53
   1   2   7    4.10    0.74
   1   2   7    3.54    0.58
   1   2   7    3.44    0.58
   1   2   7    3.61    0.51
   1   2   7    3.65    1.13
  -1  -2  -7    1.42    1.47
  -1  -2  -7    3.37    2.67
   1   2   6   23.91    2.45
   1   2   6   24.90    1.95
   1   2   6   25.17    1.38
   1   2   6   29.65    1.33
   1   2   6   27.10    1.32
   1   2   6   27.90    1.57
   1   2   6   24.22    2.04
   1   2   6   26.20    1.34
   1   2   6   26.92    1.27
   1   2   6   27.96    1.22
  -1  -2  -6   23.26    3.30
  -1  -2  -6   24.63    2.61
   1   2   5    9.17    0.58
   1   2   5    7.65    0.67
   1   2   5    8.24    1.48
   1   2   5    7.65    0.68
   1   2   5    8.24    0.64
   1   2   5    9.85    1.26
   1   2   5    7.04    1.08
   1   2   5    8.20    0.73
   1   2   5    7.49    0.62
  -1  -2  -5    9.65    2.21
  -1  -2  -5   10.34    1.60
   1   2   4   18.62    2.10
   1   2   4   24.85    1.73
   1   2   4   18.66    1.70
   1   2   4   23.93    1.11
   1   2   4   23.43    1.04
   1   2   4   22.98    1.02
   1   2   4   21.54    1.28
   1   2   4   21.18    1.05
   1   2   4   23.34    1.08
  -1  -2  -4   24.71    3.02
  -1  -2  -4   20.12    2.15
  -1  -2  -4   21.93    1.08
   1   2   3  135.75    5.14
   1   2   3  133.23    4.76
   1   2   3  124.26    4.94
   1   2   3  123.65    4.74
   1   2   3  128.78    4.81
   1   2   3  129.95    4.73
   1   2   3  132.94    4.80
   1   2   3  124.18    5.19
   1   2   3  125.89    5.55
  -1  -2  -3  127.85    4.80
  -1  -2  -3  126.70    5.37
  -1  -2  -3  125.70    4.75
  -1  -2  -3  132.89    4.73
  -1  -2  -3  139.08    5.95
   1   2   2  230.17    8.59
   1   2   2  219.05    8.47
   1   2   2  238.16    8.54
   1   2   2  272.78    8.77
   1   2   2  243.26    8.47
   1   2   2  255.93    9.08
   1   2   2  234.84    8.85
   1   2   2  220.38    8.65
  -1  -2  -2  245.13    9.23
  -1  -2  -2  235.01    8.53
  -1  -2  -2  211.74    8.82
  -1  -2  -2  226.68    8.56
   1   2   1  266.54   10.03
   1   2   1  281.29   10.05
   1   2   1  279.54   10.31
   1   2   1  264.65   10.09
   1   2   1  280.01   10.10
  -1  -2  -1  300.83   10.17
  -1  -2  -1  277.58   10.08
  -1  -2  -1  276.77   10.35
  -1  -2  -1  280.13   10.10
   1   2   0   68.63    2.56
   1   2   0   69.06    2.61
   1   2   0   67.24    2.54
   1   2   0   65.92    2.57
   1   2   0   72.59    2.65
   1   2   0   72.25    2.57
   1   2   0   66.55    2.55
  -1  -2   0   72.63    2.65
  -1  -2   0   67.76    2.55
  -1  -2   0   66.90    2.54
  -1  -2   0   67.59    2.55
  -1  -2   0   69.28    2.57
  -1  -2   0   68.51    2.62
  -1  -2   0   69.62    2.58
   1   2  -1   24.52    1.04
   1   2  -1   25.86    1.06
   1   2  -1   25.05    1.14
   1   2  -1   23.71    1.10
   1   2  -1   25.08    1.14
  -1  -2   1   26.73    1.07
  -1  -2   1   23.68    1.04
  -1  -2   1   24.67    1.12
  -1  -2   1   25.88    1.15
  -1  -2   1   24.21    1.13
  -1  -2   1   24.46    1.08
   1   2  -2    4.34    0.54
   1   2  -2    2.98    0.51
   1   2  -2    4.00    0.40
   1   2  -2    3.03    0.59
   1   2  -2    3.03    0.30
  -1  -2   2    3.14    0.42
  -1  -2   2    4.14    0.56
  -1  -2   2    3.48    0.50
  -1  -2   2    2.88    0.33
  -1  -2   2    3.27    0.50
  -1  -2   2    3.12    0.34
  -1  -2   2    4.22    0.98
  -1  -2   2    3.22    0.53
   1   2  -3   59.90    2.49
   1   2  -3   62.83    2.41
  -1  -2   3   61.38    2.51
  -1  -2   3   58.51    2.52
  -1  -2   3   59.75    3.72
  -1  -2   3   61.55    2.37
  -1  -2   3   63.66    2.60
  -1  -2   3   60.05    2.46
  -1  -2   3   59.70    3.03
  -1  -2   3   59.85    2.40
   1   2  -4   49.60    2.98
   1   2  -4   56.07    2.22
   1   2  -4   50.16    2.27
  -1  -2   4   54.58    3.51
  -1  -2   4   53.53    2.94
  -1  -2   4   52.79    2.14
  -1  -2   4   53.37    2.22
  -1  -2   4   51.92    2.43
  -1  -2   4   56.00    2.28
  -1  -2   4   53.93    2.36
   1   2  -5    2.12    1.10
   1   2  -5    2.44    0.57
   1   2  -5    2.52    0.46
  -1  -2   5    2.70    0.72
  -1  -2   5    3.89    1.39
  -1  -2   5    1.47    1.03
  -1  -2   5    2.65    0.48
  -1  -2   5    2.45    0.57
  -1  -2   5    2.68    0.43
  -1  -2   5    2.45    0.45
   1   2  -6    0.67    0.53
   1   2  -6    1.78    1.36
  -1  -2   6    2.02    0.74
  -1  -2   6    1.00    0.55
  -1  -2   6   -0.18    0.35
  -1  -2   6    0.02    1.22
  -1  -2   6   -0.32    1.07
  -1  -2   6    1.06    0.41
  -1  -2   6    0.86    0.36
  -1  -2   6    0.62    0.36
   1   2  -7    1.46    0.56
  -1  -2   7    0.36    0.37
  -1  -2   7    0.57    0.58
  -1  -2   7    0.60    0.55
  -1  -2   7    1.29    0.40
  -1  -2   7    0.20    0.40
  -1  -2   7    2.10    0.78
  -1  -2   7   -0.32    0.38
   1   2  -8   11.63    1.06
  -1  -2   8    9.19    0.92
  -1  -2   8    9.05    1.28
  -1  -2   8    8.33    1.06
  -1  -2   8    8.84    0.85
  -1  -2   9    2.15    0.62
  -1  -2   9    3.69    0.90
  -1  -2   9    2.61    0.64
  -1  -2   9    3.20    0.59
  -1  -2   9    2.75    0.73
  -1  -2  10   -0.04    0.49
  -1  -2  10    0.76    0.70
  -1  -2  10    0.40    0.55
  -1  -2  10    0.72    0.59
   1   1  10    8.87    1.27
   1   1  10    6.46    1.00
  -1  -1 -10    5.52    1.77
   1   1   9    1.42    0.71
   1   1   9    0.76    0.62
   1   1   9    2.05    0.51
  -1  -1  -9    0.89    1.44
   1   1   8    4.55    0.59
   1   1   8    3.61    0.75
   1   1   8    3.01    0.59
   1   1   8    3.73    0.84
  -1  -1  -8    8.21    1.81
   1   1   7    7.42    1.19
   1   1   7    8.06    0.79
   1   1   7    7.58    0.79
   1   1   7    8.43    0.77
   1   1   7    7.36    0.98
   1   1   7    9.26    0.87
  -1  -1  -7    8.61    1.75
   1   1   6    3.77    0.54
   1   1   6    4.18    0.52
   1   1   6    4.12    1.15
   1   1   6    5.35    1.49
   1   1   6    3.49    0.91
   1   1   6    4.79    0.60
   1   1   6    3.91    0.67
  -1  -1  -6    4.75    0.59
  -1  -1  -6    4.91    1.54
  -1  -1  -6    2.66    2.44
   1   1   5    2.32    0.99
   1   1   5    4.22    0.91
   1   1   5    2.20    1.23
   1   1   5    2.66    0.39
   1   1   5    1.96    0.44
   1   1   5    2.69    0.46
   1   1   5    1.83    0.51
  -1  -1  -5    2.84    0.47
  -1  -1  -5    2.92    1.29
  -1  -1  -5    1.49    2.22
   1   1   4   10.56    0.77
   1   1   4   12.19    1.62
   1   1   4   10.96    0.70
   1   1   4   11.52    0.71
   1   1   4    9.47    1.32
   1   1   4   11.27    0.77
   1   1   4   11.47    0.61
   1   1   4   11.57    0.91
   1   1   4   15.59    1.88
  -1  -1  -4   10.63    0.79
  -1  -1  -4   14.03    2.52
  -1  -1  -4   12.54    1.65
   1   1   3  225.06    8.11
   1   1   3  228.02    8.91
   1   1   3  215.01    8.10
   1   1   3  221.76    8.54
   1   1   3  224.01    8.46
   1   1   3  220.08    8.24
   1   1   3  229.00    8.10
   1   1   3  224.02    8.06
  -1  -1  -3  223.20    8.70
  -1  -1  -3  222.49    9.20
  -1  -1  -3  223.99    8.11
  -1  -1  -3  218.02    8.11
   1   1   2  974.41   34.83
  -1  -1  -2  943.88   34.93
   1   1   1    9.93    2.54
   1   1   0   -0.06    0.10
   1   1   0   -0.22    0.08
   1   1   0   -0.09    0.09
  -1  -1   0   -0.25    0.10
  -1  -1   0   -0.01    0.16
   1   1  -1   57.82    2.32
   1   1  -1   72.87    2.34
   1   1  -1   56.46    2.32
   1   1  -1   66.96    2.27
  -1  -1   1   62.03    2.33
  -1  -1   1   64.56    2.34
  -1  -1   1   64.40    2.28
  -1  -1   1   55.83    2.32
  -1  -1   1   54.46    2.25
   1   1  -2   35.19    1.41
   1   1  -2   32.78    1.47
   1   1  -2   32.22    1.69
   1   1  -2   32.08    1.99
  -1  -1   2   34.03    1.44
  -1  -1   2   30.75    2.52
  -1  -1   2   34.15    1.47
  -1  -1   2   35.05    1.97
  -1  -1   2   28.04    1.61
  -1  -1   2   36.25    1.37
   1   1  -3  162.41    6.42
   1   1  -3  158.67    6.01
   1   1  -3  158.85    5.97
  -1  -1   3  161.03    6.46
  -1  -1   3  160.14    6.16
  -1  -1   3  158.94    5.99
  -1  -1   3  165.20    5.95
  -1  -1   3  162.05    6.00
  -1  -1   3  168.23    6.74
   1   1  -4    5.58    1.19
   1   1  -4    5.54    0.67
   1   1  -4    8.06    0.81
  -1  -1   4    6.27    0.65
  -1  -1   4    6.47    0.85
  -1  -1   4    9.74    1.62
  -1  -1   4    5.22    1.15
  -1  -1   4    6.59    0.66
  -1  -1   4    8.69    0.91
  -1  -1   4    7.05    0.65
   1   1  -5    4.97    0.65
   1   1  -5    4.70    1.23
  -1  -1   5    6.51    1.52
  -1  -1   5    3.70    0.52
  -1  -1   5    4.18    0.51
  -1  -1   5    2.11    1.06
  -1  -1   5    3.45    0.65
  -1  -1   5    3.44    0.44
  -1  -1   5    3.91    0.74
  -1  -1   5    3.02    0.49
   1   1  -6   30.07    2.54
   1   1  -6   30.18    1.54
  -1  -1   6   29.37    1.42
  -1  -1   6   25.73    2.38
  -1  -1   6   30.24    2.78
  -1  -1   6   28.16    1.47
  -1  -1   6   31.94    1.57
  -1  -1   6   32.81    1.78
  -1  -1   6   28.55    1.81
  -1  -1   6   29.99    1.44
   1   1  -7    7.29    0.89
   1   1  -7    6.42    1.55
  -1  -1   7    6.59    0.95
  -1  -1   7    5.90    0.70
  -1  -1   7    5.18    0.63
  -1  -1   7    5.30    0.75
  -1  -1   7    4.86    0.90
  -1  -1   7    5.55    0.73
  -1  -1   8    7.32    0.93
  -1  -1   8    6.61    0.88
  -1  -1   8    6.38    0.77
  -1  -1   8    6.71    1.00
  -1  -1   8    7.45    1.00
  -1  -1   9    0.43    0.40
  -1  -1   9    0.75    0.57
  -1  -1   9    1.40    0.73
  -1  -1   9    0.87    0.52
  -1  -1   9    0.81    0.53
  -1  -1  10   -0.11    0.46
  -1  -1  10   -0.37    0.46
  -1  -1  10    0.38    0.70
  -1  -1  10    1.59    0.61
   1   0  10    1.40    0.76
   1   0  10    2.06    0.73
  -1   0 -10    2.43    1.60
   1   0   9   -0.72    0.63
   1   0   9   -0.10    0.40
   1   0   9   -0.14    0.43
   1   0   9    0.25    0.54
  -1   0  -9   -1.73    1.28
   1   0   8   34.64    1.76
   1   0   8   39.29    1.91
   1   0   8   37.92    2.24
  -1   0  -8   37.64    3.04
   1   0   7    0.35    0.50
   1   0   7    0.18    0.58
   1   0   7    0.49    0.46
   1   0   7    0.06    0.38
   1   0   7   -0.24    0.32
  -1   0  -7   -2.74    1.23
  -1   0  -7   -0.11    0.44
   1   0   6   24.71    1.61
   1   0   6   23.14    1.29
   1   0   6   23.55    2.13
   1   0   6   23.67    1.73
   1   0   6   22.79    1.40
   1   0   6   24.93    1.27
   1   0   6   21.72    2.58
   1   0   6   26.14    1.22
  -1   0  -6   25.28    2.53
  -1   0  -6   23.75    1.35
   1   0   5    0.11    0.29
   1   0   5   -0.16    0.26
   1   0   5   -0.24    1.20
   1   0   5   -0.27    0.56
   1   0   5    0.47    0.89
   1   0   5   -0.16    0.40
   1   0   5   -0.21    0.46
   1   0   5    0.51    0.38
  -1   0  -5   -0.22    0.41
  -1   0  -5   -0.59    1.19
   1   0   4   16.33    1.01
   1   0   4   14.82    1.34
   1   0   4   14.37    2.13
   1   0   4   16.30    0.83
   1   0   4   14.55    0.89
   1   0   4   14.09    0.91
   1   0   4   16.12    1.76
  -1   0  -4   15.94    0.97
  -1   0  -4   12.07    2.74
  -1   0  -4   16.11    2.13
   1   0   3   -0.08    0.36
   1   0   3    0.02    0.27
   1   0   3    0.62    0.64
   1   0   3   -0.50    1.17
   1   0   3   -0.54    0.31
   1   0   3    0.07    0.25
   1   0   3   -0.71    0.85
   1   0   3    0.33    0.34
  -1   0  -3    0.97    1.25
  -1   0  -3    0.12    0.39
  -1   0  -3   -1.54    1.75
   1   0   2   60.46    2.57
   1   0   2   73.06    2.55
   1   0   2   61.22    2.63
   1   0   2   79.41    2.56
   1   0   2   65.51    2.53
   1   0   2   80.29    3.59
   1   0   2   73.47    3.13
  -1   0  -2   60.60    2.64
  -1   0  -2   71.35    4.09
  -1   0  -2   58.88    2.58
  -1   0  -2   75.86    3.32
   1   0   1    0.15    0.15
   1   0   1   -0.71    0.58
   1   0   1    0.02    0.21
   1   0   1    0.13    0.11
   1   0   1    0.73    0.93
   1   0   1   -0.13    0.20
   1   0   1    0.01    0.19
  -1   0  -1   -0.05    0.13
  -1   0  -1    0.08    0.19
  -1   0  -1    0.08    0.14
  -1   0  -1    0.11    0.21
  -1   0  -1   -0.19    0.22
  -1   0  -1    0.05    0.61
  -1   0  -1    0.10    1.03
   1   0   0   -0.03    0.11
  -1   0   0   -0.05    0.06
   1   0  -1    0.26    0.20
   1   0  -1   -0.26    0.52
   1   0  -1   -0.06    0.35
   1   0  -1   -0.33    0.36
  -1   0   1    0.03    0.55
  -1   0   1   -0.16    0.44
  -1   0   1    0.14    0.21
  -1   0   1    0.03    0.16
  -1   0   1   -0.18    0.17
  -1   0   1   -0.05    0.35
   1   0  -2   15.44    0.83
   1   0  -2   16.06    1.33
   1   0  -2   19.25    2.13
   1   0  -2   14.72    0.82
   1   0  -2   16.66    1.57
  -1   0   2   14.57    1.17
  -1   0   2   14.98    0.83
  -1   0   2   16.34    1.44
  -1   0   2   11.70    1.71
  -1   0   2   14.19    0.82
   1   0  -3   -0.51    0.97
   1   0  -3   -0.34    0.77
   1   0  -3   -0.19    0.36
   1   0  -3   -0.74    1.53
  -1   0   3   -0.34    0.35
  -1   0   3   -0.15    0.57
  -1   0   3   -0.31    1.14
  -1   0   3    0.33    0.27
  -1   0   3   -0.50    0.75
  -1   0   3    0.00    0.36
   1   0  -4    1.75    1.88
   1   0  -4    4.37    1.21
   1   0  -4    4.97    0.66
  -1   0   4    3.47    1.05
  -1   0   4    2.55    0.67
  -1   0   4    3.15    0.43
  -1   0   4    2.38    0.47
  -1   0   4    2.68    1.18
  -1   0   4    3.24    0.48
  -1   0   4    3.87    0.50
   1   0  -5   -1.15    1.06
   1   0  -5   -0.42    0.34
   1   0  -5    1.28    2.01
  -1   0   5    0.28    0.35
  -1   0   5   -0.53    0.46
  -1   0   5   -0.66    0.82
  -1   0   5   -0.16    0.35
  -1   0   5   -0.20    0.32
  -1   0   5   -0.29    1.02
  -1   0   5    0.05    0.29
   1   0  -6    3.66    0.56
   1   0  -6    3.30    1.18
  -1   0   6    3.35    0.53
  -1   0   6    2.78    0.49
  -1   0   6    3.36    0.47
  -1   0   6    2.55    1.05
  -1   0   6    2.27    0.64
  -1   0   6    3.06    0.53
  -1   0   6    3.25    0.60
  -1   0   6    3.02    0.76
  -1   0   6    3.30    1.38
   1   0  -7   -0.58    1.20
  -1   0   7   -0.98    0.49
  -1   0   7    0.41    0.40
  -1   0   7   -0.31    0.41
  -1   0   7   -0.03    0.35
  -1   0   7   -1.45    0.87
  -1   0   7   -0.19    0.46
  -1   0   7    0.27    0.39
  -1   0   7   -0.35    0.56
   1   0  -8   10.09    1.88
  -1   0   8    8.87    0.91
  -1   0   8    8.54    0.83
  -1   0   8    6.34    0.89
  -1   0   8    8.87    1.23
  -1   0   8   11.25    1.07
  -1   0   8    7.87    0.87
  -1   0   9    0.12    0.49
  -1   0   9   -0.97    0.35
  -1   0   9    0.20    0.48
  -1   0   9    0.09    0.40
  -1   0   9    0.41    0.62
  -1   0  10    0.17    0.51
  -1   0  10   -0.05    0.45
  -1   0  10   -0.56    0.60
   1  -1  10    7.95    1.14
   1  -1  10    7.17    1.17
   1  -1  10    8.71    1.08
   1  -1   9    0.84    0.76
   1  -1   9    1.85    0.66
   1  -1   9    1.27    0.54
  -1   1  -9   -1.08    1.38
   1  -1   8    2.76    0.80
   1  -1   8    2.60    0.67
   1  -1   8    4.37    0.59
  -1   1  -8    4.95    0.75
  -1   1  -8    3.50    1.51
   1  -1   7    7.66    0.91
   1  -1   7    5.36    0.72
   1  -1   7    8.61    0.76
   1  -1   7    7.27    0.85
   1  -1   7    9.24    1.20
   1  -1   7    8.13    1.17
  -1   1  -7    8.05    0.99
  -1   1  -7   10.27    1.69
   1  -1   6    3.92    0.56
   1  -1   6    4.19    0.58
   1  -1   6    5.43    0.85
   1  -1   6    5.08    0.75
   1  -1   6    4.97    0.62
   1  -1   6    5.07    1.22
   1  -1   6    2.23    1.30
   1  -1   6    4.06    0.84
  -1   1  -6    5.47    0.71
  -1   1  -6    6.00    1.50
   1  -1   5    1.03    0.63
   1  -1   5    1.76    1.25
   1  -1   5    2.34    0.40
   1  -1   5    2.80    0.39
   1  -1   5    1.97    0.46
   1  -1   5    2.76    1.08
   1  -1   5    1.43    0.55
   1  -1   5    2.02    0.43
  -1   1  -5    3.05    0.56
  -1   1  -5    3.27    1.33
   1  -1   4   11.22    0.78
   1  -1   4   10.36    0.65
   1  -1   4    6.25    1.51
   1  -1   4   12.12    1.50
   1  -1   4   10.32    1.01
   1  -1   4    9.48    0.75
   1  -1   4   10.01    1.13
   1  -1   4   10.98    0.70
  -1   1  -4    9.84    0.87
  -1   1  -4    9.75    1.56
   1  -1   3  234.88    8.29
   1  -1   3  237.19    8.93
   1  -1   3  221.14    8.51
   1  -1   3  229.28    8.26
   1  -1   3  231.35    8.30
   1  -1   3  225.43    8.39
   1  -1   3  223.40    8.37
   1  -1   3  247.96    9.44
  -1   1  -3  221.76    8.39
  -1   1  -3  229.48    8.42
  -1   1  -3  223.26    8.30
  -1   1  -3  223.65    8.92
   1  -1   2  926.96   35.30
  -1   1  -2 1000.00   34.89
  -1   1  -1    7.56    0.43
   1  -1  -1   59.59    2.18
   1  -1  -1   56.43    2.15
   1  -1  -1   64.45    2.37
   1  -1  -1   53.44    2.15
   1  -1  -1   62.86    2.42
  -1   1   1   65.28    2.18
  -1   1   1   54.35    2.15
  -1   1   1   63.59    2.39
  -1   1   1   54.46    2.35
  -1   1   1   52.10    2.15
   1  -1  -2   35.43    1.41
   1  -1  -2   35.95    2.40
   1  -1  -2   35.51    1.99
   1  -1  -2   34.55    1.90
  -1   1   2   35.28    1.38
  -1   1   2   34.65    1.40
  -1   1   2   34.68    2.10
  -1   1   2   34.10    1.87
  -1   1   2   30.85    1.82
  -1   1   2   32.13    1.39
   1  -1  -3  164.58    6.86
   1  -1  -3  150.21    6.30
   1  -1  -3  179.06    6.46
  -1   1   3  161.88    6.56
  -1   1   3  162.22    5.96
  -1   1   3  161.21    6.32
  -1   1   3  165.07    5.98
  -1   1   3  162.15    6.28
  -1   1   3  157.77    5.96
  -1   1   3  158.52    5.97
   1  -1  -4    4.31    1.23
   1  -1  -4    4.53    1.67
  -1   1   4    5.57    0.98
  -1   1   4    7.05    1.30
  -1   1   4    6.89    0.72
  -1   1   4    5.85    0.66
  -1   1   4    6.58    0.77
  -1   1   4    5.52    0.92
  -1   1   4    6.84    0.62
  -1   1   4    6.55    0.57
   1  -1  -5    3.86    1.22
   1  -1  -5    3.68    1.86
  -1   1   5    4.47    0.55
  -1   1   5    3.61    0.50
  -1   1   5    2.37    1.17
  -1   1   5    4.11    0.87
  -1   1   5    2.52    0.87
  -1   1   5    3.27    0.58
  -1   1   5    3.08    0.43
  -1   1   5    4.59    0.52
   1  -1  -6   31.85    2.55
   1  -1  -6   25.15    3.53
  -1   1   6   29.60    1.40
  -1   1   6   28.79    2.14
  -1   1   6   29.05    1.44
  -1   1   6   28.16    1.46
  -1   1   6   29.88    1.91
  -1   1   6   29.57    1.61
  -1   1   6   26.81    2.52
  -1   1   6   27.76    1.45
   1  -1  -7    4.33    1.43
   1  -1  -7    5.56    2.74
  -1   1   7    5.95    0.80
  -1   1   7    3.76    1.22
  -1   1   7    6.00    0.92
  -1   1   7    5.29    0.66
  -1   1   7    5.83    0.70
  -1   1   7    6.67    0.94
  -1   1   7    5.71    0.74
   1  -1  -8    4.31    1.56
  -1   1   8    8.13    1.14
  -1   1   8    6.93    0.98
  -1   1   8    6.30    0.75
  -1   1   8    7.02    0.85
  -1   1   8    6.92    0.83
   1  -1  -9    2.24    1.56
  -1   1   9    1.12    0.45
  -1   1   9    0.36    0.54
  -1   1   9    0.03    0.44
  -1   1   9    0.37    0.65
  -1   1  10    0.51    0.72
  -1   1  10    0.77    0.47
  -1   1  10   -0.57    0.48
   1  -2  10    0.94    0.67
   1  -2  10    2.10    0.69
   1  -2  10    0.50    0.68
   1  -2   9   -0.17    0.51
   1  -2   9    0.57    0.68
   1  -2   9   -0.57    0.55
  -1   2  -9    0.01    0.51
   1  -2   8   -0.14    0.61
   1  -2   8    0.02    0.49
   1  -2   8    0.22    0.36
  -1   2  -8   -0.37    0.51
  -1   2  -8   -1.12    1.31
   1  -2   7    3.31    0.60
   1  -2   7    3.98    0.62
   1  -2   7    2.69    0.46
   1  -2   7    0.99    0.76
   1  -2   7    2.03    0.72
   1  -2   7    2.78    0.48
  -1   2  -7    2.80    0.69
  -1   2  -7    1.91    1.37
   1  -2   6   27.87    1.45
   1  -2   6   27.52    1.45
   1  -2   6   26.60    1.29
   1  -2   6   25.55    2.85
   1  -2   6   23.76    2.34
   1  -2   6   26.77    1.30
   1  -2   6   28.67    1.73
   1  -2   6   28.09    1.85
  -1   2  -6   28.34    2.49
  -1   2  -6   27.93    1.55
   1  -2   5    8.46    1.71
   1  -2   5    9.04    0.73
   1  -2   5    9.06    0.55
   1  -2   5    7.16    1.01
   1  -2   5    8.80    1.41
   1  -2   5    8.22    0.63
   1  -2   5    9.55    0.63
   1  -2   5    7.32    0.74
   1  -2   5    8.71    1.22
  -1   2  -5    6.93    0.84
  -1   2  -5    6.88    1.43
   1  -2   4   20.25    2.08
   1  -2   4   23.91    1.54
   1  -2   4   23.46    1.05
   1  -2   4   22.85    1.15
   1  -2   4   22.12    1.05
   1  -2   4   22.14    0.98
   1  -2   4   26.16    2.83
   1  -2   4   22.93    1.21
   1  -2   4   22.31    1.38
  -1   2  -4   23.41    1.29
  -1   2  -4   20.75    2.20
  -1   2  -4   23.40    1.09
   1  -2   3  124.47    4.94
   1  -2   3  136.64    5.07
   1  -2   3  128.79    4.90
   1  -2   3  126.48    6.42
   1  -2   3  132.10    4.86
   1  -2   3  135.20    4.82
   1  -2   3  131.28    5.55
   1  -2   3  133.01    4.83
  -1   2  -3  126.35    4.97
  -1   2  -3  130.02    5.56
  -1   2  -3  133.93    4.93
  -1   2  -3  137.23    4.86
   1  -2   2  239.58    9.04
   1  -2   2  258.90    9.13
   1  -2   2  258.21    9.47
   1  -2   2  247.48    8.99
   1  -2   2  249.38    8.97
   1  -2   2  245.88    8.98
   1  -2   2  247.53    8.93
  -1   2  -2  232.71    9.04
  -1   2  -2  242.46    8.97
  -1   2  -2  242.58    8.98
  -1   2  -2  253.88    9.13
  -1   2  -2  246.71    9.43
  -1   2  -2  241.33    8.97
  -1   2  -2  265.68    8.95
   1  -2   1  292.49   10.66
   1  -2   1  271.76   10.60
   1  -2   1  276.43   10.59
   1  -2   1  305.42   10.85
   1  -2   1  291.59   10.54
  -1   2  -1  332.87   10.87
  -1   2  -1  296.42   10.61
  -1   2  -1  297.01   10.66
  -1   2  -1  281.32   10.62
   1  -2   0   70.10    2.61
   1  -2   0   67.64    2.66
   1  -2   0   71.06    2.73
   1  -2   0   71.28    2.67
   1  -2   0   70.83    2.66
   1  -2   0   74.53    2.64
   1  -2   0   70.38    2.62
  -1   2   0   69.95    2.62
  -1   2   0   71.01    2.68
  -1   2   0   68.06    2.71
  -1   2   0   71.03    2.68
  -1   2   0   69.10    2.66
  -1   2   0   75.06    2.64
  -1   2   0   72.23    2.61
   1  -2  -1   23.20    1.02
   1  -2  -1   22.38    1.45
   1  -2  -1   23.77    1.41
   1  -2  -1   24.56    0.96
   1  -2  -1   21.74    0.99
  -1   2   1   21.70    1.33
  -1   2   1   21.78    1.31
  -1   2   1   22.36    1.00
  -1   2   1   22.82    1.01
  -1   2   1   22.61    1.04
  -1   2   1   26.22    0.99
   1  -2  -2    3.10    0.41
   1  -2  -2    2.59    0.37
   1  -2  -2    2.21    0.87
   1  -2  -2    2.83    0.38
   1  -2  -2    1.27    0.96
   1  -2  -2    3.16    0.40
   1  -2  -2    4.46    0.88
  -1   2   2    2.31    0.79
  -1   2   2    2.90    0.38
  -1   2   2    2.78    0.83
  -1   2   2    3.29    0.58
  -1   2   2    2.87    0.39
  -1   2   2    3.23    0.41
  -1   2   2    3.18    0.45
   1  -2  -3   57.81    2.85
   1  -2  -3   56.76    2.90
   1  -2  -3   60.57    3.46
   1  -2  -3   55.65    2.30
  -1   2   3   59.74    2.25
  -1   2   3   58.14    2.28
  -1   2   3   60.47    2.26
  -1   2   3   57.10    2.30
  -1   2   3   59.96    2.63
  -1   2   3   60.78    2.78
  -1   2   3   58.21    2.23
  -1   2   3   56.39    2.97
   1  -2  -4   45.58    3.47
   1  -2  -4   53.63    2.88
  -1   2   4   53.38    2.60
  -1   2   4   50.59    2.27
  -1   2   4   57.81    2.99
  -1   2   4   49.16    1.99
  -1   2   4   50.99    2.07
  -1   2   4   51.96    2.03
  -1   2   4   48.72    2.09
  -1   2   4   52.28    2.56
  -1   2   4   53.15    2.11
  -1   2   4   53.41    2.14
   1  -2  -5    2.84    1.75
   1  -2  -5    1.92    1.14
  -1   2   5    2.92    0.50
  -1   2   5    2.75    0.40
  -1   2   5    3.77    1.18
  -1   2   5    3.69    0.46
  -1   2   5    2.84    0.83
  -1   2   5    2.68    0.44
  -1   2   5    3.49    0.91
   1  -2  -6    1.99    1.24
   1  -2  -6    1.68    1.93
  -1   2   6    1.47    0.55
  -1   2   6    0.70    0.41
  -1   2   6    1.04    0.74
  -1   2   6    0.78    0.36
  -1   2   6    0.68    0.32
  -1   2   6    0.49    0.39
  -1   2   6    1.12    0.84
  -1   2   6   -0.72    0.91
   1  -2  -7   -1.06    2.23
   1  -2  -7    0.43    1.27
  -1   2   7    0.95    0.46
  -1   2   7    0.70    0.39
  -1   2   7    0.83    0.46
  -1   2   7    0.42    0.35
  -1   2   7    0.05    0.89
  -1   2   7    1.06    0.56
   1  -2  -8   11.07    3.28
   1  -2  -8   10.45    1.80
  -1   2   8   10.06    0.92
  -1   2   8    9.65    0.83
  -1   2   8    9.29    1.12
   1  -2  -9    0.98    1.40
  -1   2   9    3.09    0.80
  -1   2   9    2.42    0.79
  -1   2   9    2.44    0.59
  -1   2   9    3.34    0.54
  -1   2  10    0.28    0.53
  -1   2  10    1.09    0.77
  -1   2  10    0.34    0.34
  -1   2  10   -0.38    0.50
   1  -3  10    7.06    0.99
   1  -3  10    7.97    1.25
   1  -3  10    8.27    1.08
   1  -3   9   -0.56    0.67
   1  -3   9    0.28    0.54
   1  -3   9   -0.39    0.57
  -1   3  -9    0.13    0.53
   1  -3   8    0.92    0.40
   1  -3   8    1.03    0.61
   1  -3   8    1.02    0.52
   1  -3   8    1.09    0.72
  -1   3  -8    1.11    0.64
   1  -3   7    5.99    0.68
   1  -3   7    6.84    0.66
   1  -3   7    5.05    0.73
   1  -3   7    7.43    1.13
   1  -3   7    5.94    0.90
   1  -3   7    5.18    0.89
  -1   3  -7    6.25    0.85
  -1   3  -7    3.78    1.51
   1  -3   6    3.97    0.48
   1  -3   6    3.94    0.75
   1  -3   6    3.84    0.61
   1  -3   6    2.68    1.22
   1  -3   6    4.57    0.51
   1  -3   6    3.85    0.89
   1  -3   6    4.43    0.60
   1  -3   6    7.12    1.71
  -1   3  -6    2.68    1.33
  -1   3  -6    4.18    0.72
   1  -3   5    5.95    0.55
   1  -3   5    5.48    0.75
   1  -3   5    5.32    1.27
   1  -3   5    6.07    0.94
   1  -3   5    4.40    1.80
   1  -3   5    5.94    0.92
   1  -3   5    3.94    0.44
   1  -3   5    4.79    0.54
   1  -3   5    5.73    0.62
  -1   3  -5    4.06    1.41
  -1   3  -5    4.27    0.59
  -1   3  -5    5.29    0.72
   1  -3   4   24.96    1.44
   1  -3   4   25.33    1.33
   1  -3   4   26.25    1.55
   1  -3   4   23.48    1.18
   1  -3   4   24.03    2.13
   1  -3   4   25.19    1.11
   1  -3   4   28.60    3.27
   1  -3   4   24.19    1.14
   1  -3   4   25.33    1.12
  -1   3  -4   22.92    2.17
  -1   3  -4   23.66    1.18
  -1   3  -4   26.00    1.38
   1  -3   3    3.24    0.46
   1  -3   3    3.60    0.37
   1  -3   3    3.91    1.10
   1  -3   3    3.06    0.41
   1  -3   3    5.91    0.79
   1  -3   3    4.01    0.50
   1  -3   3    4.36    0.59
  -1   3  -3    3.35    0.60
  -1   3  -3    3.66    0.51
  -1   3  -3    3.55    1.05
  -1   3  -3    3.54    0.37
  -1   3  -3    4.39    0.65
  -1   3  -3    3.92    0.47
  -1   3  -3    3.78    0.52
   1  -3   2    3.08    1.01
   1  -3   2    3.08    0.38
   1  -3   2    3.40    0.57
   1  -3   2    4.20    0.52
   1  -3   2    3.48    0.41
   1  -3   2    4.17    0.61
   1  -3   2    3.15    0.43
  -1   3  -2    3.48    0.53
  -1   3  -2    4.19    0.43
  -1   3  -2    3.15    1.04
  -1   3  -2    3.93    0.56
  -1   3  -2    3.61    0.52
  -1   3  -2    4.02    0.48
  -1   3  -2    3.99    0.45
   1  -3   1    4.23    0.59
   1  -3   1    5.35    0.61
   1  -3   1    5.07    0.69
   1  -3   1    5.90    0.64
   1  -3   1    5.35    0.47
   1  -3   1    5.84    0.69
   1  -3   1    6.18    0.91
  -1   3  -1    6.07    0.71
  -1   3  -1    6.11    0.52
  -1   3  -1    7.54    0.79
  -1   3  -1    5.02    0.60
   1  -3   0   29.24    1.29
   1  -3   0   29.87    1.40
   1  -3   0   30.61    1.28
   1  -3   0   28.67    1.31
   1  -3   0   28.76    1.49
   1  -3   0   29.48    1.21
   1  -3   0   27.99    1.23
  -1   3   0   29.50    1.34
  -1   3   0   28.49    1.43
  -1   3   0   31.56    1.30
  -1   3   0   29.18    1.32
  -1   3   0   29.33    1.24
  -1   3   0   29.54    1.25
   1  -3  -1  335.90   12.59
   1  -3  -1  348.99   12.43
   1  -3  -1  356.93   12.59
  -1   3   1  340.68   12.45
  -1   3   1  325.85   12.35
  -1   3   1  349.83   12.43
  -1   3   1  340.31   12.55
  -1   3   1  350.82   12.56
   1  -3  -2   38.96    1.64
   1  -3  -2   37.75    2.16
   1  -3  -2   39.31    1.62
   1  -3  -2   40.75    2.37
   1  -3  -2   39.57    1.61
   1  -3  -2   40.40    1.54
  -1   3   2   41.23    2.08
  -1   3   2   38.59    2.16
  -1   3   2   39.09    1.66
  -1   3   2   38.85    1.67
  -1   3   2   38.55    1.64
  -1   3   2   42.44    1.55
   1  -3  -3   21.70    1.79
   1  -3  -3   18.68    1.80
   1  -3  -3   22.05    0.98
   1  -3  -3   22.27    2.38
   1  -3  -3   21.05    0.97
   1  -3  -3   21.66    1.07
  -1   3   3   22.96    1.11
  -1   3   3   22.80    0.98
  -1   3   3   20.47    1.68
  -1   3   3   25.93    1.91
  -1   3   3   23.87    1.33
  -1   3   3   22.07    1.10
  -1   3   3   22.56    1.05
   1  -3  -4  104.42    3.98
   1  -3  -4   96.03    5.07
   1  -3  -4  103.22    4.56
  -1   3   4   99.77    3.90
  -1   3   4  100.12    3.93
  -1   3   4  105.30    3.98
  -1   3   4  103.74    3.91
  -1   3   4  105.81    4.42
  -1   3   4  101.47    3.88
  -1   3   4  102.78    4.14
  -1   3   4  121.48    4.75
  -1   3   4  104.05    4.21
   1  -3  -5    4.03    1.25
   1  -3  -5    1.88    1.64
  -1   3   5    3.22    0.45
  -1   3   5    2.90    0.79
  -1   3   5    1.86    0.57
  -1   3   5    1.49    0.94
  -1   3   5    3.52    0.42
  -1   3   5    3.71    0.43
  -1   3   5    3.54    0.48
  -1   3   5    1.97    0.79
  -1   3   5    3.12    0.40
  -1   3   5    2.97    0.45
   1  -3  -6   39.33    2.99
   1  -3  -6   53.26    4.21
  -1   3   6   50.40    2.09
  -1   3   6   51.59    2.36
  -1   3   6   44.49    2.97
  -1   3   6   52.10    2.07
  -1   3   6   47.34    2.19
  -1   3   6   45.90    2.62
  -1   3   6   48.63    2.61
  -1   3   6   49.06    2.11
  -1   3   6   47.15    1.99
  -1   3   6   51.02    2.02
   1  -3  -7    0.58    2.25
   1  -3  -7    1.95    1.41
  -1   3   7    0.79    0.42
  -1   3   7    0.73    0.56
  -1   3   7   -0.22    0.33
  -1   3   7    0.22    0.35
  -1   3   7    0.09    0.85
  -1   3   7    0.28    0.40
   1  -3  -8   24.65    4.06
   1  -3  -8   29.34    2.77
  -1   3   8   23.62    1.34
  -1   3   8   24.60    1.37
  -1   3   8   22.66    1.59
   1  -3  -9    1.08    1.40
   1  -3  -9    2.60    2.92
  -1   3   9    1.22    0.63
  -1   3   9    1.16    0.44
  -1   3   9    1.19    0.81
   1  -3 -10    0.06    1.44
  -1   3  10    0.27    0.57
  -1   3  10    1.29    0.48
  -1   3  10   -1.20    0.54
   1  -4  10    0.33    0.77
   1  -4  10   -0.14    0.57
  -1   4 -10    0.49    0.56
   1  -4   9    0.04    0.76
   1  -4   9    0.20    0.53
   1  -4   9    0.70    0.62
  -1   4  -9    1.02    0.61
   1  -4   8    5.12    0.82
   1  -4   8    4.44    0.59
   1  -4   8    5.86    0.76
   1  -4   8    5.87    1.08
  -1   4  -8    4.08    0.83
   1  -4   7    3.79    0.92
   1  -4   7    3.77    0.90
   1  -4   7    4.55    0.81
   1  -4   7    4.17    0.55
   1  -4   7    4.54    0.55
   1  -4   7    4.11    0.63
   1  -4   7    3.66    0.45
  -1   4  -7    6.01    0.87
   1  -4   6   13.71    0.88
   1  -4   6   14.94    0.86
   1  -4   6   15.62    0.99
   1  -4   6   13.52    1.33
   1  -4   6   13.98    1.09
   1  -4   6   14.14    0.82
   1  -4   6   19.86    2.72
   1  -4   6   14.68    1.38
  -1   4  -6   17.26    2.33
  -1   4  -6   15.64    1.24
  -1   4  -6   15.15    0.95
   1  -4   5    1.61    1.03
   1  -4   5    1.33    0.37
   1  -4   5   -0.27    1.55
   1  -4   5    1.07    0.60
   1  -4   5    0.90    0.31
   1  -4   5    1.31    0.49
   1  -4   5    1.12    0.33
   1  -4   5    1.26    0.67
   1  -4   5    0.89    0.32
  -1   4  -5    0.06    0.52
  -1   4  -5    1.36    1.18
  -1   4  -5    0.98    0.40
   1  -4   4    4.00    0.69
   1  -4   4    4.42    0.51
   1  -4   4    5.11    0.72
   1  -4   4    4.83    0.59
   1  -4   4    4.12    0.52
   1  -4   4    4.26    1.13
   1  -4   4    4.67    0.54
   1  -4   4    3.45    0.67
  -1   4  -4    4.47    0.58
  -1   4  -4    5.35    0.71
  -1   4  -4    3.96    1.21
  -1   4  -4    5.08    0.68
   1  -4   3  124.87    4.63
   1  -4   3  121.32    4.73
   1  -4   3  129.46    4.65
   1  -4   3  129.78    4.81
   1  -4   3  127.64    4.91
   1  -4   3  128.73    4.74
   1  -4   3  123.18    4.85
   1  -4   3  122.80    5.37
  -1   4  -3  122.52    4.69
  -1   4  -3  125.21    4.86
  -1   4  -3  127.99    4.67
  -1   4  -3  125.10    4.71
  -1   4  -3  131.17    4.67
  -1   4  -3  120.06    4.89
   1  -4   2  191.62    6.89
   1  -4   2  199.42    7.03
   1  -4   2  192.71    7.44
   1  -4   2  191.45    7.10
   1  -4   2  191.16    7.01
   1  -4   2  184.65    7.05
   1  -4   2  178.47    6.98
  -1   4  -2  186.53    7.09
  -1   4  -2  184.09    7.00
  -1   4  -2  192.00    7.05
  -1   4  -2  198.13    6.90
  -1   4  -2  185.24    6.99
   1  -4   1   40.62    1.77
   1  -4   1   41.13    1.62
   1  -4   1   38.05    1.74
   1  -4   1   46.05    1.79
   1  -4   1   41.44    1.92
   1  -4   1   43.54    2.25
   1  -4   1   39.33    1.77
  -1   4  -1   41.16    1.64
  -1   4  -1   41.11    1.81
  -1   4  -1   40.78    1.77
  -1   4  -1   40.48    1.83
   1  -4   0   28.00    1.44
   1  -4   0   27.16    1.22
   1  -4   0   27.93    1.57
   1  -4   0   27.32    1.32
   1  -4   0   27.66    1.18
   1  -4   0   29.06    1.24
   1  -4   0   26.69    1.28
  -1   4   0   27.44    1.32
  -1   4   0   26.18    1.31
  -1   4   0   27.52    1.28
  -1   4   0   26.74    1.33
  -1   4   0   28.85    1.23
  -1   4   0   26.79    1.46
  -1   4   0   26.98    1.24
   1  -4  -1  237.90    8.49
   1  -4  -1  239.35    8.49
   1  -4  -1  229.86    8.60
   1  -4  -1  230.40    8.77
   1  -4  -1  237.63    8.78
   1  -4  -1  230.91    8.53
   1  -4  -1  235.11    8.58
  -1   4   1  236.11    8.71
  -1   4   1  241.18    8.50
  -1   4   1  236.73    8.72
  -1   4   1  239.29    8.48
  -1   4   1  231.42    8.53
  -1   4   1  229.86    8.60
  -1   4   1  227.06    8.62
   1  -4  -2    0.08    0.29
   1  -4  -2   -0.84    0.94
   1  -4  -2    0.11    0.83
   1  -4  -2    0.51    0.32
   1  -4  -2    0.28    0.21
  -1   4   2   -0.83    0.39
  -1   4   2    0.51    0.35
  -1   4   2    0.15    0.36
  -1   4   2    0.30    0.77
  -1   4   2    0.14    0.29
  -1   4   2   -0.10    0.67
   1  -4  -3    0.29    0.83
   1  -4  -3    0.75    0.28
   1  -4  -3   -0.62    0.90
   1  -4  -3    1.15    0.26
   1  -4  -3    0.97    0.33
   1  -4  -3    0.68    1.22
   1  -4  -3    0.87    0.31
  -1   4   3    1.16    0.76
  -1   4   3    0.89    0.28
  -1   4   3    0.50    0.38
  -1   4   3    0.48    0.39
  -1   4   3    1.24    0.67
  -1   4   3    1.08    0.37
  -1   4   3    0.98    0.88
   1  -4  -4   94.35    3.20
   1  -4  -4   76.32    4.47
   1  -4  -4   83.66    3.30
   1  -4  -4   88.77    3.92
   1  -4  -4   81.76    3.18
  -1   4   4   86.03    3.93
  -1   4   4   81.06    3.46
  -1   4   4   83.58    3.17
  -1   4   4   83.85    3.50
  -1   4   4   82.80    3.30
  -1   4   4   87.15    3.32
  -1   4   4   79.49    3.69
  -1   4   4   86.65    3.29
  -1   4   4   82.69    3.20
   1  -4  -5    6.86    1.42
   1  -4  -5    5.19    0.60
   1  -4  -5    5.39    1.72
  -1   4   5    6.08    0.64
  -1   4   5    4.72    0.68
  -1   4   5    5.61    0.51
  -1   4   5    5.32    0.87
  -1   4   5    4.79    0.93
  -1   4   5    5.52    1.19
  -1   4   5    5.50    0.58
  -1   4   5    5.99    0.84
  -1   4   5    6.33    0.61
   1  -4  -6    1.84    1.29
   1  -4  -6    0.90    1.68
  -1   4   6    3.39    0.49
  -1   4   6    2.73    0.87
  -1   4   6    4.20    1.18
  -1   4   6    3.22    0.48
  -1   4   6    3.83    0.48
  -1   4   6    2.04    0.44
  -1   4   6    2.89    0.42
  -1   4   6    4.29    0.71
  -1   4   6    2.82    0.51
   1  -4  -7    8.11    2.34
   1  -4  -7    7.63    1.63
  -1   4   7    5.67    0.74
  -1   4   7    7.89    0.80
  -1   4   7    6.32    0.68
  -1   4   7    6.89    0.64
  -1   4   7    8.62    0.74
  -1   4   7    6.48    0.89
   1  -4  -8    7.34    1.69
   1  -4  -8    2.99    2.64
  -1   4   8    6.49    0.70
  -1   4   8    7.84    0.98
  -1   4   8    7.20    0.73
  -1   4   8    7.26    0.81
   1  -4  -9    0.95    1.34
   1  -4  -9   -1.38    2.52
  -1   4   9    1.60    0.51
  -1   4   9    2.07    0.70
  -1   4  10    0.06    0.59
  -1   4  10   -0.16    0.60
  -1   4  10    0.68    0.46
   1  -5  10    6.95    1.15
   1  -5  10    5.72    0.91
  -1   5 -10    6.35    0.93
   1  -5   9    2.71    0.73
   1  -5   9    2.66    0.83
  -1   5  -9    3.97    0.84
   1  -5   8    0.90    0.63
   1  -5   8    0.38    0.36
   1  -5   8    0.38    0.46
   1  -5   8    1.30    0.72
  -1   5  -8    1.01    0.65
   1  -5   7    0.26    0.30
   1  -5   7   -0.55    0.61
   1  -5   7   -0.66    0.53
   1  -5   7    0.42    0.34
   1  -5   7    0.31    0.41
  -1   5  -7    0.33    0.43
  -1   5  -7   -0.09    0.59
   1  -5   6    9.49    1.19
   1  -5   6    9.09    0.72
   1  -5   6    9.61    0.80
   1  -5   6    9.68    1.06
   1  -5   6    9.00    0.71
   1  -5   6    8.78    1.14
   1  -5   6    7.70    0.75
  -1   5  -6   10.05    0.86
  -1   5  -6   11.46    1.14
   1  -5   5    4.55    0.55
   1  -5   5    4.77    0.65
   1  -5   5    4.77    0.59
   1  -5   5    4.85    0.80
   1  -5   5    4.61    0.60
   1  -5   5    4.74    0.56
   1  -5   5    5.35    1.36
   1  -5   5    4.94    0.73
   1  -5   5    3.75    0.69
  -1   5  -5    5.56    0.82
  -1   5  -5    4.83    0.56
  -1   5  -5    5.09    0.79
   1  -5   4   25.93    1.26
   1  -5   4   26.35    1.18
   1  -5   4   25.40    1.45
   1  -5   4   25.18    1.14
   1  -5   4   25.69    1.57
   1  -5   4   27.80    2.19
   1  -5   4   27.99    1.39
   1  -5   4   24.93    1.27
   1  -5   4   25.02    1.45
  -1   5  -4   25.16    1.49
  -1   5  -4   25.60    1.21
  -1   5  -4   28.64    1.52
  -1   5  -4   25.14    1.21
  -1   5  -4   24.93    1.17
   1  -5   3   21.89    1.24
   1  -5   3   19.49    1.11
   1  -5   3   21.03    1.21
   1  -5   3   21.30    1.01
   1  -5   3   23.25    1.14
   1  -5   3   23.76    1.95
  -1   5  -3   20.60    1.07
  -1   5  -3   19.92    1.32
  -1   5  -3   22.19    1.05
  -1   5  -3   20.59    1.10
  -1   5  -3   19.60    1.26
   1  -5   2   81.54    3.30
   1  -5   2   80.81    3.27
   1  -5   2   81.62    3.12
   1  -5   2   85.04    3.44
   1  -5   2   78.70    3.26
   1  -5   2   79.00    3.24
   1  -5   2   82.74    3.76
  -1   5  -2   89.72    3.37
  -1   5  -2   78.06    3.22
  -1   5  -2   88.47    3.34
  -1   5  -2   84.68    3.15
   1  -5   1    9.45    0.77
   1  -5   1    8.80    0.60
   1  -5   1    8.02    0.80
   1  -5   1    9.28    0.82
   1  -5   1   10.55    1.07
   1  -5   1    8.09    0.77
  -1   5  -1    8.77    0.69
  -1   5  -1    9.01    0.82
  -1   5  -1    9.28    0.89
  -1   5  -1   10.53    0.91
  -1   5  -1    8.80    0.81
   1  -5   0    4.18    0.53
   1  -5   0    3.81    0.80
   1  -5   0    4.16    0.70
   1  -5   0    5.44    0.53
   1  -5   0    4.03    0.54
   1  -5   0    4.09    0.46
   1  -5   0    4.43    0.55
  -1   5   0    3.49    0.44
  -1   5   0    3.63    0.55
  -1   5   0    3.62    0.53
  -1   5   0    6.23    0.85
  -1   5   0    4.92    0.62
  -1   5   0    3.63    0.56
  -1   5   0    3.44    0.52
   1  -5  -1   31.96    1.44
   1  -5  -1   29.54    1.81
   1  -5  -1   30.49    1.31
   1  -5  -1   31.41    1.45
   1  -5  -1   28.65    1.31
   1  -5  -1   29.81    1.31
   1  -5  -1   27.95    1.84
  -1   5   1   29.56    1.43
  -1   5   1   31.65    1.71
  -1   5   1   28.72    1.48
  -1   5   1   30.47    1.33
  -1   5   1   30.74    1.63
  -1   5   1   29.99    1.28
  -1   5   1   30.02    1.36
   1  -5  -2    5.27    1.16
   1  -5  -2    4.60    1.02
   1  -5  -2    4.63    0.47
   1  -5  -2    4.19    0.56
   1  -5  -2    5.06    0.62
  -1   5   2    5.43    0.69
  -1   5   2    4.37    0.56
  -1   5   2    5.35    0.57
  -1   5   2    4.68    0.89
  -1   5   2    2.97    0.53
  -1   5   2    4.97    0.52
  -1   5   2    4.06    0.83
   1  -5  -3   37.02    1.59
   1  -5  -3   37.34    1.48
   1  -5  -3   37.68    1.62
   1  -5  -3   34.74    2.29
   1  -5  -3   37.23    1.63
   1  -5  -3   34.20    2.61
   1  -5  -3   35.32    2.04
  -1   5   3   36.69    1.51
  -1   5   3   38.00    1.68
  -1   5   3   37.95    1.66
  -1   5   3   37.72    1.67
  -1   5   3   39.84    2.13
  -1   5   3   33.89    2.15
  -1   5   3   36.46    1.71
   1  -5  -4   88.17    3.55
   1  -5  -4   93.73    3.48
   1  -5  -4   84.12    4.66
   1  -5  -4   90.50    4.04
  -1   5   4   91.56    4.10
  -1   5   4   89.95    3.40
  -1   5   4   90.48    3.68
  -1   5   4   93.42    3.98
  -1   5   4   92.32    3.59
  -1   5   4   89.33    3.40
  -1   5   4   89.10    3.57
  -1   5   4   94.90    3.57
  -1   5   4   91.49    3.73
   1  -5  -5   59.50    2.28
   1  -5  -5   59.71    3.28
   1  -5  -5   60.34    3.94
   1  -5  -5   59.82    2.29
   1  -5  -5   58.62    2.46
  -1   5   5   54.11    3.04
  -1   5   5   58.68    2.97
  -1   5   5   56.18    2.75
  -1   5   5   59.78    2.47
  -1   5   5   56.90    2.33
  -1   5   5   59.62    2.67
  -1   5   5   56.72    2.29
  -1   5   5   59.90    2.46
  -1   5   5   61.05    2.47
   1  -5  -6    6.17    1.47
   1  -5  -6    6.33    2.10
   1  -5  -6    6.52    0.68
  -1   5   6    8.55    0.76
  -1   5   6    6.47    0.57
  -1   5   6    6.59    0.73
  -1   5   6    6.57    0.76
  -1   5   6    6.15    0.77
  -1   5   6    6.02    0.83
  -1   5   6    6.88    1.09
  -1   5   6    4.50    0.61
   1  -5  -7    0.02    1.97
   1  -5  -7   -0.17    1.24
  -1   5   7    1.29    0.35
  -1   5   7    1.36    0.46
  -1   5   7    1.24    0.44
  -1   5   7    1.42    0.65
  -1   5   7    1.73    0.97
  -1   5   7    0.83    0.48
   1  -5  -8   -0.36    2.06
   1  -5  -8    1.81    1.41
  -1   5   8    1.14    0.63
  -1   5   8    0.14    0.39
  -1   5   8    0.60    0.46
  -1   5   8    0.57    0.40
   1  -5  -9    4.12    1.54
   1  -5  -9    2.49    2.71
  -1   5   9    0.41    0.60
  -1   5   9    1.29    0.52
   1  -5 -10   -2.12    2.73
  -1   5  10    1.59    0.58
  -1   5  10    3.69    0.82
   1  -6   9    4.57    1.01
   1  -6   9    3.57    0.77
  -1   6  -9    4.08    0.88
   1  -6   8    4.28    0.80
   1  -6   8    2.43    0.47
   1  -6   8    2.76    0.81
   1  -6   8    2.34    0.43
   1  -6   8    2.24    0.81
  -1   6  -8    3.79    0.82
   1  -6   7    0.50    0.33
   1  -6   7    1.62    0.47
   1  -6   7    0.85    0.38
   1  -6   7    1.24    0.63
   1  -6   7    0.70    0.68
  -1   6  -7    0.36    0.63
  -1   6  -7    0.65    0.44
   1  -6   6   25.37    1.58
   1  -6   6   26.38    1.30
   1  -6   6   25.74    1.33
   1  -6   6   27.31    1.65
   1  -6   6   25.20    1.79
   1  -6   6   25.08    1.29
   1  -6   6   25.91    1.31
  -1   6  -6   27.43    1.63
  -1   6  -6   23.82    1.38
   1  -6   5    5.91    0.68
   1  -6   5    7.82    0.67
   1  -6   5    7.96    0.71
   1  -6   5    5.99    0.61
   1  -6   5    6.65    1.34
   1  -6   5    8.31    0.99
   1  -6   5    6.38    0.83
   1  -6   5    7.77    0.94
   1  -6   5    6.09    0.88
  -1   6  -5    6.83    0.93
  -1   6  -5    6.79    0.58
  -1   6  -5    7.09    0.88
  -1   6  -5    5.53    0.69
  -1   6  -5    7.21    0.54
   1  -6   4   43.72    1.93
   1  -6   4   47.00    2.05
   1  -6   4   44.55    2.11
   1  -6   4   45.00    1.99
   1  -6   4   42.10    2.74
   1  -6   4   45.46    2.21
   1  -6   4   44.56    1.84
  -1   6  -4   43.99    1.94
  -1   6  -4   48.44    2.16
  -1   6  -4   42.32    1.87
  -1   6  -4   42.77    2.13
  -1   6  -4   45.93    1.88
   1  -6   3   22.14    1.91
   1  -6   3   19.59    1.17
   1  -6   3   20.54    1.01
   1  -6   3   19.38    1.23
   1  -6   3   20.63    1.14
   1  -6   3   21.89    1.46
   1  -6   3   19.45    1.15
  -1   6  -3   20.91    1.15
  -1   6  -3   20.51    1.03
  -1   6  -3   21.62    1.34
  -1   6  -3   20.94    1.10
  -1   6  -3   19.40    1.25
   1  -6   2    4.08    0.53
   1  -6   2    4.58    1.04
   1  -6   2    4.24    0.58
   1  -6   2    3.17    0.78
   1  -6   2    4.81    0.60
   1  -6   2    4.96    0.70
   1  -6   2    4.05    0.54
  -1   6  -2    3.97    0.68
  -1   6  -2    4.89    0.70
  -1   6  -2    3.92    0.54
  -1   6  -2    4.81    0.67
   1  -6   1   25.35    1.28
   1  -6   1   24.58    1.14
   1  -6   1   22.96    1.31
   1  -6   1   24.90    1.29
   1  -6   1   23.01    1.28
   1  -6   1   27.87    1.60
  -1   6  -1   23.41    1.32
  -1   6  -1   23.59    1.26
  -1   6  -1   25.90    1.23
  -1   6  -1   26.12    1.46
  -1   6  -1   26.20    1.36
  -1   6  -1   22.02    1.33
   1  -6   0   94.09    3.56
   1  -6   0   94.53    3.55
   1  -6   0   96.44    3.76
   1  -6   0   93.73    3.57
   1  -6   0   88.95    3.69
   1  -6   0   95.08    3.89
   1  -6   0   91.85    3.68
  -1   6   0   93.54    3.69
  -1   6   0   96.77    3.61
  -1   6   0   96.23    3.63
  -1   6   0   90.51    3.55
  -1   6   0   93.16    3.74
  -1   6   0   90.06    3.57
  -1   6   0   91.25    3.75
   1  -6  -1    4.06    0.51
   1  -6  -1    4.05    0.46
   1  -6  -1    4.84    0.91
   1  -6  -1    4.57    0.65
   1  -6  -1    4.14    0.48
   1  -6  -1    4.74    0.63
   1  -6  -1    4.98    1.00
  -1   6   1    2.85    0.56
  -1   6   1    4.36    0.79
  -1   6   1    3.50    0.51
  -1   6   1    5.29    0.70
  -1   6   1    3.11    0.72
  -1   6   1    3.44    0.53
  -1   6   1    4.18    0.53
   1  -6  -2    7.82    1.15
   1  -6  -2    7.73    1.14
   1  -6  -2    7.94    0.66
   1  -6  -2    8.19    0.71
   1  -6  -2    7.62    0.64
   1  -6  -2    6.95    1.25
   1  -6  -2    8.06    0.73
  -1   6   2    6.67    0.77
  -1   6   2    8.28    0.79
  -1   6   2    6.49    0.85
  -1   6   2    8.00    0.61
  -1   6   2    8.64    1.22
  -1   6   2    6.23    0.95
  -1   6   2    8.79    0.70
   1  -6  -3   14.12    0.86
   1  -6  -3   15.12    1.82
   1  -6  -3   14.44    0.70
   1  -6  -3   14.06    0.88
  -1   6   3   13.43    0.80
  -1   6   3   14.23    0.86
  -1   6   3   13.25    1.01
  -1   6   3   13.09    1.41
  -1   6   3   13.93    1.06
  -1   6   3   13.83    0.97
  -1   6   3   13.88    1.36
  -1   6   3   15.63    0.94
   1  -6  -4    7.46    1.60
   1  -6  -4   11.92    1.54
   1  -6  -4    9.69    0.69
   1  -6  -4    9.49    0.72
   1  -6  -4    9.88    0.69
   1  -6  -4    9.30    0.57
  -1   6   4   10.00    0.86
  -1   6   4    9.20    0.90
  -1   6   4    9.41    0.89
  -1   6   4    8.75    0.80
  -1   6   4    9.10    0.65
  -1   6   4   11.34    0.99
  -1   6   4   10.16    1.47
  -1   6   4    9.91    1.22
   1  -6  -5    1.48    0.32
   1  -6  -5    1.54    0.34
   1  -6  -5    3.02    1.69
   1  -6  -5    2.05    1.21
   1  -6  -5    2.05    0.40
  -1   6   5    2.28    0.37
  -1   6   5    3.24    1.02
  -1   6   5    0.72    0.82
  -1   6   5    1.65    0.59
  -1   6   5    1.99    0.38
  -1   6   5    0.78    0.70
  -1   6   5    2.44    0.50
  -1   6   5    1.23    0.48
  -1   6   5    1.98    0.51
   1  -6  -6    2.08    1.35
   1  -6  -6   -1.48    1.61
  -1   6   6    0.74    0.85
  -1   6   6    0.79    0.39
  -1   6   6    0.89    0.47
  -1   6   6    1.03    0.49
  -1   6   6    0.84    0.57
  -1   6   6    0.90    0.44
  -1   6   6    1.51    0.38
   1  -6  -7    1.71    1.38
   1  -6  -7   -0.22    1.83
  -1   6   7   -0.11    0.37
  -1   6   7   -0.05    0.42
  -1   6   7    0.15    0.42
  -1   6   7   -0.06    1.06
  -1   6   7   -0.43    0.55
  -1   6   7    0.39    0.42
   1  -6  -8    4.16    1.58
   1  -6  -8    1.09    2.15
  -1   6   8    4.84    0.87
  -1   6   8    4.88    0.63
  -1   6   8    3.85    0.66
   1  -6  -9    0.32    2.35
  -1   6   9    2.31    0.76
  -1   6   9    1.93    0.49
  -1   6   9    1.46    0.55
   1  -6 -10   -0.66    2.44
  -1   6  10    0.23    0.54
  -1   6  10   -0.29    0.60
   1  -7   9    0.94    0.88
   1  -7   9   -0.27    0.53
  -1   7  -9    0.42    0.65
   1  -7   8   -0.39    0.29
   1  -7   8    0.48    0.63
   1  -7   8   -0.05    0.81
  -1   7  -8    0.48    0.65
   1  -7   7   22.50    1.20
   1  -7   7   22.32    1.81
   1  -7   7   24.95    1.34
   1  -7   7   23.63    1.31
   1  -7   7   20.31    1.53
  -1   7  -7   21.54    1.36
  -1   7  -7   21.85    1.57
   1  -7   6    0.86    0.58
   1  -7   6    1.31    0.81
   1  -7   6    1.95    0.45
   1  -7   6    0.97    0.58
   1  -7   6    1.35    0.45
   1  -7   6    1.69    0.45
   1  -7   6    1.45    0.46
  -1   7  -6    1.92    0.51
  -1   7  -6    0.95    0.66
   1  -7   5   50.25    2.32
   1  -7   5   53.01    2.46
   1  -7   5   51.82    2.14
   1  -7   5   51.13    2.23
   1  -7   5   52.39    2.62
  -1   7  -5   55.38    2.24
  -1   7  -5   49.67    2.20
  -1   7  -5   51.95    2.47
  -1   7  -5   50.48    2.50
   1  -7   4    8.15    1.34
   1  -7   4    6.21    0.64
   1  -7   4    6.78    0.90
   1  -7   4    6.72    0.81
   1  -7   4    5.49    0.72
   1  -7   4    7.12    0.74
   1  -7   4    6.58    0.95
  -1   7  -4    8.06    0.71
  -1   7  -4    7.73    0.90
  -1   7  -4    5.88    0.71
  -1   7  -4    5.90    0.84
  -1   7  -4    6.70    0.63
   1  -7   3    4.69    1.05
   1  -7   3    6.06    0.77
   1  -7   3    3.86    0.80
   1  -7   3    4.23    0.55
   1  -7   3    3.54    0.61
   1  -7   3    3.19    0.58
   1  -7   3    4.05    0.56
  -1   7  -3    4.95    0.62
  -1   7  -3    5.45    0.65
  -1   7  -3    3.44    0.61
  -1   7  -3    4.11    0.62
  -1   7  -3    4.81    0.72
   1  -7   2   26.51    1.36
   1  -7   2   23.42    1.85
   1  -7   2   24.49    1.14
   1  -7   2   27.02    1.68
   1  -7   2   24.07    1.36
   1  -7   2   21.73    1.27
   1  -7   2   22.77    1.30
  -1   7  -2   22.23    1.27
  -1   7  -2   23.66    1.44
  -1   7  -2   24.60    1.21
  -1   7  -2   26.58    1.42
   1  -7   1   23.03    1.31
   1  -7   1   23.18    1.24
   1  -7   1   22.98    1.12
   1  -7   1   23.37    1.58
   1  -7   1   22.13    1.29
   1  -7   1   25.45    1.25
  -1   7  -1   23.40    1.33
  -1   7  -1   24.29    1.37
  -1   7  -1   19.96    1.42
  -1   7  -1   22.90    1.22
  -1   7  -1   21.93    1.28
  -1   7  -1   22.32    1.23
   1  -7   0   27.04    1.46
   1  -7   0   30.68    1.90
   1  -7   0   29.75    1.36
   1  -7   0   25.86    1.46
   1  -7   0   27.86    1.31
   1  -7   0   27.70    1.60
   1  -7   0   29.70    1.41
  -1   7   0   27.80    1.47
  -1   7   0   27.60    1.65
  -1   7   0   27.88    1.43
  -1   7   0   29.90    1.37
  -1   7   0   26.32    1.51
  -1   7   0   28.65    1.36
  -1   7   0   28.53    1.46
   1  -7  -1   12.24    0.93
   1  -7  -1   10.32    0.76
   1  -7  -1   10.71    0.89
   1  -7  -1   11.25    0.84
   1  -7  -1   10.56    0.82
   1  -7  -1   10.00    1.37
   1  -7  -1   10.69    1.63
  -1   7   1   11.61    1.01
  -1   7   1   11.56    0.89
  -1   7   1   11.78    0.92
  -1   7   1    9.73    1.19
  -1   7   1   10.77    0.87
  -1   7   1    9.19    0.72
  -1   7   1    9.26    1.14
   1  -7  -2    0.09    0.37
   1  -7  -2   -0.54    0.97
   1  -7  -2   -0.26    0.33
   1  -7  -2    0.12    0.29
   1  -7  -2    0.83    0.68
   1  -7  -2    0.29    0.35
   1  -7  -2   -0.11    0.84
  -1   7   2    0.37    0.72
  -1   7   2    0.15    0.40
  -1   7   2    0.22    0.39
  -1   7   2    0.13    0.42
  -1   7   2    0.04    0.64
  -1   7   2   -0.31    0.26
  -1   7   2    0.34    0.46
   1  -7  -3   34.49    2.61
   1  -7  -3   33.56    1.43
   1  -7  -3   33.52    1.88
   1  -7  -3   34.86    1.63
   1  -7  -3   35.41    1.59
  -1   7   3   35.60    1.63
  -1   7   3   38.94    2.11
  -1   7   3   35.45    1.48
  -1   7   3   33.50    1.76
  -1   7   3   40.40    2.11
  -1   7   3   33.32    1.75
  -1   7   3   32.73    1.71
   1  -7  -4   19.30    0.92
   1  -7  -4   20.96    1.10
   1  -7  -4   20.91    1.09
   1  -7  -4   20.87    2.53
   1  -7  -4   19.19    1.76
   1  -7  -4   19.45    1.09
  -1   7   4   19.11    1.25
  -1   7   4   19.75    1.65
  -1   7   4   19.92    1.09
  -1   7   4   19.51    0.97
  -1   7   4   19.11    1.59
  -1   7   4   20.85    1.33
  -1   7   4   19.13    1.25
  -1   7   4   20.86    1.19
   1  -7  -5    6.91    0.64
   1  -7  -5    3.80    1.76
   1  -7  -5    6.96    1.36
   1  -7  -5    5.74    0.67
  -1   7   5    6.33    0.86
  -1   7   5    7.27    0.86
  -1   7   5    6.47    0.56
  -1   7   5    5.68    0.64
  -1   7   5    6.87    0.84
  -1   7   5    6.68    0.89
  -1   7   5    7.05    0.92
   1  -7  -6   12.14    2.26
   1  -7  -6   14.01    0.80
   1  -7  -6   12.77    1.81
  -1   7   6   12.89    1.35
  -1   7   6   13.30    0.80
  -1   7   6   13.96    1.07
  -1   7   6   13.95    1.23
  -1   7   6   14.55    0.83
  -1   7   6   12.76    1.06
  -1   7   6   15.59    1.16
   1  -7  -7    1.59    1.97
   1  -7  -7    2.23    1.41
  -1   7   7    1.07    0.62
  -1   7   7    0.74    0.51
  -1   7   7    1.52    0.58
  -1   7   7    0.38    0.45
   1  -7  -8    0.01    2.11
   1  -7  -8    0.97    1.47
  -1   7   8    2.56    0.78
  -1   7   8    1.86    0.59
  -1   7   8    3.22    0.60
   1  -7  -9   10.28    3.00
  -1   7   9    7.97    0.84
  -1   7   9    7.81    0.99
  -1   7   9    7.97    1.03
   1  -8   9    0.13    0.47
   1  -8   9   -0.02    0.82
   1  -8   9    0.61    0.33
  -1   8  -9    0.39    0.66
   1  -8   8   -0.68    0.48
   1  -8   8    0.02    0.79
   1  -8   8    0.24    0.35
  -1   8  -8   -1.03    0.56
   1  -8   7    9.42    1.13
   1  -8   7    6.83    1.13
   1  -8   7    7.27    0.74
  -1   8  -7    7.56    0.91
  -1   8  -7    9.62    1.20
   1  -8   6   16.34    1.21
   1  -8   6   16.58    1.35
   1  -8   6   17.06    1.46
   1  -8   6   18.53    1.68
   1  -8   6   16.16    1.06
  -1   8  -6   17.28    1.44
  -1   8  -6   19.56    1.20
   1  -8   5    0.28    0.39
   1  -8   5    0.16    0.49
   1  -8   5    1.77    0.85
   1  -8   5    0.07    0.44
   1  -8   5    0.60    0.39
  -1   8  -5    0.53    0.43
  -1   8  -5    0.51    0.38
  -1   8  -5    0.95    0.65
   1  -8   4   13.29    1.06
   1  -8   4   13.98    0.87
   1  -8   4   11.65    1.06
   1  -8   4   15.06    1.05
   1  -8   4   13.16    1.80
   1  -8   4   13.70    0.98
   1  -8   4   13.65    1.44
  -1   8  -4   13.00    0.89
  -1   8  -4   12.91    1.01
  -1   8  -4   11.87    1.21
  -1   8  -4   13.71    0.92
  -1   8  -4   12.79    1.11
   1  -8   3    1.25    0.95
   1  -8   3    0.31    0.42
   1  -8   3    0.08    0.75
   1  -8   3   -0.28    0.40
   1  -8   3    0.89    0.43
   1  -8   3   -0.52    0.42
   1  -8   3    0.32    0.32
  -1   8  -3    0.14    0.33
  -1   8  -3    0.66    0.56
  -1   8  -3    0.25    0.37
  -1   8  -3    0.01    0.45
   1  -8   2    1.13    0.47
   1  -8   2    1.21    0.46
   1  -8   2    1.23    0.47
   1  -8   2    1.36    0.34
   1  -8   2    1.06    0.48
   1  -8   2    1.40    0.91
   1  -8   2    1.00    0.74
  -1   8  -2    0.76    0.38
  -1   8  -2    1.42    0.50
  -1   8  -2    1.04    0.53
  -1   8  -2    0.25    0.43
  -1   8  -2    0.27    0.55
   1  -8   1   20.53    1.28
   1  -8   1   20.84    1.09
   1  -8   1   23.12    1.63
   1  -8   1   20.95    1.30
   1  -8   1   20.43    1.18
   1  -8   1   22.07    1.20
  -1   8  -1   22.50    1.38
  -1   8  -1   21.28    1.35
  -1   8  -1   23.90    1.32
  -1   8  -1   21.20    1.28
  -1   8  -1   22.42    1.18
  -1   8  -1   20.42    1.19
   1  -8   0    0.78    0.33
   1  -8   0    0.95    0.47
   1  -8   0    0.48    0.64
   1  -8   0    0.91    0.80
   1  -8   0    0.69    0.44
   1  -8   0    0.60    0.40
   1  -8   0    0.88    0.42
  -1   8   0   -0.07    0.53
  -1   8   0   -0.05    0.43
  -1   8   0    1.27    0.47
  -1   8   0    0.51    0.48
  -1   8   0    0.77    0.38
  -1   8   0    0.40    0.49
  -1   8   0    0.81    0.51
   1  -8  -1   38.61    2.35
   1  -8  -1   40.70    1.76
   1  -8  -1   40.75    1.91
   1  -8  -1   40.47    1.90
   1  -8  -1   36.88    1.73
   1  -8  -1   39.68    2.19
   1  -8  -1   36.95    1.72
  -1   8   1   40.00    1.99
  -1   8   1   40.77    1.73
  -1   8   1   40.16    2.05
  -1   8   1   40.58    1.80
  -1   8   1   40.75    2.00
  -1   8   1   43.25    1.94
  -1   8   1   38.78    1.78
   1  -8  -2   10.08    0.85
   1  -8  -2   10.77    0.77
   1  -8  -2   11.01    0.76
   1  -8  -2   11.17    1.73
   1  -8  -2   10.07    1.10
   1  -8  -2    9.33    0.86
  -1   8   2    8.86    0.88
  -1   8   2    8.95    0.89
  -1   8   2    9.71    0.68
  -1   8   2    8.52    1.21
  -1   8   2   10.99    0.79
  -1   8   2   11.34    0.94
  -1   8   2   11.46    1.04
  -1   8   2   10.18    1.18
   1  -8  -3    5.29    0.63
   1  -8  -3    6.22    0.96
   1  -8  -3    4.03    1.38
   1  -8  -3    5.77    0.67
   1  -8  -3    4.03    0.44
  -1   8   3    3.73    0.53
  -1   8   3    3.68    0.62
  -1   8   3    2.73    0.60
  -1   8   3    6.04    1.01
  -1   8   3    5.21    0.93
  -1   8   3    5.19    0.64
  -1   8   3    5.14    0.63
  -1   8   3    5.07    0.72
   1  -8  -4    1.02    0.37
   1  -8  -4    0.07    1.22
   1  -8  -4    1.46    0.37
   1  -8  -4    1.35    0.91
   1  -8  -4    1.05    0.38
   1  -8  -4    1.19    0.27
  -1   8   4    1.65    0.76
  -1   8   4    0.26    0.74
  -1   8   4    1.25    0.49
  -1   8   4    1.10    0.37
  -1   8   4    0.57    0.38
  -1   8   4    0.41    0.49
  -1   8   4    1.16    0.52
   1  -8  -5    3.34    1.84
   1  -8  -5    4.17    0.61
   1  -8  -5    4.14    1.24
  -1   8   5    3.26    0.76
  -1   8   5    3.79    0.61
  -1   8   5    3.68    0.62
  -1   8   5    3.33    0.47
  -1   8   5    4.34    0.71
  -1   8   5    4.23    0.45
  -1   8   5    4.62    0.75
   1  -8  -6    1.37    1.90
   1  -8  -6    0.36    1.27
  -1   8   6    0.42    0.57
  -1   8   6    0.13    0.49
  -1   8   6   -0.73    0.48
  -1   8   6    0.16    0.48
  -1   8   6    0.53    0.58
   1  -8  -7   10.23    2.41
   1  -8  -7   13.64    2.02
  -1   8   7   14.99    1.13
  -1   8   7   18.47    1.42
  -1   8   7   15.50    1.19
   1  -8  -8    0.21    2.29
  -1   8   8    4.00    0.70
  -1   8   8    3.38    0.65
  -1   8   8    3.15    0.82
   1  -8  -9   -1.42    2.10
  -1   8   9    0.64    0.46
  -1   8   9    0.58    0.57
  -1   8   9   -0.58    0.53
   1  -9   9    0.13    0.34
   1  -9   9   -0.35    0.48
   1  -9   9    1.34    0.96
  -1   9  -9    0.89    0.66
   1  -9   8    1.42    0.58
   1  -9   8    1.48    0.94
   1  -9   8    1.63    0.46
  -1   9  -8    1.10    0.71
   1  -9   7   16.22    1.37
   1  -9   7   17.97    1.75
   1  -9   7   17.18    1.08
  -1   9  -7   19.93    1.48
  -1   9  -7   17.98    1.28
   1  -9   6    2.00    0.61
   1  -9   6    1.50    0.95
   1  -9   6    2.91    0.55
  -1   9  -6    3.53    0.60
  -1   9  -6    2.34    0.72
   1  -9   5   26.73    1.46
   1  -9   5   28.76    1.67
   1  -9   5   26.81    1.61
   1  -9   5   29.10    2.04
   1  -9   5   27.35    1.39
  -1   9  -5   27.59    1.45
  -1   9  -5   28.32    1.73
  -1   9  -5   28.97    1.60
   1  -9   4    5.48    0.65
   1  -9   4    6.21    0.77
   1  -9   4    6.46    0.88
   1  -9   4    5.14    0.76
   1  -9   4    4.93    1.02
  -1   9  -4    5.94    0.87
  -1   9  -4    6.85    0.77
  -1   9  -4    6.15    0.79
  -1   9  -4    4.76    0.75
   1  -9   3   12.98    1.06
   1  -9   3   10.75    0.99
   1  -9   3   11.36    0.80
   1  -9   3   14.71    1.51
   1  -9   3   13.43    1.10
   1  -9   3   12.35    1.75
   1  -9   3   12.51    0.99
  -1   9  -3   14.83    1.16
  -1   9  -3   12.10    0.91
  -1   9  -3   11.58    0.94
  -1   9  -3   11.23    1.11
   1  -9   2    3.27    1.07
   1  -9   2    4.76    0.97
   1  -9   2    3.43    0.46
   1  -9   2    3.81    0.62
   1  -9   2    3.96    0.65
   1  -9   2    3.56    0.69
   1  -9   2    3.80    0.60
  -1   9  -2    3.28    0.66
  -1   9  -2    3.85    0.65
  -1   9  -2    5.18    0.62
  -1   9  -2    3.12    0.54
  -1   9  -2    2.92    0.69
   1  -9   1   -0.01    0.75
   1  -9   1    0.18    0.40
   1  -9   1    0.41    0.43
   1  -9   1    0.32    0.41
   1  -9   1    0.33    0.41
   1  -9   1    0.13    0.30
  -1   9  -1    0.45    0.56
  -1   9  -1    0.51    0.41
  -1   9  -1    1.11    0.45
  -1   9  -1    0.43    0.54
  -1   9  -1    0.42    0.44
  -1   9  -1    0.33    0.50
   1  -9   0   19.09    1.10
   1  -9   0   17.39    1.21
   1  -9   0   17.38    0.98
   1  -9   0   17.19    1.19
   1  -9   0   19.62    1.70
   1  -9   0   17.06    1.06
  -1   9   0   18.74    1.35
  -1   9   0   18.49    1.12
  -1   9   0   18.56    1.34
  -1   9   0   15.99    1.04
  -1   9   0   17.55    1.19
  -1   9   0   18.79    1.16
  -1   9   0   17.22    1.14
  -1   9   0   18.07    1.02
   1  -9  -1   19.28    1.09
   1  -9  -1   20.17    1.27
   1  -9  -1   19.16    1.13
   1  -9  -1   17.57    1.03
   1  -9  -1   20.95    1.26
   1  -9  -1   20.28    1.82
  -1   9   1   18.81    1.13
  -1   9   1   19.30    1.17
  -1   9   1   19.13    1.26
  -1   9   1   19.57    1.17
  -1   9   1   17.06    1.35
  -1   9   1   18.56    1.05
  -1   9   1   20.86    1.47
  -1   9   1   16.33    1.34
   1  -9  -2   28.42    2.33
   1  -9  -2   28.49    1.32
   1  -9  -2   25.61    1.46
   1  -9  -2   27.08    1.51
   1  -9  -2   27.62    1.57
   1  -9  -2   25.66    1.33
  -1   9   2   30.66    1.79
  -1   9   2   27.39    1.72
  -1   9   2   27.08    1.44
  -1   9   2   26.64    1.29
  -1   9   2   26.55    1.54
  -1   9   2   27.80    1.67
  -1   9   2   28.16    1.37
  -1   9   2   26.86    1.49
   1  -9  -3   39.01    2.88
   1  -9  -3   35.67    1.72
   1  -9  -3   36.56    2.17
   1  -9  -3   37.72    1.80
   1  -9  -3   35.67    1.56
   1  -9  -3   37.26    1.85
  -1   9   3   37.15    1.64
  -1   9   3   36.37    2.13
  -1   9   3   34.78    2.14
  -1   9   3   36.04    1.63
  -1   9   3   39.20    1.97
  -1   9   3   37.60    1.90
  -1   9   3   39.28    1.97
  -1   9   3   38.32    1.79
   1  -9  -4    4.46    1.64
   1  -9  -4    1.44    0.30
   1  -9  -4    2.24    0.97
  -1   9   4    3.71    0.49
  -1   9   4    2.12    0.65
  -1   9   4    2.76    0.46
  -1   9   4    3.35    0.71
  -1   9   4    2.74    0.84
  -1   9   4    2.22    0.66
  -1   9   4    2.15    0.58
   1  -9  -5   33.33    2.45
   1  -9  -5   38.18    3.43
  -1   9   5   35.01    1.78
  -1   9   5   34.93    1.51
  -1   9   5   33.03    1.93
  -1   9   5   37.71    2.06
  -1   9   5   36.59    1.90
   1  -9  -6    2.96    1.41
   1  -9  -6    5.32    2.18
  -1   9   6    3.19    0.65
  -1   9   6    3.49    0.68
  -1   9   6    2.27    0.72
   1  -9  -7    0.14    1.28
   1  -9  -7    0.35    1.96
  -1   9   7    0.83    0.54
  -1   9   7    0.12    0.52
  -1   9   7    1.12    0.64
   1  -9  -8    1.15    2.22
  -1   9   8    0.56    0.70
  -1   9   8    0.40    0.58
  -1   9   8    0.58    0.52
   1  -9  -9   -1.46    2.15
  -1   9   9    0.73    0.66
  -1   9   9    0.49    0.57
  -1   9   9    0.71    0.46
   1 -10   8    6.04    1.25
   1 -10   8    4.42    0.61
   1 -10   8    4.80    0.78
  -1  10  -8    4.83    0.91
   1 -10   7    0.15    0.54
   1 -10   7    0.06    0.40
   1 -10   7    1.34    0.94
  -1  10  -7    0.20    0.60
   1 -10   6    7.31    1.22
   1 -10   6    5.59    0.78
   1 -10   6    5.39    0.85
  -1  10  -6    6.86    0.79
  -1  10  -6    6.01    0.94
   1 -10   5    1.23    0.58
   1 -10   5    1.32    0.51
   1 -10   5    1.60    0.96
   1 -10   5    1.22    0.42
  -1  10  -5    0.93    0.48
  -1  10  -5    0.67    0.67
   1 -10   4    0.05    0.34
   1 -10   4    0.03    0.41
   1 -10   4    0.65    0.88
   1 -10   4   -0.08    0.42
   1 -10   4    0.09    0.49
  -1  10  -4    0.10    0.43
  -1  10  -4    1.15    0.53
  -1  10  -4   -0.66    0.58
   1 -10   3   65.12    2.66
   1 -10   3   62.29    3.00
   1 -10   3   63.55    2.84
   1 -10   3   58.42    3.46
   1 -10   3   65.91    2.84
   1 -10   3   65.42    3.17
  -1  10  -3   68.31    2.94
  -1  10  -3   61.78    2.93
  -1  10  -3   70.70    2.73
   1 -10   2    5.37    0.79
   1 -10   2    7.07    0.83
   1 -10   2    7.57    0.89
   1 -10   2    6.69    0.88
   1 -10   2    6.14    1.01
   1 -10   2    4.92    0.65
   1 -10   2    8.56    1.37
  -1  10  -2    6.45    0.80
  -1  10  -2    5.42    0.88
  -1  10  -2    7.55    0.91
  -1  10  -2    7.06    0.98
  -1  10  -2    7.09    0.89
   1 -10   1    1.21    0.39
   1 -10   1    1.39    0.91
   1 -10   1    1.44    0.47
   1 -10   1    1.83    0.55
   1 -10   1    2.52    0.54
   1 -10   1    1.98    0.60
  -1  10  -1    1.95    0.55
  -1  10  -1    1.42    0.63
  -1  10  -1    2.20    0.75
  -1  10  -1    1.19    0.57
  -1  10  -1    1.89    0.49
  -1  10  -1    1.57    0.54
   1 -10   0   19.03    1.16
   1 -10   0   19.46    1.80
   1 -10   0   19.05    1.30
   1 -10   0   18.15    1.07
   1 -10   0   18.90    1.30
   1 -10   0   19.31    1.17
  -1  10   0   19.72    1.50
  -1  10   0   18.73    1.14
  -1  10   0   20.65    1.41
  -1  10   0   20.01    1.24
  -1  10   0   18.74    1.28
  -1  10   0   19.22    1.21
  -1  10   0   18.70    1.27
  -1  10   0   19.46    1.08
   1 -10  -1    1.34    1.02
   1 -10  -1    1.34    0.39
   1 -10  -1    1.53    0.56
   1 -10  -1    1.49    0.55
   1 -10  -1    0.85    0.48
   1 -10  -1    1.47    0.46
  -1  10   1    0.76    0.61
  -1  10   1    1.46    0.55
  -1  10   1    0.72    0.67
  -1  10   1    1.23    0.47
  -1  10   1    1.72    0.68
  -1  10   1    0.77    0.49
  -1  10   1    0.25    0.48
  -1  10   1    0.95    0.39
   1 -10  -2   -0.37    0.28
   1 -10  -2    0.05    0.38
   1 -10  -2   -0.19    1.10
   1 -10  -2   -0.35    0.67
   1 -10  -2    0.16    0.40
   1 -10  -2    0.20    0.43
  -1  10   2    0.79    0.49
  -1  10   2   -0.39    0.44
  -1  10   2   -0.04    0.44
  -1  10   2    0.45    0.53
  -1  10   2    0.14    0.65
  -1  10   2   -0.03    0.53
  -1  10   2    0.39    0.72
  -1  10   2    0.14    0.34
   1 -10  -3    6.16    1.44
   1 -10  -3    2.05    1.03
  -1  10   3    2.26    0.51
   1 -10  -4   21.52    1.05
   1 -10  -4   22.22    2.64
   1 -10  -4   22.09    1.84
  -1  10   4   22.37    1.49
  -1  10   4   21.36    1.51
  -1  10   4   23.91    1.43
  -1  10   4   22.24    1.56
  -1  10   4   22.84    1.17
   1 -10  -5    3.42    1.86
  -1  10   5    2.30    0.70
  -1  10   5    3.02    0.69
  -1  10   5    2.70    0.64
   1 -10  -6    0.07    1.81
   1 -10  -6    2.89    1.44
  -1  10   6    1.29    0.60
  -1  10   6    2.83    0.77
  -1  10   6    1.88    0.60
   1 -10  -7    2.74    1.85
  -1  10   7    1.89    0.64
  -1  10   7    1.56    0.61
  -1  10   7    1.71    0.69
   1 -10  -8    2.14    2.23
  -1  10   8    0.30    0.55
  -1  10   8    0.23    0.62
  -1  10   8    1.06    0.59
   1 -10  -9   -0.11    2.11
  -1  10   9    0.77    0.49
  -1  10   9    1.71    0.71
  -1  10   9    1.15    0.65
   1 -11   8    1.05    0.65
   1 -11   8    1.64    0.97
   1 -11   8    1.88    0.50
  -1  11  -8    0.33    0.68
   1 -11   7    4.26    1.11
   1 -11   7    3.43    0.59
   1 -11   7    3.42    0.82
  -1  11  -7    3.25    0.85
   1 -11   6   -0.60    0.39
   1 -11   6    0.05    0.52
   1 -11   6    0.51    0.98
  -1  11  -6   -0.03    0.43
  -1  11  -6   -0.28    0.65
   1 -11   5   -0.41    0.51
   1 -11   5    0.03    0.42
   1 -11   5    0.54    0.90
  -1  11  -5   -0.21    0.41
  -1  11  -5   -0.11    0.63
   1 -11   4   40.24    1.90
   1 -11   4   43.42    2.15
   1 -11   4   41.10    2.06
   1 -11   4   42.98    2.55
  -1  11  -4   42.30    2.24
  -1  11  -4   43.81    1.99
   1 -11   3    5.63    0.70
   1 -11   3    5.69    0.83
   1 -11   3    7.12    0.92
   1 -11   3    4.73    1.09
   1 -11   3    5.74    0.92
  -1  11  -3    5.92    0.89
  -1  11  -3    6.77    0.89
   1 -11   2    2.06    0.62
   1 -11   2    1.70    0.95
   1 -11   2    1.31    0.60
   1 -11   2    1.37    0.42
   1 -11   2    0.52    0.49
   1 -11   2    1.30    1.01
  -1  11  -2    2.27    0.60
  -1  11  -2    1.27    0.59
  -1  11  -2    0.94    0.47
  -1  11  -2    1.37    0.66
   1 -11   1    5.09    0.68
   1 -11   1    4.90    0.69
   1 -11   1    6.63    0.91
   1 -11   1    6.87    1.21
   1 -11   1    4.75    0.81
   1 -11   1    4.12    0.73
  -1  11  -1    5.10    0.78
  -1  11  -1    4.02    0.78
  -1  11  -1    4.61    0.67
  -1  11  -1    4.57    0.71
  -1  11  -1    6.33    0.89
  -1  11  -1    3.45    0.79
   1 -11   0    7.27    0.86
   1 -11   0    8.19    0.74
   1 -11   0    9.28    1.41
   1 -11   0    6.85    0.97
   1 -11   0    7.38    0.96
   1 -11   0    8.14    0.89
  -1  11   0    9.21    1.01
  -1  11   0    7.63    1.11
  -1  11   0    6.65    0.91
  -1  11   0    7.00    0.79
  -1  11   0    8.85    0.96
  -1  11   0    7.60    0.96
  -1  11   0    7.72    0.75
  -1  11   0    8.14    1.14
   1 -11  -1    1.37    0.62
   1 -11  -1    1.91    0.51
   1 -11  -1    2.19    0.62
   1 -11  -1    1.54    0.56
   1 -11  -1    1.21    1.04
   1 -11  -1    1.14    0.57
  -1  11   1    2.27    0.69
  -1  11   1    2.02    0.61
  -1  11   1    1.39    0.59
  -1  11   1    0.60    0.47
  -1  11   1    1.76    0.62
  -1  11   1    1.46    0.66
  -1  11   1    1.96    0.44
   1 -11  -2   16.10    2.21
   1 -11  -2   18.12    1.18
   1 -11  -2   19.60    1.33
   1 -11  -2   22.11    1.56
   1 -11  -2   20.81    1.41
  -1  11   2   21.31    1.34
  -1  11   2   21.64    1.49
  -1  11   2   20.40    1.61
  -1  11   2   20.86    1.27
  -1  11   2   20.59    1.17
  -1  11   2   21.72    1.57
  -1  11   2   20.57    1.33
   1 -11  -3    8.30    1.80
   1 -11  -3    7.58    0.68
   1 -11  -3    6.50    1.30
   1 -11  -3    7.00    0.93
  -1  11   3    7.84    0.96
  -1  11   3    7.65    0.99
  -1  11   3    6.29    0.69
  -1  11   3    9.54    1.22
  -1  11   3    8.58    1.19
  -1  11   3    7.19    1.04
  -1  11   3    7.40    0.85
   1 -11  -4   14.64    2.10
   1 -11  -4   18.52    1.82
  -1  11   4   21.89    1.36
  -1  11   4   18.46    1.47
  -1  11   4   19.03    1.39
  -1  11   4   18.74    1.09
  -1  11   4   18.52    1.11
   1 -11  -5   -0.72    1.62
  -1  11   5   -0.28    0.53
  -1  11   5    0.30    0.57
  -1  11   5    1.04    0.59
   1 -11  -6    0.79    1.92
  -1  11   6    1.34    0.64
  -1  11   6    1.48    0.68
  -1  11   6    1.78    0.65
   1 -11  -7    3.43    2.17
  -1  11   7    5.20    0.78
  -1  11   7    2.40    0.71
  -1  11   7    5.67    0.96
   1 -11  -8   -1.35    1.76
  -1  11   8   -0.47    0.57
  -1  11   8   -0.03    0.51
  -1  11   8   -0.03    0.59
   1 -12   8    1.54    0.49
   1 -12   8    0.51    0.61
   1 -12   8    0.51    1.05
  -1  12  -8    1.13    0.67
   1 -12   7    2.78    1.05
   1 -12   7    2.77    0.72
   1 -12   7    2.45    0.57
  -1  12  -7    2.43    0.81
   1 -12   6   -0.67    0.90
   1 -12   6    0.30    0.54
   1 -12   6    0.06    0.45
  -1  12  -6    0.38    0.48
  -1  12  -6    0.25    0.64
   1 -12   5    3.81    1.07
   1 -12   5    4.11    0.67
   1 -12   5    3.43    0.72
  -1  12  -5    5.28    0.92
  -1  12  -5    5.46    0.73
   1 -12   4    2.05    0.97
   1 -12   4    2.91    0.68
   1 -12   4    2.17    0.63
  -1  12  -4    2.66    0.59
  -1  12  -4    2.35    0.81
   1 -12   3    2.92    1.05
   1 -12   3    2.76    0.65
   1 -12   3    4.56    0.79
  -1  12  -3    3.55    0.79
  -1  12  -3    3.54    0.63
   1 -12   2   12.72    1.71
   1 -12   2   12.25    1.08
   1 -12   2   14.45    1.33
   1 -12   2   11.92    1.14
  -1  12  -2   10.85    1.30
  -1  12  -2   12.02    1.27
  -1  12  -2   13.85    1.12
   1 -12   1   43.14    2.22
   1 -12   1   40.10    2.28
   1 -12   1   45.24    2.83
   1 -12   1   44.71    2.22
   1 -12   1   41.72    2.05
   1 -12   1   45.49    2.70
  -1  12  -1   40.13    2.18
  -1  12  -1   40.07    2.16
  -1  12  -1   42.63    2.05
  -1  12  -1   46.73    2.49
   1 -12   0   29.36    1.78
   1 -12   0   25.07    2.28
   1 -12   0   30.02    1.57
   1 -12   0   29.47    1.61
   1 -12   0   31.26    1.79
  -1  12   0   26.83    1.59
  -1  12   0   28.33    1.56
  -1  12   0   27.37    1.70
  -1  12   0   31.05    1.71
  -1  12   0   29.04    1.46
  -1  12   0   28.82    1.96
  -1  12   0   31.37    1.63
   1 -12  -1    2.29    0.57
   1 -12  -1    1.11    1.21
   1 -12  -1    2.86    0.73
   1 -12  -1    3.38    0.69
   1 -12  -1    3.44    0.73
  -1  12   1    3.39    0.63
  -1  12   1    1.83    0.65
  -1  12   1    2.46    0.55
  -1  12   1    3.00    0.71
  -1  12   1    3.86    0.82
  -1  12   1    1.68    0.73
  -1  12   1    2.58    0.66
   1 -12  -2   14.44    1.25
   1 -12  -2   14.00    1.47
   1 -12  -2   16.64    1.20
   1 -12  -2   13.94    1.94
   1 -12  -2   14.43    1.09
  -1  12   2   13.46    1.46
  -1  12   2   15.09    1.35
  -1  12   2   16.72    1.50
  -1  12   2   14.30    1.17
  -1  12   2   16.21    1.19
  -1  12   2   15.48    1.22
  -1  12   2   14.69    1.02
   1 -12  -3   31.30    2.81
   1 -12  -3   24.92    2.24
   1 -12  -3   26.17    1.70
  -1  12   3   28.53    1.62
  -1  12   3   28.12    1.52
  -1  12   3   28.97    1.85
  -1  12   3   27.61    1.68
  -1  12   3   27.08    1.45
   1 -12  -4   12.83    2.15
   1 -12  -4   11.31    1.45
  -1  12   4   12.77    0.98
  -1  12   4   12.12    1.21
  -1  12   4   14.01    1.37
  -1  12   4   12.82    1.15
   1 -12  -5    0.26    1.65
  -1  12   5    0.38    0.60
  -1  12   5   -0.13    0.57
  -1  12   5    1.20    0.61
   1 -12  -6    3.06    1.93
  -1  12   6    1.17    0.69
  -1  12   6    0.90    0.61
  -1  12   6    0.58    0.62
   1 -12  -7    0.15    2.08
  -1  12   7    3.20    0.82
  -1  12   7    1.42    0.64
  -1  12   7    0.78    0.58
   1 -12  -8    1.17    1.88
  -1  12   8    0.97    0.68
  -1  12   8    1.20    0.59
  -1  12   8    0.57    0.64
   1 -13   7   -0.03    0.44
   1 -13   7    1.51    1.08
   1 -13   7   -0.58    0.50
  -1  13  -7   -0.77    0.58
   1 -13   6    0.45    0.56
   1 -13   6    0.63    0.48
   1 -13   6    0.09    0.95
  -1  13  -6    0.05    0.64
   1 -13   5   -0.32    0.93
   1 -13   5   -0.14    0.56
   1 -13   5    0.23    0.47
  -1  13  -5    0.79    0.70
  -1  13  -5    0.63    0.49
   1 -13   4    0.54    0.95
   1 -13   4    2.76    0.65
   1 -13   4    1.38    0.63
  -1  13  -4    1.81    0.58
  -1  13  -4    4.51    0.89
   1 -13   3    1.68    0.57
   1 -13   3    2.79    1.12
   1 -13   3    0.72    0.53
  -1  13  -3    0.41    0.68
  -1  13  -3    1.49    0.56
   1 -13   2   21.97    1.49
   1 -13   2   20.75    1.98
   1 -13   2   20.08    1.39
  -1  13  -2   21.60    1.53
  -1  13  -2   19.84    1.39
   1 -13   1    4.81    1.20
   1 -13   1    7.66    0.99
   1 -13   1    7.23    1.04
  -1  13  -1    6.90    0.92
  -1  13  -1    6.91    1.05
  -1  13  -1    6.23    0.79
   1 -13   0   32.59    1.74
   1 -13   0   33.75    2.02
   1 -13   0   34.03    2.59
   1 -13   0   36.62    2.02
   1 -13   0   35.21    1.82
  -1  13   0   33.54    1.91
  -1  13   0   33.91    1.98
  -1  13   0   34.19    2.24
  -1  13   0   32.65    1.80
  -1  13   0   33.03    1.79
  -1  13   0   35.33    1.67
   1 -13  -1   28.16    1.79
   1 -13  -1   27.31    1.70
   1 -13  -1   25.36    1.52
   1 -13  -1   30.68    1.79
   1 -13  -1   22.92    2.42
  -1  13   1   27.25    1.78
  -1  13   1   27.32    1.55
  -1  13   1   27.77    1.82
  -1  13   1   28.79    1.67
  -1  13   1   27.29    1.53
  -1  13   1   30.74    2.03
  -1  13   1   28.87    1.62
   1 -13  -2   11.77    1.17
   1 -13  -2   10.65    1.84
   1 -13  -2   10.82    1.49
  -1  13   2    9.86    1.16
  -1  13   2    9.74    1.32
  -1  13   2   10.04    1.04
  -1  13   2    9.19    1.06
  -1  13   2    9.63    1.33
  -1  13   2    9.30    0.89
   1 -13  -3    2.32    1.60
   1 -13  -3   -0.78    1.08
  -1  13   3    0.53    0.55
  -1  13   3    0.18    0.54
  -1  13   3    0.00    0.59
  -1  13   3    0.11    0.62
   1 -13  -4    0.70    1.52
  -1  13   4    1.27    0.65
  -1  13   4    1.76    0.74
  -1  13   4    1.20    0.62
   1 -13  -5    3.12    1.85
  -1  13   5    0.94    0.63
  -1  13   5    1.19    0.65
  -1  13   5    0.91    0.65
   1 -13  -6    1.09    1.89
  -1  13   6    0.39    0.59
  -1  13   6    0.02    0.62
  -1  13   6   -0.28    0.60
   1 -13  -7    0.43    2.03
  -1  13   7   -0.99    0.48
  -1  13   7    0.18    0.59
  -1  13   7   -0.99    0.52
   1 -14   6    1.30    0.53
   1 -14   6    0.32    0.99
   1 -14   6    1.31    0.64
  -1  14  -6    0.88    0.75
   1 -14   5    3.60    0.72
   1 -14   5    2.38    1.09
   1 -14   5    3.88    0.80
  -1  14  -5    4.53    0.86
  -1  14  -5    3.65    0.65
   1 -14   4    0.19    0.55
   1 -14   4    0.30    0.47
   1 -14   4    1.56    1.06
  -1  14  -4    0.51    0.50
  -1  14  -4    0.72    0.72
   1 -14   3    3.81    0.75
   1 -14   3    4.13    0.78
   1 -14   3    5.18    1.21
  -1  14  -3    3.17    0.66
  -1  14  -3    2.86    0.83
   1 -14   2    9.44    1.40
   1 -14   2   10.15    1.17
   1 -14   2    9.66    1.09
  -1  14  -2   10.80    1.28
  -1  14  -2   12.89    1.14
   1 -14   1   26.67    1.58
   1 -14   1   25.60    2.28
   1 -14   1   23.37    1.66
  -1  14  -1   23.86    1.55
  -1  14  -1   25.75    1.66
   1 -14   0   -0.05    0.55
   1 -14   0   -0.13    1.14
   1 -14   0    1.09    0.59
  -1  14   0    0.80    0.43
  -1  14   0   -0.28    0.64
  -1  14   0   -0.39    0.59
  -1  14   0   -0.25    0.58
   1 -14  -1    7.84    1.57
   1 -14  -1   10.07    1.19
   1 -14  -1   10.76    1.25
  -1  14   1    8.24    1.24
  -1  14   1    9.32    0.96
  -1  14   1    9.07    1.17
  -1  14   1    9.49    1.16
   1 -14  -2    1.35    0.97
   1 -14  -2   -0.42    1.31
  -1  14   2    0.96    0.80
  -1  14   2    1.91    0.70
  -1  14   2    2.16    0.71
  -1  14   2    1.02    0.60
   1 -14  -3    1.65    1.60
   1 -14  -3    0.35    1.18
  -1  14   3   -0.50    0.51
  -1  14   3    0.27    0.69
  -1  14   3    0.10    0.61
  -1  14   3   -0.28    0.58
   1 -14  -4    1.38    1.55
  -1  14   4    0.47    0.63
  -1  14   4   -0.29    0.64
  -1  14   4    0.44    0.57
   1 -14  -5    3.24    1.84
  -1  14   5    4.16    0.88
  -1  14   5    3.83    0.85
  -1  14   5    3.56    0.75
   1 -14  -6    1.81    1.92
  -1  14   6    0.91    0.63
  -1  14   6    0.79    0.64
  -1  14   6    2.17    0.74
   1 -14  -7    1.78    1.98
  -1  14   7    0.73    0.63
  -1  14   7   -0.57    0.63
  -1  14   7    0.12    0.55
   1 -15   6    0.05    0.98
   1 -15   6   -0.02    0.56
   1 -15   6    0.20    0.44
  -1  15  -6    0.15    0.67
   1 -15   5    1.84    0.61
   1 -15   5    2.51    0.67
   1 -15   5    2.20    1.08
  -1  15  -5    1.76    0.77
  -1  15  -5    2.09    0.60
   1 -15   4   -0.34    0.45
   1 -15   4    1.78    1.09
   1 -15   4    0.31    0.52
  -1  15  -4    1.08    0.72
  -1  15  -4    0.62    0.52
   1 -15   3    9.12    1.48
   1 -15   3    7.78    1.04
   1 -15   3    7.74    1.10
  -1  15  -3    8.94    1.03
  -1  15  -3    9.37    1.14
   1 -15   2   18.13    1.45
   1 -15   2   21.19    2.17
   1 -15   2   15.58    1.33
  -1  15  -2   18.73    1.49
  -1  15  -2   16.31    1.29
   1 -15   1    3.07    1.29
   1 -15   1    2.99    0.80
   1 -15   1    3.20    0.74
  -1  15  -1    2.80    0.70
  -1  15  -1    2.06    0.75
   1 -15   0   18.15    1.43
   1 -15   0   20.62    1.60
   1 -15   0   20.00    2.37
  -1  15   0   15.71    1.34
  -1  15   0   19.80    1.49
   1 -15  -1   -0.04    0.72
   1 -15  -1   -0.49    1.22
  -1  15   1    0.95    0.69
  -1  15   1    0.32    0.49
  -1  15   1    0.29    0.74
  -1  15   1    2.15    0.73
   1 -15  -2    4.66    1.62
   1 -15  -2    3.60    1.17
  -1  15   2    6.82    0.90
  -1  15   2    7.62    1.23
  -1  15   2    8.24    1.12
  -1  15   2    5.74    0.87
   1 -15  -3   -1.05    1.35
  -1  15   3    0.41    0.65
  -1  15   3   -1.07    0.58
  -1  15   3    0.11    0.54
   1 -15  -4   -0.41    1.50
  -1  15   4    0.20    0.67
  -1  15   4   -0.72    0.60
  -1  15   4    1.39    0.67
   1 -15  -5    0.55    1.69
  -1  15   5    0.34    0.66
  -1  15   5   -0.89    0.52
  -1  15   5   -1.16    0.47
   1 -15  -6    2.14    2.01
  -1  15   6    6.90    1.14
  -1  15   6    3.78    0.85
  -1  15   6    6.10    0.88
   1 -16   5    0.32    0.55
   1 -16   5    1.22    1.06
   1 -16   5    0.62    0.56
  -1  16  -5    0.13    0.66
   1 -16   4   -1.39    0.98
   1 -16   4    0.39    0.58
   1 -16   4   -0.42    0.48
  -1  16  -4   -0.11    0.65
  -1  16  -4    0.01    0.53
   1 -16   3    6.24    1.00
   1 -16   3    5.72    0.91
   1 -16   3    4.57    1.24
  -1  16  -3    5.87    0.97
  -1  16  -3    5.10    0.80
   1 -16   2   -0.37    0.55
   1 -16   2    1.08    1.15
   1 -16   2   -0.57    0.52
  -1  16  -2   -0.24    0.63
  -1  16  -2    0.54    0.58
   1 -16   1    0.82    0.63
   1 -16   1    1.29    1.20
   1 -16   1    2.82    0.73
  -1  16  -1    0.81    0.60
  -1  16  -1    1.88    0.75
   1 -16   0    5.92    1.47
   1 -16   0    6.56    1.09
   1 -16   0    5.76    0.94
  -1  16   0    5.66    0.99
  -1  16   0    6.81    0.90
   1 -16  -1   -0.71    1.31
   1 -16  -1    0.20    0.78
  -1  16   1   -0.05    0.65
  -1  16   1   -0.59    0.64
   1 -16  -2    2.87    1.52
  -1  16   2    2.94    0.82
  -1  16   2    1.69    0.94
  -1  16   2    2.13    0.74
   1 -16  -3   -0.25    1.64
  -1  16   3   -0.25    0.64
  -1  16   3    1.59    0.83
  -1  16   3    0.76    0.59
   1 -16  -4    3.88    1.76
  -1  16   4    3.41    0.85
  -1  16   4    3.49    0.97
  -1  16   4    4.29    0.84
   1 -16  -5   -1.38    1.63
  -1  16   5    0.25    0.61
  -1  16   5   -0.10    0.56
  -1  16   5    0.66    0.67
   1 -17   4   -0.81    0.99
   1 -17   4    1.53    0.61
   1 -17   4    0.92    0.59
  -1  17  -4   -0.68    0.61
  -1  17  -4   -0.29    0.49
   1 -17   3    1.22    0.66
   1 -17   3    1.46    0.65
   1 -17   3    2.10    1.19
  -1  17  -3    1.20    0.63
  -1  17  -3    2.46    0.83
   1 -17   2    0.57    0.58
   1 -17   2    1.84    1.21
   1 -17   2    0.10    0.57
  -1  17  -2    0.47    0.61
  -1  17  -2    0.07    0.66
   1 -17   1    4.41    1.41
   1 -17   1    7.03    1.00
   1 -17   1    5.25    1.04
  -1  17  -1    3.82    0.79
  -1  17  -1    4.80    0.93
   1 -17   0    3.42    0.91
   1 -17   0    2.39    1.34
  -1  17   0    3.53    0.81
  -1  17   0    3.69    0.88
   1 -17  -1    2.29    1.51
  -1  17   1    2.35    0.83
  -1  17   1    2.93    0.74
   1 -17  -2   23.20    2.72
  -1  17   2   18.24    1.50
   1 -17  -3    9.93    2.05
  -1  17   3    8.97    1.45
  -1  17   3    6.26    0.89
   1 -17  -4   -4.24    1.34
  -1  17   4    0.16    0.67
  -1  17   4   -0.84    0.50
  -1  17   4    0.00    0.58
   1 -18   2   -1.02    1.09
   1 -18   2   -0.50    0.54
  -1  18  -2    0.31    0.69
  -1  18  -2    0.24    0.61
   1 -18   1    0.91    1.21
   1 -18   1   -0.78    0.59
  -1  18  -1    0.53    0.69
  -1  18  -1    0.03    0.66
   1 -18   0   -0.19    1.27
  -1  18   0    1.78    0.80
  -1  18   0    1.31    0.73
   1 -18  -1    2.68    1.57
  -1  18   1    2.53    0.78
   1 -18  -2    1.53    1.55
  -1  18   2    1.41    0.71
   2  18   2    3.43    0.85
  -2 -18  -2    5.71    1.91
   2  18   1    3.58    0.82
  -2 -18  -1    0.83    1.45
   2  18   0    0.45    0.66
  -2 -18   0   -0.45    0.82
  -2 -18   0   -0.74    1.34
   2  18  -1    0.42    0.71
   2  18  -1    0.93    0.65
  -2 -18   1    1.48    1.39
  -2 -18   1   -0.45    0.75
   2  18  -2    2.81    0.72
   2  18  -2    3.43    0.91
  -2 -18   2    4.72    1.54
  -2 -18   2    3.29    1.39
  -2 -18   2    1.85    0.74
   2  17   4    0.20    0.72
   2  17   4    0.29    0.71
   2  17   4    1.86    0.75
  -2 -17  -4    1.75    1.73
   2  17   3    0.12    0.64
  -2 -17  -3    1.48    1.64
   2  17   2    1.58    0.77
  -2 -17  -2   -0.06    1.49
   2  17   1    0.06    0.67
  -2 -17  -1   -1.68    0.93
  -2 -17  -1    2.82    1.54
   2  17   0    0.38    0.64
   2  17   0    1.99    0.76
  -2 -17   0    0.13    1.40
  -2 -17   0    1.22    0.83
   2  17  -1    0.32    0.68
   2  17  -1    1.72    0.69
  -2 -17   1   -0.28    1.23
  -2 -17   1    1.15    0.66
  -2 -17   1    0.76    0.77
   2  17  -2    1.43    0.69
   2  17  -2    1.22    0.73
  -2 -17   2    0.08    0.58
  -2 -17   2    0.38    0.63
  -2 -17   2    0.98    1.23
   2  17  -3    4.27    0.93
   2  17  -3    3.28    0.70
  -2 -17   3    3.59    0.82
  -2 -17   3    3.74    1.36
  -2 -17   3    5.51    0.93
   2  17  -4    2.07    0.82
   2  17  -4    2.40    0.65
  -2 -17   4    1.05    0.67
  -2 -17   4    0.28    0.53
  -2 -17   4    0.48    1.10
   2  16   5    0.36    0.69
   2  16   5   -0.72    0.59
   2  16   5    0.72    0.59
  -2 -16  -5    2.32    1.98
   2  16   4    2.85    0.96
   2  16   4    3.93    0.78
   2  16   4    2.79    0.72
  -2 -16  -4    4.24    1.89
   2  16   3    7.19    0.93
   2  16   3    7.67    1.02
   2  16   3    6.56    1.15
  -2 -16  -3    1.48    1.64
   2  16   2    0.50    0.80
   2  16   2    0.83    0.64
  -2 -16  -2    0.40    1.27
  -2 -16  -2    0.22    1.50
   2  16   1   10.64    1.28
   2  16   1   13.11    1.31
  -2 -16  -1   12.02    1.94
  -2 -16  -1   12.70    1.63
   2  16   0    0.33    0.67
   2  16   0    0.03    0.63
  -2 -16   0   -0.28    0.70
  -2 -16   0   -0.11    1.23
  -2 -16   0    0.73    0.70
   2  16  -1    0.90    0.70
   2  16  -1    0.19    0.62
  -2 -16   1    0.69    0.60
  -2 -16   1   -0.80    0.65
  -2 -16   1    1.44    1.17
   2  16  -2    0.58    0.60
   2  16  -2   -0.51    0.66
  -2 -16   2    0.28    0.62
  -2 -16   2    0.51    1.12
  -2 -16   2   -0.33    0.53
   2  16  -3   -0.29    0.63
   2  16  -3   -0.63    0.49
  -2 -16   3    0.05    1.07
  -2 -16   3    0.50    0.58
  -2 -16   3   -0.22    0.55
   2  16  -4    0.94    0.57
   2  16  -4    1.04    0.73
  -2 -16   4    0.91    0.64
  -2 -16   4    0.37    0.55
  -2 -16   4    1.14    1.14
   2  16  -5    6.84    0.87
   2  16  -5    6.87    1.05
  -2 -16   5    7.28    0.98
  -2 -16   5    5.53    0.81
  -2 -16   5    8.70    1.51
   2  15   6    4.02    0.87
   2  15   6    4.31    0.87
   2  15   6    2.80    0.80
  -2 -15  -6    1.93    2.04
   2  15   5    0.33    0.68
   2  15   5    1.46    0.66
   2  15   5    1.38    0.78
  -2 -15  -5    0.73    1.88
   2  15   4    0.82    0.71
   2  15   4    1.43    0.80
   2  15   4    0.02    0.58
  -2 -15  -4   -0.37    1.69
   2  15   3    9.71    1.34
   2  15   3   10.84    1.12
   2  15   3    9.23    1.19
  -2 -15  -3    8.84    1.65
  -2 -15  -3    5.47    1.83
   2  15   2   14.35    1.31
   2  15   2   15.94    1.23
   2  15   2   16.46    1.65
  -2 -15  -2   13.42    2.14
  -2 -15  -2   14.30    2.04
   2  15   1    0.47    0.68
   2  15   1    0.34    0.78
   2  15   1    1.44    0.54
   2  15   1    1.01    0.62
  -2 -15  -1    1.22    1.42
  -2 -15  -1    1.24    0.90
   2  15   0    3.50    0.77
   2  15   0    5.01    0.87
  -2 -15   0    2.63    0.87
  -2 -15   0    4.04    0.85
  -2 -15   0    2.86    1.37
   2  15  -1    4.18    0.85
   2  15  -1    3.63    0.77
  -2 -15   1    6.08    0.97
  -2 -15   1    3.61    1.25
  -2 -15   1    3.74    0.80
   2  15  -2   -0.45    0.54
   2  15  -2    0.80    0.67
  -2 -15   2    0.08    1.08
  -2 -15   2    1.23    0.61
  -2 -15   2    0.58    0.63
   2  15  -3    0.79    0.71
   2  15  -3    1.47    0.61
  -2 -15   3    0.50    0.51
  -2 -15   3    0.98    0.61
  -2 -15   3    0.29    1.03
   2  15  -4    5.23    0.77
   2  15  -4    5.55    0.96
  -2 -15   4    4.60    0.84
  -2 -15   4    3.19    1.19
  -2 -15   4    5.11    0.89
   2  15  -5    1.93    0.77
   2  15  -5    0.81    0.54
  -2 -15   5    2.58    1.17
  -2 -15   5    3.01    0.64
  -2 -15   5    2.24    0.71
   2  15  -6   -0.01    0.45
   2  15  -6   -0.49    0.58
  -2 -15   6   -0.05    1.06
  -2 -15   6    0.62    0.45
  -2 -15   6   -0.20    0.58
   2  14   6    6.40    0.98
   2  14   6    5.15    0.85
   2  14   6    5.46    0.95
  -2 -14  -6    2.61    2.09
   2  14   5    5.98    0.94
   2  14   5    5.57    1.03
   2  14   5    4.73    0.84
  -2 -14  -5    3.18    2.03
   2  14   4    3.24    0.79
   2  14   4    2.38    0.77
   2  14   4    2.62    0.74
  -2 -14  -4    2.31    1.82
  -2 -14  -4    2.42    1.20
   2  14   3    4.32    0.97
   2  14   3    4.53    0.78
   2  14   3    3.51    0.80
  -2 -14  -3    1.58    1.55
  -2 -14  -3    5.26    1.44
   2  14   2   13.08    1.19
   2  14   2   15.16    1.59
   2  14   2   15.84    1.31
   2  14   2   18.68    1.26
  -2 -14  -2   19.48    1.98
  -2 -14  -2   16.92    2.57
   2  14   1   16.56    1.25
   2  14   1   12.15    1.45
   2  14   1   12.52    1.21
   2  14   1   13.25    1.09
  -2 -14  -1   13.63    1.48
  -2 -14  -1   11.75    1.87
  -2 -14  -1   16.33    1.38
   2  14   0   15.31    1.30
   2  14   0   13.46    1.26
   2  14   0   18.25    1.60
   2  14   0   15.07    1.02
  -2 -14   0   17.77    1.44
  -2 -14   0   19.91    2.38
  -2 -14   0   13.25    1.39
   2  14  -1    5.99    0.88
   2  14  -1    5.13    0.81
  -2 -14   1    5.90    1.40
  -2 -14   1    4.05    0.80
  -2 -14   1    5.26    0.83
   2  14  -2    1.20    0.61
   2  14  -2    1.77    0.71
  -2 -14   2    1.02    0.61
  -2 -14   2    1.77    0.63
  -2 -14   2    1.81    1.10
   2  14  -3    1.08    0.60
   2  14  -3    2.14    0.75
  -2 -14   3    2.36    0.66
  -2 -14   3    0.84    0.62
  -2 -14   3    0.21    1.05
   2  14  -4    0.63    0.52
   2  14  -4    0.88    0.67
  -2 -14   4    1.28    0.61
  -2 -14   4    0.51    0.96
  -2 -14   4    0.44    0.52
   2  14  -5    2.46    0.74
   2  14  -5    1.25    0.56
  -2 -14   5    1.70    0.59
  -2 -14   5    2.13    0.66
  -2 -14   5    2.26    1.09
   2  14  -6    4.94    0.87
   2  14  -6    4.18    0.70
  -2 -14   6    3.73    0.79
  -2 -14   6    3.59    1.16
  -2 -14   6    6.52    0.85
   2  14  -7    4.76    0.91
  -2 -14   7    5.60    0.90
  -2 -14   7    6.01    0.83
  -2 -14   7    6.71    1.36
   2  13   7    9.46    1.25
   2  13   7    7.61    0.96
   2  13   7    8.31    1.22
  -2 -13  -7    3.58    2.09
   2  13   6    0.61    0.66
   2  13   6    1.17    0.67
   2  13   6    1.03    0.67
  -2 -13  -6    1.72    2.06
   2  13   5   -0.23    0.61
   2  13   5    0.31    0.60
   2  13   5   -0.12    0.62
  -2 -13  -5    0.97    1.96
  -2 -13  -5   -2.69    1.02
   2  13   4    0.99    0.64
   2  13   4    1.58    0.70
   2  13   4   -0.09    0.63
  -2 -13  -4   -0.13    1.05
  -2 -13  -4   -2.01    1.42
   2  13   3   -0.70    0.59
   2  13   3    0.67    0.59
   2  13   3   -0.07    0.64
  -2 -13  -3   -0.11    1.23
  -2 -13  -3    0.18    1.49
   2  13   2   38.63    1.90
   2  13   2   37.55    1.97
   2  13   2   39.91    1.94
   2  13   2   38.62    2.29
   2  13   2   37.01    2.34
   2  13   2   41.59    2.02
  -2 -13  -2   39.54    2.21
  -2 -13  -2   37.11    2.46
  -2 -13  -2   35.10    3.04
   2  13   1    1.70    0.81
   2  13   1    1.16    0.48
   2  13   1    1.35    0.52
   2  13   1    0.26    0.59
   2  13   1    1.04    0.57
   2  13   1    0.81    0.57
   2  13   1    0.85    0.74
  -2 -13  -1    1.59    0.63
  -2 -13  -1    1.64    0.81
  -2 -13  -1    0.37    0.52
  -2 -13  -1    2.70    1.42
  -2 -13  -1    0.66    0.50
   2  13   0   38.81    1.73
   2  13   0   38.49    1.96
   2  13   0   36.28    2.29
   2  13   0   36.24    1.91
   2  13   0   35.53    2.02
  -2 -13   0   34.88    1.98
  -2 -13   0   37.98    2.10
  -2 -13   0   31.96    2.07
  -2 -13   0   35.56    2.68
  -2 -13   0   34.38    1.82
   2  13  -1   12.25    1.36
   2  13  -1   11.39    1.21
   2  13  -1   10.64    1.14
  -2 -13   1   10.68    1.53
  -2 -13   1   13.75    1.19
  -2 -13   1   12.70    1.17
   2  13  -2    0.69    0.59
   2  13  -2    1.15    0.67
  -2 -13   2    1.00    0.60
  -2 -13   2    1.99    1.12
  -2 -13   2    2.15    0.65
   2  13  -3    1.64    0.62
   2  13  -3    1.76    0.68
  -2 -13   3    2.25    0.61
  -2 -13   3    1.43    0.62
  -2 -13   3    3.59    1.13
   2  13  -4    0.11    0.49
   2  13  -4    0.61    0.67
  -2 -13   4    0.58    0.96
  -2 -13   4    0.19    0.46
  -2 -13   4    0.01    0.53
   2  13  -5   -0.61    0.41
   2  13  -5    0.63    0.67
  -2 -13   5    0.18    0.50
  -2 -13   5    0.03    0.52
  -2 -13   5    0.34    0.95
   2  13  -6    9.22    1.23
   2  13  -6   11.31    1.03
  -2 -13   6    9.33    0.97
  -2 -13   6   10.99    1.50
  -2 -13   6    9.88    1.17
   2  13  -7    6.64    1.00
  -2 -13   7    5.71    0.73
  -2 -13   7    4.40    0.81
  -2 -13   7    5.01    1.22
   2  12   7    1.49    0.71
   2  12   7    0.18    0.64
   2  12   7    0.50    0.65
  -2 -12  -7    2.95    2.03
   2  12   6    0.26    0.60
   2  12   6    0.40    0.63
   2  12   6    0.44    0.61
  -2 -12  -6    0.47    1.98
   2  12   5    6.28    1.01
   2  12   5    6.83    0.87
   2  12   5    8.10    1.03
  -2 -12  -5    2.80    1.32
  -2 -12  -5    3.96    2.01
   2  12   4   19.38    1.39
   2  12   4   18.96    1.53
   2  12   4   20.50    1.47
  -2 -12  -4   17.16    2.47
  -2 -12  -4   19.07    2.10
   2  12   3    1.72    0.69
   2  12   3    1.43    0.44
   2  12   3    2.08    0.65
   2  12   3    1.19    0.43
   2  12   3    1.05    0.63
  -2 -12  -3    1.92    1.26
  -2 -12  -3    0.16    1.47
  -2 -12  -3    0.67    0.50
   2  12   2   40.82    2.61
   2  12   2   49.86    2.62
   2  12   2   50.64    2.35
   2  12   2   47.58    2.22
   2  12   2   49.60    2.20
   2  12   2   49.29    2.57
   2  12   2   50.21    2.31
  -2 -12  -2   49.08    2.44
  -2 -12  -2   53.41    2.74
  -2 -12  -2   47.70    2.11
  -2 -12  -2   48.83    3.37
  -2 -12  -2   51.89    2.51
   2  12   1   22.46    1.41
   2  12   1   22.95    1.78
   2  12   1   25.97    1.64
   2  12   1   27.16    1.49
   2  12   1   25.35    1.43
   2  12   1   26.38    1.53
   2  12   1   25.62    1.82
  -2 -12  -1   28.19    1.71
  -2 -12  -1   30.34    2.61
  -2 -12  -1   25.45    1.70
  -2 -12  -1   25.65    1.38
  -2 -12  -1   25.14    1.66
   2  12   0    0.22    0.61
   2  12   0    1.17    0.65
   2  12   0    1.12    0.73
   2  12   0    2.41    0.65
   2  12   0    1.86    0.51
   2  12   0    2.14    0.63
   2  12   0    1.60    0.43
  -2 -12   0    0.83    0.54
  -2 -12   0    1.34    0.68
  -2 -12   0    3.62    1.16
  -2 -12   0    1.52    0.51
  -2 -12   0    1.18    0.59
   2  12  -1    4.76    0.73
   2  12  -1    4.04    0.87
   2  12  -1    5.03    0.80
   2  12  -1    4.61    0.71
  -2 -12   1    3.40    1.18
  -2 -12   1    3.53    0.77
  -2 -12   1    5.58    0.71
  -2 -12   1    3.58    0.72
  -2 -12   1    3.22    0.70
   2  12  -2    3.64    0.66
   2  12  -2    2.64    0.70
   2  12  -2    1.76    0.79
  -2 -12   2    2.31    0.61
  -2 -12   2    2.27    0.72
  -2 -12   2    3.46    0.69
  -2 -12   2    2.46    1.05
   2  12  -3    6.24    0.77
   2  12  -3   10.46    1.16
  -2 -12   3    7.71    1.01
  -2 -12   3    6.97    0.93
  -2 -12   3    7.10    1.22
   2  12  -4    9.09    1.21
   2  12  -4    8.48    0.96
  -2 -12   4    9.00    0.97
  -2 -12   4    8.30    1.01
  -2 -12   4    6.97    1.24
   2  12  -5    6.25    0.78
   2  12  -5    6.21    0.95
  -2 -12   5    4.86    1.13
  -2 -12   5    4.45    0.84
  -2 -12   5    5.32    0.72
   2  12  -6   14.96    1.40
   2  12  -6   15.45    1.19
  -2 -12   6   15.92    1.11
  -2 -12   6   13.85    1.28
  -2 -12   6   13.49    1.76
   2  12  -7    3.07    0.82
   2  12  -7    3.93    0.72
  -2 -12   7    3.15    0.58
  -2 -12   7    2.20    0.70
  -2 -12   7    3.41    1.11
   2  12  -8    2.46    0.77
  -2 -12   8    1.67    0.69
  -2 -12   8    2.49    0.51
  -2 -12   8    4.00    1.14
   2  11   8    2.30    0.73
   2  11   8    2.27    0.80
   2  11   8    1.29    0.60
  -2 -11  -8   -0.16    2.11
   2  11   7    2.65    0.71
   2  11   7    1.88    0.75
   2  11   7    0.98    0.62
  -2 -11  -7    0.18    1.91
   2  11   6    5.03    0.89
   2  11   6    5.76    0.94
   2  11   6    4.52    0.76
  -2 -11  -6    2.96    2.09
  -2 -11  -6    4.72    1.54
   2  11   5   10.76    1.16
   2  11   5   13.97    1.28
   2  11   5   14.39    1.27
  -2 -11  -5   10.79    1.74
  -2 -11  -5    7.42    2.24
   2  11   4   67.10    2.92
   2  11   4   66.76    2.76
   2  11   4   59.73    2.95
   2  11   4   59.31    2.67
  -2 -11  -4   58.87    3.32
  -2 -11  -4   59.07    4.11
   2  11   3  100.79    4.10
   2  11   3   90.66    3.67
   2  11   3   92.89    3.84
   2  11   3   87.63    4.14
   2  11   3   92.49    3.70
   2  11   3   90.85    3.99
   2  11   3   79.68    3.48
  -2 -11  -3   94.48    3.90
  -2 -11  -3   93.57    4.88
  -2 -11  -3   90.90    3.45
  -2 -11  -3   88.34    4.23
   2  11   2    0.45    0.55
   2  11   2    0.11    0.38
   2  11   2   -0.21    0.58
   2  11   2    1.25    0.79
   2  11   2   -0.68    0.43
   2  11   2    0.23    0.55
   2  11   2    0.38    0.44
  -2 -11  -2    0.38    0.44
  -2 -11  -2    0.17    0.42
  -2 -11  -2   -0.04    0.46
  -2 -11  -2    0.55    1.31
  -2 -11  -2   -0.07    0.97
   2  11   1   52.32    2.23
   2  11   1   47.85    2.55
   2  11   1   49.45    2.23
   2  11   1   51.26    2.60
   2  11   1   45.29    2.19
   2  11   1   47.72    2.42
   2  11   1   48.49    2.26
   2  11   1   50.09    2.55
  -2 -11  -1   50.58    2.39
  -2 -11  -1   46.61    3.13
  -2 -11  -1   50.56    2.43
  -2 -11  -1   52.28    2.16
  -2 -11  -1   51.79    2.47
   2  11   0    1.90    0.75
   2  11   0    1.96    0.67
   2  11   0    1.46    0.64
   2  11   0    1.17    0.41
   2  11   0    1.01    0.56
   2  11   0    1.88    0.63
   2  11   0    2.36    0.49
   2  11   0    1.37    0.53
  -2 -11   0    0.58    0.57
  -2 -11   0    1.99    0.51
  -2 -11   0    1.40    0.58
  -2 -11   0    1.75    0.58
  -2 -11   0    1.11    0.98
   2  11  -1   35.58    2.06
   2  11  -1   35.81    1.76
   2  11  -1   37.36    1.83
   2  11  -1   34.57    1.92
   2  11  -1   32.86    1.80
   2  11  -1   32.49    1.72
  -2 -11   1   36.51    1.74
  -2 -11   1   34.16    2.39
  -2 -11   1   32.00    1.94
  -2 -11   1   32.29    1.76
  -2 -11   1   34.30    1.63
   2  11  -2   65.83    2.75
   2  11  -2   62.88    2.93
   2  11  -2   59.13    3.06
   2  11  -2   69.65    2.93
   2  11  -2   61.78    2.81
   2  11  -2   63.82    2.86
  -2 -11   2   66.27    2.88
  -2 -11   2   67.22    2.83
  -2 -11   2   65.25    2.81
  -2 -11   2   63.70    3.08
  -2 -11   2   66.54    3.27
  -2 -11   2   64.52    2.69
   2  11  -3    0.15    0.51
   2  11  -3    0.46    0.60
   2  11  -3    0.18    0.50
  -2 -11   3    0.16    0.52
  -2 -11   3    0.20    0.89
  -2 -11   3    0.10    0.52
  -2 -11   3    0.32    0.48
  -2 -11   3    0.47    0.55
   2  11  -4    0.81    0.48
   2  11  -4   -0.09    0.62
  -2 -11   4    0.21    0.88
  -2 -11   4    1.42    0.62
  -2 -11   4    0.54    0.48
   2  11  -5    4.35    0.88
   2  11  -5    6.24    0.75
  -2 -11   5    5.72    1.13
  -2 -11   5    4.31    0.65
  -2 -11   5    5.24    0.85
   2  11  -6    8.89    1.20
   2  11  -6    8.58    0.97
  -2 -11   6    9.62    1.08
  -2 -11   6    7.91    1.23
  -2 -11   6    9.28    0.89
   2  11  -7    3.74    0.82
   2  11  -7    2.61    0.64
  -2 -11   7    1.79    0.65
  -2 -11   7    1.46    0.95
  -2 -11   7    1.63    0.49
   2  11  -8    5.69    0.95
  -2 -11   8    5.74    0.66
  -2 -11   8    4.52    1.14
  -2 -11   8    4.84    0.81
   2  10   8    0.58    0.70
   2  10   8    1.43    0.63
   2  10   8   -0.01    0.50
  -2 -10  -8    0.68    2.19
   2  10   7    1.63    0.65
   2  10   7    1.23    0.61
   2  10   7    2.21    0.76
  -2 -10  -7    3.07    1.74
  -2 -10  -7    2.50    2.10
   2  10   6    0.99    0.64
   2  10   6    0.77    0.65
   2  10   6    0.66    0.58
  -2 -10  -6   -0.31    1.80
  -2 -10  -6    0.44    1.28
   2  10   5    2.80    0.73
   2  10   5    2.33    0.69
   2  10   5    3.57    0.68
   2  10   5    3.10    0.62
  -2 -10  -5    2.10    1.26
  -2 -10  -5    0.84    1.97
   2  10   4   19.06    1.38
   2  10   4   21.46    1.37
   2  10   4   18.99    1.47
   2  10   4   20.33    1.47
   2  10   4   19.22    1.19
  -2 -10  -4   19.25    2.87
  -2 -10  -4   19.02    1.95
   2  10   3   10.54    1.06
   2  10   3    7.50    0.63
   2  10   3   10.19    1.03
   2  10   3    6.98    1.14
   2  10   3    7.55    0.75
   2  10   3    8.31    1.04
   2  10   3    9.61    1.00
  -2 -10  -3    8.31    0.88
  -2 -10  -3    4.26    1.29
  -2 -10  -3    6.92    1.74
  -2 -10  -3    7.61    0.53
  -2 -10  -3   10.70    0.94
   2  10   2   25.28    1.64
   2  10   2   22.64    1.75
   2  10   2   26.56    1.47
   2  10   2   24.49    1.31
   2  10   2   24.84    1.27
   2  10   2   24.15    1.52
   2  10   2   24.61    1.43
   2  10   2   25.46    1.81
  -2 -10  -2   24.53    1.31
  -2 -10  -2   24.72    2.45
  -2 -10  -2   25.59    1.22
  -2 -10  -2   23.63    1.87
  -2 -10  -2   27.49    1.53
  -2 -10  -2   25.47    1.50
   2  10   1    1.66    0.67
   2  10   1    1.22    0.47
   2  10   1    2.79    0.47
   2  10   1    1.72    0.60
   2  10   1    1.84    0.76
   2  10   1    2.20    0.73
   2  10   1    1.71    0.51
   2  10   1    1.20    0.50
  -2 -10  -1    2.33    0.60
  -2 -10  -1    2.70    0.46
  -2 -10  -1    1.49    1.11
  -2 -10  -1    1.27    0.64
  -2 -10  -1    1.98    0.46
  -2 -10  -1    2.24    0.56
   2  10   0   13.12    1.20
   2  10   0   11.86    0.99
   2  10   0   10.54    1.01
   2  10   0   11.81    1.15
   2  10   0   11.91    0.81
   2  10   0   11.45    0.89
   2  10   0   11.87    1.13
   2  10   0   11.66    0.99
  -2 -10   0   11.13    0.88
  -2 -10   0   11.37    0.99
  -2 -10   0    9.97    1.06
  -2 -10   0   10.35    0.82
  -2 -10   0   11.28    1.66
  -2 -10   0   13.36    1.03
   2  10  -1    5.69    0.84
   2  10  -1    2.87    0.62
   2  10  -1    4.53    0.78
   2  10  -1    5.80    0.73
   2  10  -1    4.53    0.63
   2  10  -1    6.12    0.79
  -2 -10   1    5.89    0.78
  -2 -10   1    4.78    0.56
  -2 -10   1    5.75    0.82
  -2 -10   1    4.63    0.79
  -2 -10   1    3.08    1.00
  -2 -10   1    5.16    0.70
   2  10  -2    0.37    0.50
   2  10  -2    0.72    0.45
   2  10  -2    0.92    0.57
   2  10  -2    0.21    0.52
   2  10  -2    0.84    0.57
   2  10  -2    0.44    0.39
  -2 -10   2    0.97    0.84
  -2 -10   2    0.75    0.46
  -2 -10   2    0.58    0.37
  -2 -10   2    0.21    0.48
  -2 -10   2    0.91    0.53
  -2 -10   2    0.10    0.41
   2  10  -3  102.07    4.15
   2  10  -3   86.79    4.67
   2  10  -3   96.68    4.15
   2  10  -3  106.02    3.98
  -2 -10   3   99.50    4.08
  -2 -10   3  105.93    4.36
  -2 -10   3  107.69    4.14
  -2 -10   3   99.66    4.29
  -2 -10   3   95.60    4.04
  -2 -10   3  101.03    3.92
   2  10  -4   12.52    1.12
   2  10  -4   12.43    1.00
   2  10  -4   12.86    1.25
   2  10  -4   11.34    1.09
  -2 -10   4   11.21    0.92
  -2 -10   4   11.15    1.15
  -2 -10   4   12.01    0.99
  -2 -10   4   14.64    1.57
  -2 -10   4   14.58    1.13
   2  10  -5    1.53    0.53
   2  10  -5    2.73    0.72
  -2 -10   5    1.76    0.50
  -2 -10   5    2.82    0.65
  -2 -10   5    2.90    0.68
  -2 -10   5    1.59    0.90
  -2 -10   5    2.69    0.55
   2  10  -6    1.04    0.51
   2  10  -6    2.94    0.79
  -2 -10   6    1.63    0.94
  -2 -10   6    1.68    0.48
  -2 -10   6    1.59    0.60
   2  10  -7    1.18    0.71
   2  10  -7    0.12    0.48
  -2 -10   7    0.35    0.55
  -2 -10   7    1.00    0.42
  -2 -10   7    1.70    0.95
   2  10  -8    0.34    0.66
  -2 -10   8   -0.26    0.85
  -2 -10   8   -0.56    0.52
  -2 -10   8   -0.34    0.34
   2  10  -9    1.05    0.70
  -2 -10   9   -0.56    0.52
  -2 -10   9    0.63    0.36
  -2 -10   9    0.60    0.96
   2   9   9    0.39    0.69
   2   9   9    1.29    0.65
   2   9   9    0.76    0.51
  -2  -9  -9    3.46    2.45
   2   9   8    1.91    0.60
   2   9   8    1.63    0.63
   2   9   8    1.88    0.73
  -2  -9  -8    0.16    2.15
   2   9   7    0.40    0.54
   2   9   7    0.35    0.57
   2   9   7   -0.20    0.59
  -2  -9  -7   -0.43    1.52
  -2  -9  -7    1.74    2.15
   2   9   6    2.26    0.71
   2   9   6    1.22    0.59
   2   9   6    1.67    0.61
  -2  -9  -6   -0.02    1.77
  -2  -9  -6    2.67    1.47
   2   9   5    5.79    0.76
   2   9   5    4.33    0.70
   2   9   5    5.16    0.75
   2   9   5    5.71    0.85
   2   9   5    6.59    0.91
  -2  -9  -5    3.95    2.00
  -2  -9  -5    6.89    1.51
   2   9   4    8.13    1.00
   2   9   4    6.04    0.83
   2   9   4    7.21    1.01
   2   9   4    6.75    0.99
   2   9   4    8.69    0.94
  -2  -9  -4    5.09    1.17
  -2  -9  -4    5.98    1.82
   2   9   3   22.64    1.43
   2   9   3   24.61    1.86
   2   9   3   23.59    1.46
   2   9   3   22.48    1.76
   2   9   3   23.41    1.25
   2   9   3   25.37    1.52
   2   9   3   24.43    1.36
  -2  -9  -3   24.91    1.38
  -2  -9  -3   20.52    2.55
  -2  -9  -3   23.49    1.35
  -2  -9  -3   17.43    1.98
  -2  -9  -3   22.36    1.22
   2   9   2    4.27    0.62
   2   9   2    3.63    0.68
   2   9   2    4.16    0.68
   2   9   2    4.57    0.92
   2   9   2    3.69    0.91
   2   9   2    4.38    0.59
   2   9   2    4.28    0.50
   2   9   2    4.59    0.64
  -2  -9  -2    1.64    1.28
  -2  -9  -2    4.29    0.67
  -2  -9  -2    5.15    0.64
  -2  -9  -2    5.32    0.73
  -2  -9  -2    3.38    0.99
  -2  -9  -2    4.44    0.47
   2   9   1    7.47    1.03
   2   9   1    8.48    1.16
   2   9   1    8.31    0.72
   2   9   1    9.00    0.85
   2   9   1    8.67    0.87
   2   9   1    7.87    0.78
   2   9   1    8.31    1.20
   2   9   1    7.53    0.79
  -2  -9  -1    7.89    0.71
  -2  -9  -1    8.26    0.90
  -2  -9  -1    8.01    1.30
  -2  -9  -1    8.64    0.89
  -2  -9  -1    7.86    1.00
  -2  -9  -1    9.50    0.75
   2   9   0    1.60    0.52
   2   9   0    1.11    0.60
   2   9   0    0.78    0.35
   2   9   0    1.63    0.41
   2   9   0    0.26    0.35
   2   9   0    1.23    0.51
   2   9   0    1.23    0.60
   2   9   0    1.20    0.58
  -2  -9   0    0.92    0.48
  -2  -9   0    1.06    0.45
  -2  -9   0    0.91    0.35
  -2  -9   0    1.10    0.51
  -2  -9   0    0.52    0.90
  -2  -9   0    0.27    0.38
   2   9  -1    0.62    0.50
   2   9  -1    1.28    0.61
   2   9  -1    2.04    0.49
   2   9  -1    0.53    0.50
   2   9  -1    1.55    0.41
   2   9  -1    1.55    0.55
  -2  -9   1    1.33    0.79
  -2  -9   1    1.41    0.47
  -2  -9   1    1.37    0.37
  -2  -9   1    1.28    0.49
  -2  -9   1    0.73    0.44
  -2  -9   1    1.18    0.50
   2   9  -2    3.97    0.68
   2   9  -2    4.06    0.68
   2   9  -2    4.66    0.58
   2   9  -2    3.60    0.64
   2   9  -2    4.56    0.60
   2   9  -2    4.91    0.67
  -2  -9   2    4.27    0.64
  -2  -9   2    5.39    0.61
  -2  -9   2    5.88    1.01
  -2  -9   2    5.41    0.75
  -2  -9   2    3.77    0.58
  -2  -9   2    4.44    0.71
   2   9  -3    1.18    0.58
   2   9  -3    0.35    0.42
   2   9  -3    0.75    0.40
  -2  -9   3    0.85    0.44
  -2  -9   3    0.35    0.42
  -2  -9   3    0.54    0.50
  -2  -9   3    0.64    0.45
  -2  -9   3    1.20    0.77
   2   9  -4   11.45    0.97
   2   9  -4   12.25    1.04
   2   9  -4   13.27    1.09
   2   9  -4   13.69    1.22
  -2  -9   4   11.74    1.05
  -2  -9   4   12.54    0.91
  -2  -9   4   11.61    0.93
  -2  -9   4   11.59    1.52
  -2  -9   4   13.18    1.12
   2   9  -5    6.29    0.88
   2   9  -5    6.11    0.79
   2   9  -5    5.18    0.77
   2   9  -5    4.24    0.64
  -2  -9   5    5.94    1.03
  -2  -9   5    5.33    0.64
  -2  -9   5    4.77    0.77
  -2  -9   5    4.09    0.71
  -2  -9   5    6.38    0.75
   2   9  -6    6.18    0.78
   2   9  -6    6.85    1.00
  -2  -9   6    6.23    0.80
  -2  -9   6    7.18    0.92
  -2  -9   6    6.91    0.92
  -2  -9   6    5.77    1.06
  -2  -9   6    5.76    0.74
   2   9  -7    3.03    0.70
   2   9  -7    2.53    0.74
  -2  -9   7    3.38    0.76
  -2  -9   7    4.03    0.56
  -2  -9   7    4.29    1.03
   2   9  -8    1.57    0.70
   2   9  -8    1.01    0.57
  -2  -9   8    1.49    0.63
  -2  -9   8    1.79    0.93
  -2  -9   8    1.46    0.40
   2   9  -9    0.27    0.66
  -2  -9   9    0.46    0.60
  -2  -9   9   -0.07    0.32
  -2  -9   9    0.02    0.87
   2   8   9    1.08    0.67
   2   8   9   -0.08    0.54
   2   8   9    0.06    0.45
  -2  -8  -9   -1.19    2.35
   2   8   8    1.03    0.60
   2   8   8    1.90    0.77
   2   8   8    1.12    0.53
  -2  -8  -8    3.11    1.62
  -2  -8  -8    0.32    2.26
   2   8   7   11.09    1.28
   2   8   7    9.03    1.05
   2   8   7   11.48    1.08
  -2  -8  -7   12.14    2.14
  -2  -8  -7    5.79    2.28
   2   8   6    0.01    0.65
   2   8   6    0.28    0.52
   2   8   6    0.64    0.55
   2   8   6    0.20    0.63
  -2  -8  -6    0.51    1.38
  -2  -8  -6    1.10    1.80
   2   8   5    0.15    0.48
   2   8   5    0.32    0.56
   2   8   5   -0.21    0.49
   2   8   5    0.65    0.57
   2   8   5    1.32    0.59
  -2  -8  -5   -0.71    1.14
  -2  -8  -5    0.86    1.79
  -2  -8  -5    0.41    0.34
   2   8   4   10.36    1.03
   2   8   4    9.92    1.36
   2   8   4    8.69    0.90
   2   8   4    8.53    0.92
   2   8   4    9.90    1.00
   2   8   4    8.47    1.03
  -2  -8  -4    9.52    1.31
  -2  -8  -4   10.09    0.81
  -2  -8  -4   10.24    0.84
  -2  -8  -4    8.10    1.94
  -2  -8  -4    8.95    0.81
   2   8   3   13.19    1.06
   2   8   3   13.86    1.11
   2   8   3   11.11    0.87
   2   8   3   11.74    1.51
   2   8   3   12.79    1.00
   2   8   3   13.70    1.48
   2   8   3   14.96    1.08
  -2  -8  -3   12.45    0.97
  -2  -8  -3   10.93    1.82
  -2  -8  -3   13.07    0.93
  -2  -8  -3   15.25    1.62
  -2  -8  -3   14.15    0.88
   2   8   2   13.51    1.41
   2   8   2   14.30    0.89
   2   8   2   13.89    1.46
   2   8   2   15.47    1.07
   2   8   2   14.54    1.03
   2   8   2   13.25    0.80
   2   8   2   15.93    1.19
   2   8   2   13.39    1.01
  -2  -8  -2   12.68    1.47
  -2  -8  -2   14.45    1.06
  -2  -8  -2   14.79    0.78
  -2  -8  -2   16.78    1.05
  -2  -8  -2   14.39    0.89
  -2  -8  -2   14.41    1.96
   2   8   1    1.72    0.60
   2   8   1    0.66    0.43
   2   8   1    1.70    0.51
   2   8   1    1.82    0.46
   2   8   1    2.19    0.73
   2   8   1    1.69    0.72
   2   8   1    2.34    0.43
   2   8   1    1.80    0.43
  -2  -8  -1    1.29    0.38
  -2  -8  -1    2.41    0.44
  -2  -8  -1    1.63    0.51
  -2  -8  -1    1.71    1.03
  -2  -8  -1    1.71    0.46
  -2  -8  -1    2.04    0.60
   2   8   0   47.71    2.31
   2   8   0   48.20    2.20
   2   8   0   49.68    2.13
   2   8   0   48.34    2.04
   2   8   0   50.89    2.16
   2   8   0   51.83    2.38
   2   8   0   48.84    2.12
   2   8   0   49.75    2.29
  -2  -8   0   51.22    2.11
  -2  -8   0   47.54    2.07
  -2  -8   0   51.05    2.17
  -2  -8   0   51.37    2.24
  -2  -8   0   47.25    2.26
  -2  -8   0   51.45    2.62
   2   8  -1    1.66    0.54
   2   8  -1    1.74    0.59
   2   8  -1    1.82    0.52
   2   8  -1    2.13    0.49
   2   8  -1    1.59    0.55
   2   8  -1    2.05    0.43
  -2  -8   1    1.29    0.44
  -2  -8   1    2.17    0.51
  -2  -8   1    1.73    0.41
  -2  -8   1    2.13    0.55
  -2  -8   1    2.22    0.48
  -2  -8   1    2.47    0.87
   2   8  -2    0.44    0.47
   2   8  -2   -0.05    0.45
   2   8  -2    0.33    0.38
   2   8  -2    0.58    0.42
   2   8  -2    0.20    0.36
   2   8  -2    0.59    0.51
  -2  -8   2    0.44    0.34
  -2  -8   2    0.43    0.44
  -2  -8   2    0.44    0.41
  -2  -8   2   -0.10    0.41
  -2  -8   2    0.06    0.65
  -2  -8   2    0.53    0.44
   2   8  -3    1.09    0.44
   2   8  -3    0.70    0.38
   2   8  -3    1.12    0.45
   2   8  -3    0.79    0.41
   2   8  -3    1.12    0.47
   2   8  -3    0.92    0.57
  -2  -8   3    1.24    0.41
  -2  -8   3    1.29    0.47
  -2  -8   3    0.92    0.39
  -2  -8   3    0.80    0.46
  -2  -8   3    0.87    0.44
  -2  -8   3    1.27    0.70
   2   8  -4    0.56    0.44
   2   8  -4    0.95    0.56
   2   8  -4    0.49    0.41
   2   8  -4    0.53    0.41
   2   8  -4    0.11    0.30
  -2  -8   4    0.05    0.43
  -2  -8   4    0.47    0.74
  -2  -8   4    1.17    0.49
  -2  -8   4    0.63    0.87
  -2  -8   4    1.02    0.39
  -2  -8   4   -0.06    0.46
  -2  -8   4    0.89    0.38
   2   8  -5   -0.07    0.48
   2   8  -5   -0.01    0.34
   2   8  -5    0.25    0.42
   2   8  -5    0.16    0.58
  -2  -8   5    0.30    0.37
  -2  -8   5   -0.17    0.49
  -2  -8   5    0.12    0.40
  -2  -8   5    0.21    0.42
  -2  -8   5    0.90    0.78
   2   8  -6    1.57    0.65
   2   8  -6    0.20    0.45
  -2  -8   6    0.14    0.41
  -2  -8   6    0.93    0.78
  -2  -8   6    0.32    0.41
  -2  -8   6    0.51    0.48
  -2  -8   6    0.42    0.36
   2   8  -7    0.39    0.61
   2   8  -7    0.89    0.53
  -2  -8   7   -0.09    0.50
  -2  -8   7    0.06    0.78
  -2  -8   7    0.14    0.35
  -2  -8   7    0.02    0.39
   2   8  -8    0.66    0.58
   2   8  -8    2.19    0.77
  -2  -8   8    1.30    0.63
  -2  -8   8    1.52    0.89
  -2  -8   8    2.43    0.43
   2   8  -9    1.61    0.71
  -2  -8   9    0.67    0.61
  -2  -8   9    2.35    0.95
   2   7   9    3.97    0.85
   2   7   9    3.29    0.65
   2   7   9    3.71    0.73
  -2  -7  -9    0.87    2.67
  -2  -7  -9    2.04    2.66
   2   7   8    0.18    0.45
   2   7   8    0.22    0.50
   2   7   8   -0.52    0.55
  -2  -7  -8   -3.18    1.29
  -2  -7  -8    1.56    2.29
   2   7   7    0.48    0.61
   2   7   7    0.60    0.50
   2   7   7   -0.09    0.51
  -2  -7  -7    3.02    2.30
  -2  -7  -7   -0.63    1.49
   2   7   6    2.47    0.58
   2   7   6    1.48    0.65
   2   7   6    2.61    0.64
   2   7   6    2.26    0.59
   2   7   6    1.84    0.84
  -2  -7  -6    0.77    1.45
  -2  -7  -6    3.13    2.10
   2   7   5    1.66    0.57
   2   7   5    1.01    0.52
   2   7   5    1.42    0.57
   2   7   5    2.48    0.78
   2   7   5    1.64    0.52
  -2  -7  -5    0.77    1.21
  -2  -7  -5    1.89    0.43
  -2  -7  -5    1.76    0.40
  -2  -7  -5    1.67    1.76
   2   7   4    0.90    0.46
   2   7   4    0.37    0.52
   2   7   4    1.17    0.53
   2   7   4    1.21    0.94
   2   7   4    0.26    0.49
   2   7   4    0.57    0.82
   2   7   4    0.67    0.43
  -2  -7  -4    0.98    0.96
  -2  -7  -4    0.71    0.39
  -2  -7  -4    1.57    1.58
  -2  -7  -4    1.58    0.38
  -2  -7  -4    0.98    0.39
   2   7   3   11.96    1.03
   2   7   3   14.22    1.01
   2   7   3   14.58    1.52
   2   7   3   12.37    1.04
   2   7   3   12.50    0.95
   2   7   3   12.85    0.93
   2   7   3   12.19    1.48
  -2  -7  -3   14.04    2.21
  -2  -7  -3   12.69    0.94
  -2  -7  -3   11.57    0.81
  -2  -7  -3   13.96    1.56
   2   7   2    0.99    0.46
   2   7   2    0.66    0.45
   2   7   2    0.70    0.71
   2   7   2    0.34    0.45
   2   7   2    0.22    0.35
   2   7   2    0.76    0.73
   2   7   2    0.71    0.30
   2   7   2    1.32    0.48
  -2  -7  -2    0.68    0.33
  -2  -7  -2    0.50    1.17
  -2  -7  -2    0.66    0.28
  -2  -7  -2    1.00    0.47
  -2  -7  -2    1.09    0.91
  -2  -7  -2    0.89    0.39
   2   7   1    2.17    0.47
   2   7   1    2.92    0.44
   2   7   1    1.99    0.43
   2   7   1    3.32    0.52
   2   7   1    2.07    0.76
   2   7   1    1.82    0.54
   2   7   1    2.12    0.51
   2   7   1    3.00    0.78
  -2  -7  -1    2.55    0.43
  -2  -7  -1    1.71    1.05
  -2  -7  -1    2.74    0.52
  -2  -7  -1    3.17    0.59
  -2  -7  -1    4.05    0.57
  -2  -7  -1    2.65    0.62
   2   7   0   34.32    1.75
   2   7   0   32.05    1.51
   2   7   0   30.36    1.68
   2   7   0   33.68    1.78
   2   7   0   32.90    1.56
   2   7   0   32.55    1.48
   2   7   0   31.05    1.41
   2   7   0   31.77    1.55
  -2  -7   0   32.22    1.59
  -2  -7   0   31.21    1.46
  -2  -7   0   32.99    1.57
  -2  -7   0   32.35    1.48
  -2  -7   0   29.06    1.62
  -2  -7   0   34.65    1.99
   2   7  -1   17.46    1.20
   2   7  -1   19.71    1.14
   2   7  -1   16.82    1.05
   2   7  -1   19.15    1.25
   2   7  -1   17.72    1.05
   2   7  -1   18.19    1.12
  -2  -7   1   15.55    1.13
  -2  -7   1   19.57    1.08
  -2  -7   1   15.92    1.07
  -2  -7   1   17.93    0.98
  -2  -7   1   17.35    1.08
  -2  -7   1   19.55    1.52
   2   7  -2   11.27    0.89
   2   7  -2   10.62    0.86
   2   7  -2    9.38    0.80
   2   7  -2    9.42    0.93
   2   7  -2    9.24    0.95
  -2  -7   2   10.77    0.90
  -2  -7   2   10.81    0.89
  -2  -7   2   10.64    1.21
  -2  -7   2    8.99    0.86
  -2  -7   2   10.05    0.82
  -2  -7   2    9.37    0.76
   2   7  -3  141.21    5.63
   2   7  -3  145.96    5.67
   2   7  -3  143.56    5.65
   2   7  -3  148.83    5.52
   2   7  -3  139.81    5.54
   2   7  -3  150.97    5.69
  -2  -7   3  144.59    5.69
  -2  -7   3  141.80    5.64
  -2  -7   3  149.99    5.49
  -2  -7   3  154.17    5.73
  -2  -7   3  156.03    5.66
  -2  -7   3  144.23    5.56
   2   7  -4   -0.18    0.26
   2   7  -4   -0.01    0.52
   2   7  -4   -0.11    0.34
   2   7  -4   -0.19    0.35
   2   7  -4   -0.05    0.36
  -2  -7   4   -0.32    0.39
  -2  -7   4    0.37    0.39
  -2  -7   4    0.43    0.65
  -2  -7   4    0.54    0.82
  -2  -7   4    0.18    0.32
  -2  -7   4   -0.25    0.33
  -2  -7   4    0.30    0.46
   2   7  -5    3.91    0.51
   2   7  -5    4.25    0.69
   2   7  -5    4.06    0.59
   2   7  -5    3.41    0.74
   2   7  -5    3.49    0.47
  -2  -7   5    4.08    0.61
  -2  -7   5    4.07    0.55
  -2  -7   5    2.64    0.60
  -2  -7   5    4.13    0.52
  -2  -7   5    3.13    0.83
   2   7  -6    0.76    0.59
   2   7  -6   -0.16    0.42
  -2  -7   6    0.57    1.51
  -2  -7   6    0.19    0.34
  -2  -7   6    0.25    0.42
  -2  -7   6   -0.09    0.45
  -2  -7   6    0.38    0.37
  -2  -7   6   -0.17    0.66
   2   7  -7    9.54    1.15
   2   7  -7   10.50    1.03
  -2  -7   7    8.78    1.36
  -2  -7   7    8.12    1.02
  -2  -7   7    9.45    0.73
  -2  -7   7   10.71    0.81
  -2  -7   7    9.32    0.83
  -2  -7   7   11.67    1.24
   2   7  -8    0.60    0.51
   2   7  -8   -0.19    0.61
  -2  -7   8    0.34    0.31
  -2  -7   8   -0.22    0.72
  -2  -7   8    1.17    0.39
  -2  -7   8    0.72    0.55
   2   7  -9   -0.07    0.57
  -2  -7   9    0.11    0.75
  -2  -7   9   -0.62    0.49
   2   6   9    3.85    0.62
   2   6   9    4.15    0.90
   2   6   9    4.59    0.75
  -2  -6  -9    4.25    1.77
  -2  -6  -9   -0.59    2.75
   2   6   8    1.33    0.50
   2   6   8    0.39    0.64
   2   6   8    1.02    0.54
  -2  -6  -8    3.00    1.71
  -2  -6  -8    0.21    2.31
   2   6   7    8.07    0.97
   2   6   7    7.23    0.98
   2   6   7    7.76    0.87
   2   6   7    6.72    0.77
  -2  -6  -7    6.70    1.81
  -2  -6  -7   10.25    2.83
   2   6   6    4.73    0.71
   2   6   6    2.21    0.57
   2   6   6    5.21    0.69
   2   6   6    5.31    1.12
   2   6   6    3.94    0.75
  -2  -6  -6    4.52    1.70
  -2  -6  -6    3.28    2.21
  -2  -6  -6    5.69    0.50
  -2  -6  -6    4.04    0.54
   2   6   5    1.13    0.48
   2   6   5    0.82    0.45
   2   6   5    1.61    0.53
   2   6   5    1.63    0.63
   2   6   5    0.36    0.78
  -2  -6  -5    2.15    0.43
  -2  -6  -5    1.69    0.39
  -2  -6  -5    0.68    1.70
  -2  -6  -5    0.93    1.22
   2   6   4   93.62    4.05
   2   6   4  100.19    4.04
   2   6   4   99.55    4.47
   2   6   4  106.99    4.04
   2   6   4   95.22    4.50
   2   6   4  101.53    4.11
   2   6   4  103.95    3.93
  -2  -6  -4  106.27    3.95
  -2  -6  -4   98.69    5.29
  -2  -6  -4   98.80    4.52
  -2  -6  -4   98.79    3.92
  -2  -6  -4  102.18    3.92
   2   6   3   30.98    1.67
   2   6   3   33.41    2.10
   2   6   3   32.74    1.56
   2   6   3   33.15    1.61
   2   6   3   32.05    1.63
   2   6   3   37.41    1.72
   2   6   3   36.16    2.15
  -2  -6  -3   34.68    1.59
  -2  -6  -3   32.80    2.07
  -2  -6  -3   31.60    2.72
  -2  -6  -3   33.30    1.51
   2   6   2   70.10    3.18
   2   6   2   67.59    2.89
   2   6   2   69.21    2.73
   2   6   2   69.64    2.81
   2   6   2   65.59    2.81
   2   6   2   67.52    3.13
   2   6   2   63.82    2.54
   2   6   2   69.70    2.74
  -2  -6  -2   64.61    3.53
  -2  -6  -2   69.85    2.71
  -2  -6  -2   69.55    2.76
  -2  -6  -2   68.89    2.53
  -2  -6  -2   70.76    2.84
  -2  -6  -2   65.21    3.14
   2   6   1   13.02    0.85
   2   6   1   20.09    1.46
   2   6   1   16.71    1.40
   2   6   1   16.87    1.03
  -2  -6  -1   15.98    1.79
  -2  -6  -1   14.26    0.88
  -2  -6  -1   15.68    1.05
  -2  -6  -1   16.61    0.83
   2   6   0    2.34    0.71
   2   6   0    2.11    0.38
   2   6   0    2.30    0.65
   2   6   0    2.38    0.48
   2   6   0    2.10    0.48
   2   6   0    2.16    0.49
   2   6   0    1.72    0.50
   2   6   0    2.93    0.44
  -2  -6   0    1.73    0.50
  -2  -6   0    2.67    0.80
  -2  -6   0    2.33    0.44
  -2  -6   0    2.34    0.54
  -2  -6   0    1.90    0.46
  -2  -6   0    2.50    0.42
   2   6  -1  120.77    4.58
   2   6  -1  124.42    4.70
   2   6  -1  114.47    4.61
   2   6  -1  122.43    4.65
   2   6  -1  123.94    4.75
   2   6  -1  123.38    4.64
  -2  -6   1  126.01    4.80
  -2  -6   1  118.90    4.64
  -2  -6   1  126.85    4.64
  -2  -6   1  114.07    4.62
  -2  -6   1  122.52    4.74
  -2  -6   1  120.33    4.56
   2   6  -2    7.27    0.75
   2   6  -2    5.70    0.78
   2   6  -2    6.94    0.67
   2   6  -2    6.33    0.73
   2   6  -2    7.00    0.77
  -2  -6   2    4.87    0.82
  -2  -6   2    5.98    0.76
  -2  -6   2    5.80    0.67
  -2  -6   2    6.43    0.67
  -2  -6   2    5.18    0.66
  -2  -6   2    5.68    0.76
   2   6  -3   33.43    1.58
   2   6  -3   33.37    1.53
   2   6  -3   32.72    1.50
   2   6  -3   34.81    1.71
   2   6  -3   33.32    1.65
  -2  -6   3   31.82    1.61
  -2  -6   3   34.04    1.51
  -2  -6   3   34.15    1.64
  -2  -6   3   31.54    1.50
  -2  -6   3   34.41    2.28
  -2  -6   3   35.67    1.82
  -2  -6   3   33.62    1.68
   2   6  -4   -0.02    0.34
   2   6  -4    0.30    0.40
   2   6  -4    0.03    0.31
   2   6  -4    0.27    0.51
   2   6  -4    0.39    0.28
  -2  -6   4   -0.06    0.81
  -2  -6   4    0.21    0.44
  -2  -6   4    0.44    0.32
  -2  -6   4   -0.10    0.32
  -2  -6   4   -0.11    0.33
  -2  -6   4   -0.27    0.39
  -2  -6   4    0.59    0.58
   2   6  -5    7.00    0.79
   2   6  -5    9.26    0.92
   2   6  -5    5.69    0.82
  -2  -6   5    7.24    0.63
  -2  -6   5    7.39    0.74
  -2  -6   5    6.95    0.69
  -2  -6   5    6.78    0.88
  -2  -6   5    5.91    0.82
  -2  -6   5    6.11    0.87
  -2  -6   5    8.41    1.36
   2   6  -6   24.09    1.33
   2   6  -6   21.28    1.46
  -2  -6   6   22.58    1.15
  -2  -6   6   17.99    2.85
  -2  -6   6   22.84    1.41
  -2  -6   6   22.25    1.61
  -2  -6   6   19.99    1.16
  -2  -6   6   21.96    1.35
  -2  -6   6   22.43    1.18
  -2  -6   6   19.77    1.06
   2   6  -7    6.33    0.81
   2   6  -7    8.28    1.09
  -2  -6   7    5.90    0.74
  -2  -6   7    7.04    0.60
  -2  -6   7    6.36    0.64
  -2  -6   7    4.97    0.76
  -2  -6   7    5.56    0.93
  -2  -6   7    5.38    0.72
   2   6  -8    2.33    0.74
   2   6  -8    2.96    0.62
  -2  -6   8    4.12    0.70
  -2  -6   8    2.00    0.57
  -2  -6   8    3.58    0.85
   2   6  -9    5.57    0.88
  -2  -6   9    4.61    0.81
  -2  -6   9    6.34    1.15
  -2  -6   9    6.67    1.12
   2   6 -10    2.95    0.77
  -2  -6  10    2.84    0.71
  -2  -6  10    2.86    0.94
  -2  -6  10    0.94    0.54
   2   5  10   -0.11    0.55
   2   5  10    0.05    0.65
   2   5   9    7.76    0.93
   2   5   9    8.01    1.11
   2   5   9    5.54    0.77
  -2  -5  -9    4.72    1.76
  -2  -5  -9    2.96    3.13
   2   5   8    8.17    0.95
   2   5   8    8.75    0.89
   2   5   8    8.94    1.20
  -2  -5  -8    6.69    3.11
  -2  -5  -8    8.83    1.93
   2   5   7   17.43    1.13
   2   5   7   18.02    1.40
   2   5   7   16.18    1.16
   2   5   7   17.32    1.17
  -2  -5  -7   17.95    3.23
  -2  -5  -7   18.67    2.73
   2   5   6   17.98    1.14
   2   5   6   15.77    1.33
   2   5   6   17.45    1.14
   2   5   6   14.50    1.78
   2   5   6   18.64    1.14
  -2  -5  -6   17.44    1.04
  -2  -5  -6   19.32    3.04
  -2  -5  -6   17.14    2.17
   2   5   5    0.68    0.40
   2   5   5    1.80    0.81
   2   5   5    0.59    0.98
   2   5   5   -0.27    0.34
   2   5   5    0.32    0.83
   2   5   5    0.20    0.43
   2   5   5    0.06    0.49
  -2  -5  -5    0.25    0.28
  -2  -5  -5   -1.58    1.57
  -2  -5  -5    0.63    0.29
  -2  -5  -5    0.28    0.30
  -2  -5  -5    1.19    1.25
   2   5   4    0.34    0.43
   2   5   4    1.33    0.96
   2   5   4    0.39    0.77
   2   5   4    0.30    0.48
   2   5   4    0.78    0.39
   2   5   4    0.82    0.75
   2   5   4    1.47    0.45
  -2  -5  -4   -0.38    1.02
  -2  -5  -4    0.98    0.33
  -2  -5  -4    1.20    0.31
  -2  -5  -4    1.63    1.69
  -2  -5  -4    0.55    0.32
   2   5   3    0.21    0.44
   2   5   3    0.47    0.39
   2   5   3   -0.25    0.63
   2   5   3    0.25    0.84
   2   5   3   -0.12    0.72
   2   5   3   -0.23    0.34
   2   5   3   -0.13    0.42
  -2  -5  -3    0.15    0.35
  -2  -5  -3    0.12    0.29
  -2  -5  -3    0.00    0.87
  -2  -5  -3    0.21    0.32
  -2  -5  -3    0.16    1.31
   2   5   2   74.98    3.06
   2   5   2   75.88    2.97
   2   5   2   75.10    3.44
   2   5   2   79.41    3.03
   2   5   2   71.38    3.37
   2   5   2   78.84    3.03
   2   5   2   75.20    3.09
  -2  -5  -2   76.45    3.84
  -2  -5  -2   78.85    3.05
  -2  -5  -2   69.70    2.93
  -2  -5  -2   77.53    3.36
   2   5   1    6.60    0.67
   2   5   1    8.06    0.93
   2   5   1    6.98    0.72
   2   5   1    6.92    0.87
   2   5   1    8.15    0.58
   2   5   1    7.96    0.99
   2   5   1    6.88    0.70
   2   5   1    7.37    0.70
  -2  -5  -1    6.07    0.61
  -2  -5  -1    7.07    0.55
  -2  -5  -1    7.79    1.25
  -2  -5  -1    7.38    0.71
  -2  -5  -1    7.40    0.94
  -2  -5  -1    7.85    0.77
   2   5   0    2.10    0.37
   2   5   0    2.79    0.62
   2   5   0    1.60    0.44
   2   5   0    2.83    0.44
   2   5   0    2.01    0.46
   2   5   0    2.24    0.43
   2   5   0    2.78    0.59
  -2  -5   0    2.58    0.43
  -2  -5   0    2.58    0.38
  -2  -5   0    1.50    0.45
  -2  -5   0    3.06    0.58
  -2  -5   0    2.41    0.45
  -2  -5   0    2.60    0.74
  -2  -5   0    2.45    0.38
   2   5  -1   79.44    3.23
   2   5  -1   79.92    3.27
   2   5  -1   77.99    3.18
   2   5  -1   84.03    3.20
   2   5  -1   82.57    3.15
   2   5  -1   83.14    3.21
  -2  -5   1   85.44    3.20
  -2  -5   1   82.36    3.27
  -2  -5   1   78.38    3.19
  -2  -5   1   85.66    3.33
  -2  -5   1   79.04    3.19
  -2  -5   1   83.31    3.13
   2   5  -2   17.64    0.98
   2   5  -2   17.63    1.10
   2   5  -2   18.45    1.11
   2   5  -2   19.53    1.17
   2   5  -2   19.14    1.01
  -2  -5   2   17.97    1.10
  -2  -5   2   17.36    0.99
  -2  -5   2   19.16    1.22
  -2  -5   2   19.13    1.09
  -2  -5   2   18.71    1.10
  -2  -5   2   18.13    0.97
   2   5  -3   -0.08    0.47
   2   5  -3    0.09    0.25
   2   5  -3    0.25    0.34
   2   5  -3    0.78    0.37
   2   5  -3   -0.18    0.36
  -2  -5   3    0.11    0.35
  -2  -5   3    0.02    0.31
  -2  -5   3    0.13    0.81
  -2  -5   3   -0.33    0.42
  -2  -5   3    0.88    0.37
  -2  -5   3    0.03    0.39
  -2  -5   3    1.38    0.62
   2   5  -4   19.91    0.99
   2   5  -4   22.94    0.96
   2   5  -4   18.83    1.27
   2   5  -4   19.20    1.10
   2   5  -4   22.30    1.26
  -2  -5   4   19.82    1.19
  -2  -5   4   20.35    1.32
  -2  -5   4   19.05    0.93
  -2  -5   4   19.19    1.08
  -2  -5   4   19.73    1.83
  -2  -5   4   19.94    1.00
  -2  -5   4   19.08    1.03
  -2  -5   4   20.65    1.22
   2   5  -5    0.93    0.45
   2   5  -5    2.06    0.58
  -2  -5   5    1.75    0.34
  -2  -5   5    2.22    0.39
  -2  -5   5    1.23    0.49
  -2  -5   5    1.25    0.35
  -2  -5   5    1.37    0.60
  -2  -5   5    1.39    0.38
  -2  -5   5    1.73    0.53
  -2  -5   5    1.82    0.95
  -2  -5   5   -0.14    1.33
  -2  -5   5    1.62    0.52
   2   5  -6   15.12    1.24
   2   5  -6   14.09    1.07
  -2  -5   6   12.58    0.89
  -2  -5   6   13.81    1.21
  -2  -5   6   13.86    1.17
  -2  -5   6   16.68    0.96
  -2  -5   6   13.84    1.23
  -2  -5   6   16.89    2.47
  -2  -5   6   13.53    0.83
  -2  -5   6   13.92    0.78
   2   5  -7    0.65    0.49
   2   5  -7    0.31    0.61
  -2  -5   7    1.09    0.61
  -2  -5   7    1.49    0.67
  -2  -5   7    0.97    0.63
  -2  -5   7    0.84    0.45
  -2  -5   7    0.82    0.41
   2   5  -8    0.68    0.52
   2   5  -8   -0.37    0.53
  -2  -5   8    1.10    0.60
  -2  -5   8    0.64    0.63
  -2  -5   8    0.30    0.46
   2   5  -9    1.94    0.66
  -2  -5   9    2.43    0.55
  -2  -5   9    0.77    0.61
  -2  -5   9    0.78    0.67
  -2  -5  10    1.17    0.50
  -2  -5  10    0.96    0.76
  -2  -5  10    1.81    0.69
   2   4  10    1.14    0.79
   2   4  10    1.39    0.66
  -2  -4 -10    2.76    1.55
   2   4   9    0.11    0.64
   2   4   9   -0.01    0.58
   2   4   9    0.79    0.52
  -2  -4  -9   -2.32    2.72
  -2  -4  -9    0.59    1.54
   2   4   8   -0.37    0.58
   2   4   8    0.59    0.43
   2   4   8    0.02    0.40
   2   4   8    0.56    0.40
  -2  -4  -8    3.72    2.95
  -2  -4  -8   -0.85    1.43
   2   4   7    9.97    0.91
   2   4   7   12.20    0.95
   2   4   7   11.15    0.72
   2   4   7   11.95    1.21
   2   4   7    9.84    0.94
   2   4   7   12.04    0.93
  -2  -4  -7   11.58    3.06
  -2  -4  -7   10.35    1.94
   2   4   6    1.83    0.50
   2   4   6    2.21    0.48
   2   4   6    0.84    0.90
   2   4   6    2.64    0.49
   2   4   6    2.77    0.34
   2   4   6    2.48    0.41
   2   4   6    1.83    0.65
  -2  -4  -6    2.18    1.52
  -2  -4  -6    2.02    0.42
  -2  -4  -6    2.73    2.23
   2   4   5   -0.14    0.77
   2   4   5    0.62    0.46
   2   4   5    0.40    0.35
   2   4   5    0.44    0.20
   2   4   5   -0.12    0.25
   2   4   5    0.19    0.37
   2   4   5    0.41    0.35
   2   4   5   -0.03    0.89
   2   4   5    0.68    0.83
  -2  -4  -5    1.01    0.34
  -2  -4  -5    2.33    1.35
  -2  -4  -5    0.28    0.22
  -2  -4  -5    0.12    0.23
  -2  -4  -5    0.34    1.59
   2   4   4   41.34    1.78
   2   4   4   41.22    2.35
   2   4   4   40.13    2.57
   2   4   4   41.32    1.99
   2   4   4   40.15    1.87
   2   4   4   38.23    2.20
   2   4   4   42.12    1.81
  -2  -4  -4   40.83    1.71
  -2  -4  -4   42.46    3.36
  -2  -4  -4   43.26    2.64
  -2  -4  -4   43.14    1.78
  -2  -4  -4   43.29    1.76
   2   4   3   12.05    0.82
   2   4   3   11.37    0.99
   2   4   3   11.98    0.81
   2   4   3   10.64    1.14
   2   4   3   11.80    0.90
   2   4   3   13.71    1.52
   2   4   3   11.77    1.49
  -2  -4  -3   11.86    0.79
  -2  -4  -3   12.91    1.67
  -2  -4  -3   12.13    0.73
  -2  -4  -3   11.87    0.76
  -2  -4  -3   13.30    2.03
   2   4   2    0.30    0.81
   2   4   2    0.63    0.45
   2   4   2    0.18    0.43
   2   4   2    0.68    0.37
   2   4   2   -0.05    0.56
   2   4   2    0.49    0.36
  -2  -4  -2    0.52    0.30
  -2  -4  -2    1.07    1.21
  -2  -4  -2    0.19    0.35
  -2  -4  -2   -0.18    0.38
  -2  -4  -2   -1.03    0.74
   2   4   1    9.47    0.57
   2   4   1   10.87    0.72
   2   4   1    9.26    0.84
   2   4   1    9.02    0.76
   2   4   1   12.18    0.78
   2   4   1   10.28    0.77
   2   4   1    9.69    1.22
  -2  -4  -1   10.38    0.82
  -2  -4  -1   12.74    1.58
  -2  -4  -1   10.39    0.73
  -2  -4  -1    9.70    0.66
  -2  -4  -1   10.66    1.08
  -2  -4  -1    9.14    0.56
   2   4   0  167.50    6.35
   2   4   0  165.26    6.29
   2   4   0  175.79    6.32
   2   4   0  172.46    6.28
   2   4   0  169.34    6.29
   2   4   0  169.38    6.42
   2   4   0  176.64    6.43
  -2  -4   0  173.36    6.29
  -2  -4   0  171.41    6.29
  -2  -4   0  171.22    6.29
  -2  -4   0  166.84    6.34
  -2  -4   0  181.72    6.51
  -2  -4   0  172.88    6.33
  -2  -4   0  173.27    6.41
   2   4  -1    3.23    0.53
   2   4  -1    2.45    0.41
   2   4  -1    3.12    0.41
  -2  -4   1    2.69    0.48
  -2  -4   1    3.02    0.59
  -2  -4   1    1.70    0.46
  -2  -4   1    3.00    0.41
  -2  -4   1    1.45    0.40
   2   4  -2    1.31    0.50
  -2  -4   2    2.14    0.49
   2   4  -3   11.96    0.75
   2   4  -3   12.35    0.84
   2   4  -3   14.31    1.04
   2   4  -3   12.82    0.93
   2   4  -3   12.14    0.71
  -2  -4   3   12.78    0.77
  -2  -4   3   11.61    0.74
  -2  -4   3   12.24    1.63
  -2  -4   3   12.62    0.81
  -2  -4   3   12.95    0.81
  -2  -4   3   11.67    1.06
  -2  -4   3   12.97    0.93
  -2  -4   3   13.35    0.67
  -2  -4   3   13.11    0.94
   2   4  -4   47.71    2.14
   2   4  -4   46.05    2.14
   2   4  -4   48.54    2.02
  -2  -4   4   48.25    2.14
  -2  -4   4   49.17    2.70
  -2  -4   4   47.85    2.11
  -2  -4   4   46.87    1.93
  -2  -4   4   46.66    2.13
  -2  -4   4   46.32    1.88
  -2  -4   4   46.81    1.93
  -2  -4   4   46.27    2.07
  -2  -4   4   46.62    1.94
   2   4  -5   31.70    1.66
   2   4  -5   31.31    1.52
  -2  -4   5   26.17    2.85
  -2  -4   5   34.14    1.72
  -2  -4   5   31.96    1.46
  -2  -4   5   29.87    1.40
  -2  -4   5   31.05    1.58
  -2  -4   5   31.07    1.64
  -2  -4   5   32.20    1.65
  -2  -4   5   30.69    1.32
  -2  -4   5   28.91    2.28
   2   4  -6   17.30    1.13
   2   4  -6   14.33    1.22
  -2  -4   6   16.02    1.32
  -2  -4   6   15.16    1.32
  -2  -4   6   14.25    2.27
  -2  -4   6   16.20    0.99
  -2  -4   6   17.45    1.24
  -2  -4   6   17.05    1.06
  -2  -4   6   18.30    2.05
  -2  -4   6   16.57    1.14
   2   4  -7    9.18    0.90
   2   4  -7   10.76    1.14
  -2  -4   7   10.35    1.21
  -2  -4   7    7.58    1.03
  -2  -4   7    8.02    0.85
  -2  -4   7    8.63    1.04
  -2  -4   7    8.42    0.82
   2   4  -8    6.37    0.87
  -2  -4   8    6.47    0.84
  -2  -4   8    6.51    0.80
  -2  -4   8    5.47    0.83
  -2  -4   8    6.49    1.06
   2   4  -9   -0.03    0.55
  -2  -4   9    0.12    0.55
  -2  -4   9    0.43    0.38
  -2  -4   9    0.74    0.51
  -2  -4   9    0.79    0.72
  -2  -4   9    0.17    0.39
  -2  -4  10   -0.41    0.33
  -2  -4  10    0.37    0.57
  -2  -4  10    0.26    0.74
   2   3  10    1.99    0.70
   2   3  10    1.54    0.79
  -2  -3 -10    1.66    1.50
   2   3   9    1.39    0.50
   2   3   9    1.38    0.72
   2   3   9    1.01    0.67
  -2  -3  -9   -0.78    1.48
   2   3   8    0.74    0.41
   2   3   8    0.58    0.62
   2   3   8    0.39    0.39
   2   3   8    1.94    0.50
  -2  -3  -8    0.62    2.82
  -2  -3  -8    0.14    1.48
   2   3   7    0.36    0.39
   2   3   7   -0.58    0.29
   2   3   7    0.11    0.34
   2   3   7    0.45    0.43
   2   3   7    0.31    0.35
   2   3   7   -0.40    0.52
  -2  -3  -7   -1.49    2.31
  -2  -3  -7   -0.60    1.41
   2   3   6   -0.26    0.31
   2   3   6    0.10    0.28
   2   3   6   -0.47    0.47
   2   3   6   -0.24    0.35
   2   3   6    0.01    0.31
   2   3   6    0.17    0.38
   2   3   6    0.45    0.37
   2   3   6    1.35    0.89
  -2  -3  -6    0.42    1.40
  -2  -3  -6    0.16    2.27
   2   3   5    0.44    0.25
   2   3   5   -0.63    0.73
   2   3   5    0.46    0.74
   2   3   5    0.53    0.31
   2   3   5    0.36    0.34
   2   3   5    0.29    0.29
   2   3   5    0.24    0.29
   2   3   5   -0.08    0.47
   2   3   5    1.14    1.05
  -2  -3  -5    0.31    0.29
  -2  -3  -5    1.19    1.81
  -2  -3  -5    1.35    1.32
   2   3   4   74.06    3.01
   2   3   4   69.45    2.66
   2   3   4   71.96    3.65
   2   3   4   68.77    2.67
   2   3   4   74.61    3.22
   2   3   4   72.42    2.85
   2   3   4   70.69    2.78
   2   3   4   70.81    3.32
   2   3   4   70.83    2.77
  -2  -3  -4   70.55    2.71
  -2  -3  -4   70.09    2.79
  -2  -3  -4   72.90    2.75
  -2  -3  -4   70.20    3.64
  -2  -3  -4   66.47    4.25
   2   3   3  105.20    3.99
   2   3   3  105.13    4.07
   2   3   3  104.79    3.98
   2   3   3  104.43    4.71
   2   3   3  112.04    4.33
   2   3   3  101.73    4.14
   2   3   3  103.76    4.45
  -2  -3  -3  102.74    5.24
  -2  -3  -3  106.88    3.99
  -2  -3  -3  108.11    3.96
  -2  -3  -3  110.30    4.61
  -2  -3  -3  105.32    4.00
   2   3   2    9.03    0.82
   2   3   2    6.04    0.62
   2   3   2    8.24    1.14
   2   3   2    9.37    0.65
   2   3   2    9.59    1.16
   2   3   2    7.06    0.79
  -2  -3  -2    9.18    1.29
  -2  -3  -2    7.40    1.38
  -2  -3  -2    8.31    0.70
  -2  -3  -2    8.89    0.60
  -2  -3  -2    8.12    0.76
   2   3   1  131.71    5.22
   2   3   1  134.30    5.26
   2   3   1  149.27    5.24
   2   3   1  145.67    5.51
   2   3   1  146.50    5.21
   2   3   1  141.03    5.16
   2   3   1  136.49    5.07
  -2  -3  -1  151.28    5.67
  -2  -3  -1  139.30    5.23
  -2  -3  -1  136.63    5.19
  -2  -3  -1  133.95    5.07
  -2  -3  -1  142.19    5.16
  -2  -3  -1  138.96    5.25
  -2  -3  -1  145.98    5.34
   2   3   0   75.62    2.93
   2   3   0   78.50    2.88
   2   3   0   67.73    2.88
   2   3   0   79.98    2.92
   2   3   0   85.52    2.89
   2   3   0   79.77    3.06
   2   3   0   75.74    3.00
  -2  -3   0   78.03    2.94
  -2  -3   0   74.62    2.98
  -2  -3   0   76.02    2.88
  -2  -3   0   73.21    2.87
  -2  -3   0   75.91    2.89
  -2  -3   0   77.96    3.10
   2   3  -1   29.69    1.27
   2   3  -1   28.27    1.27
   2   3  -1   30.80    1.36
   2   3  -1   27.91    1.31
   2   3  -1   29.54    1.33
  -2  -3   1   30.22    1.39
  -2  -3   1   29.35    1.28
  -2  -3   1   29.03    1.32
  -2  -3   1   27.33    1.27
  -2  -3   1   31.26    1.35
  -2  -3   1   30.06    1.34
   2   3  -2   57.48    2.26
   2   3  -2   56.54    2.21
   2   3  -2   55.84    2.32
   2   3  -2   57.86    2.22
   2   3  -2   56.79    2.29
   2   3  -2   53.33    2.16
  -2  -3   2   55.10    2.30
  -2  -3   2   58.87    2.28
  -2  -3   2   54.63    2.29
  -2  -3   2   56.84    2.24
  -2  -3   2   53.13    2.17
  -2  -3   2   57.57    2.19
   2   3  -3   19.06    1.17
   2   3  -3   18.28    1.01
   2   3  -3   17.39    1.21
   2   3  -3   21.89    1.13
  -2  -3   3   18.32    0.90
  -2  -3   3   18.97    1.13
  -2  -3   3   19.97    1.72
  -2  -3   3   19.29    1.11
  -2  -3   3   19.76    1.15
  -2  -3   3   18.73    1.12
  -2  -3   3   19.32    0.95
  -2  -3   3   20.24    0.95
   2   3  -4   32.28    1.68
   2   3  -4   36.23    1.60
  -2  -3   4   34.47    1.68
  -2  -3   4   34.36    1.54
  -2  -3   4   38.98    2.34
  -2  -3   4   31.38    2.96
  -2  -3   4   33.47    1.70
  -2  -3   4   33.89    1.64
  -2  -3   4   34.12    1.71
  -2  -3   4   36.47    1.44
  -2  -3   4   35.14    1.51
   2   3  -5   -0.59    0.43
   2   3  -5    0.40    0.40
  -2  -3   5    0.05    0.40
  -2  -3   5    0.31    0.47
  -2  -3   5    0.66    0.91
  -2  -3   5   -0.01    0.29
  -2  -3   5    0.30    0.36
  -2  -3   5    0.05    0.45
  -2  -3   5   -1.10    0.90
  -2  -3   5    1.02    0.52
   2   3  -6    5.80    0.76
   2   3  -6    6.58    0.81
  -2  -3   6    4.40    0.63
  -2  -3   6    6.24    0.83
  -2  -3   6    6.90    1.57
  -2  -3   6    5.16    0.65
  -2  -3   6    6.01    0.75
  -2  -3   6    6.67    0.67
  -2  -3   6    6.00    0.88
  -2  -3   6    7.76    1.47
   2   3  -7   11.74    1.08
  -2  -3   7   13.46    1.14
  -2  -3   7   12.26    1.29
  -2  -3   7   11.83    1.23
  -2  -3   7   11.91    0.99
  -2  -3   7    9.53    1.82
  -2  -3   7   10.64    0.88
  -2  -3   7   10.67    0.86
   2   3  -8    7.28    1.00
  -2  -3   8    8.55    0.87
  -2  -3   8    8.28    1.18
  -2  -3   8    7.67    0.82
  -2  -3   8    6.55    0.89
  -2  -3   9   13.94    1.11
  -2  -3   9   10.49    1.17
  -2  -3   9   10.65    0.97
  -2  -3   9    8.67    1.36
  -2  -3   9   12.03    1.09
  -2  -3  10    3.85    0.81
  -2  -3  10    3.42    0.78
  -2  -3  10    4.35    0.81
  -2  -3  10    2.79    0.89
   2   2  10    2.36    0.86
   2   2  10    2.03    0.72
  -2  -2 -10    1.14    1.47
   2   2   9    2.39    0.52
   2   2   9    2.12    0.72
   2   2   9    3.02    0.85
  -2  -2  -9    3.44    1.67
   2   2   8    5.44    0.74
   2   2   8    6.62    1.14
   2   2   8    6.01    0.87
   2   2   8    5.09    0.68
  -2  -2  -8    2.81    1.64
   2   2   7    4.11    0.59
   2   2   7    4.80    0.82
   2   2   7    4.57    0.62
   2   2   7    4.74    0.64
   2   2   7    3.28    0.57
   2   2   7    4.14    0.52
   2   2   7    4.00    0.55
  -2  -2  -7    1.65    2.74
  -2  -2  -7    1.92    1.52
   2   2   6    0.79    0.32
   2   2   6    0.86    0.83
   2   2   6   -0.49    0.83
   2   2   6    0.74    0.35
   2   2   6    0.68    0.51
   2   2   6    0.96    0.41
   2   2   6    0.75    0.38
   2   2   6    0.85    0.32
   2   2   6    1.49    0.44
  -2  -2  -6    2.14    1.40
  -2  -2  -6    0.88    2.43
   2   2   5   24.02    1.95
   2   2   5   32.51    1.42
   2   2   5   30.08    1.48
   2   2   5   31.53    2.08
   2   2   5   34.30    1.47
   2   2   5   32.39    1.42
   2   2   5   34.85    2.68
  -2  -2  -5   35.44    3.71
  -2  -2  -5   32.42    2.70
  -2  -2  -5   32.09    1.41
   2   2   4  108.24    4.99
   2   2   4  103.58    4.25
   2   2   4  112.13    4.55
   2   2   4  104.06    4.05
   2   2   4  110.96    4.05
   2   2   4  104.78    4.55
   2   2   4  113.80    4.11
   2   2   4  105.27    4.01
  -2  -2  -4  105.03    5.62
  -2  -2  -4  108.98    4.96
  -2  -2  -4  106.96    4.01
  -2  -2  -4  107.89    4.07
   2   2   3   65.89    2.63
   2   2   3   65.94    2.75
   2   2   3   66.06    3.48
   2   2   3   63.67    2.50
   2   2   3   69.94    2.58
   2   2   3   65.88    2.56
   2   2   3   70.44    3.03
  -2  -2  -3   66.79    3.32
  -2  -2  -3   67.07    2.75
  -2  -2  -3   68.08    2.53
  -2  -2  -3   63.90    2.57
  -2  -2  -3   71.18    3.99
  -2  -2  -3   66.43    2.51
  -2  -2  -3   66.01    2.57
   2   2   2  147.56    5.59
   2   2   2  162.96    5.55
   2   2   2  145.85    5.50
   2   2   2  158.98    5.77
   2   2   2  138.52    5.62
   2   2   2  151.88    6.18
  -2  -2  -2  152.42    5.52
  -2  -2  -2  149.26    5.56
  -2  -2  -2  160.26    5.94
  -2  -2  -2  147.78    6.38
  -2  -2  -2  147.23    5.64
  -2  -2  -2  146.70    5.51
   2   2   1  530.27   20.33
   2   2   1  555.70   20.56
   2   2   1  575.32   20.36
  -2  -2  -1  549.96   20.34
  -2  -2  -1  589.59   20.67
  -2  -2  -1  592.81   20.44
   2   2   0   14.15    0.74
   2   2   0   13.79    0.73
   2   2   0   13.66    0.84
   2   2   0   13.29    0.71
   2   2   0   15.62    0.77
   2   2   0   16.01    0.93
   2   2   0   13.98    0.68
  -2  -2   0   15.11    1.00
  -2  -2   0   13.58    0.72
  -2  -2   0   14.18    0.83
  -2  -2   0   14.45    0.83
  -2  -2   0   13.94    0.73
  -2  -2   0   13.77    0.69
  -2  -2   0   14.67    0.71
   2   2  -1   85.67    3.25
   2   2  -1   81.65    3.16
   2   2  -1   91.46    3.19
   2   2  -1   88.83    3.24
   2   2  -1   83.61    3.18
   2   2  -1   88.87    3.20
  -2  -2   1   86.05    3.20
  -2  -2   1   82.81    3.23
  -2  -2   1   88.40    3.19
  -2  -2   1   93.60    3.16
  -2  -2   1   81.17    3.23
  -2  -2   1   79.12    3.18
   2   2  -2   55.65    2.13
   2   2  -2   53.37    2.09
   2   2  -2   56.38    2.23
   2   2  -2   53.90    2.28
   2   2  -2   53.40    2.29
   2   2  -2   57.04    2.20
   2   2  -2   57.94    2.27
  -2  -2   2   57.04    2.28
  -2  -2   2   54.66    2.11
  -2  -2   2   53.96    2.26
  -2  -2   2   58.54    2.22
  -2  -2   2   58.12    2.17
  -2  -2   2   58.17    2.16
  -2  -2   2   55.14    2.24
   2   2  -3    9.24    1.15
   2   2  -3    9.72    0.90
   2   2  -3   13.12    0.83
  -2  -2   3   11.58    0.82
  -2  -2   3   12.91    0.70
  -2  -2   3   10.32    0.84
  -2  -2   3    9.28    0.83
  -2  -2   3    8.30    1.55
  -2  -2   3   11.52    1.58
  -2  -2   3    9.65    1.01
   2   2  -4    5.59    0.66
   2   2  -4    5.19    0.71
  -2  -2   4    5.22    0.60
  -2  -2   4    5.81    0.79
  -2  -2   4    5.36    0.66
  -2  -2   4    6.27    0.75
  -2  -2   4    6.07    0.78
  -2  -2   4    5.37    1.13
  -2  -2   4    5.87    0.62
  -2  -2   4    6.52    1.34
   2   2  -5    1.66    0.52
   2   2  -5    0.62    0.39
  -2  -2   5    0.77    0.95
  -2  -2   5    1.71    0.55
  -2  -2   5    1.41    0.41
  -2  -2   5    0.81    0.36
  -2  -2   5   -0.20    1.01
  -2  -2   5    1.61    0.51
  -2  -2   5    1.04    0.41
  -2  -2   5    0.45    0.56
   2   2  -6   14.43    1.08
   2   2  -6   12.76    0.98
  -2  -2   6   13.62    1.29
  -2  -2   6   13.38    0.91
  -2  -2   6   14.11    1.17
  -2  -2   6   14.95    1.00
  -2  -2   6   14.57    1.09
  -2  -2   6   16.53    2.22
  -2  -2   6   14.92    1.95
  -2  -2   6   13.14    0.98
   2   2  -7    7.34    0.94
  -2  -2   7    6.28    0.74
  -2  -2   7    6.32    0.94
  -2  -2   7    6.65    0.84
  -2  -2   7    6.74    0.80
  -2  -2   7    6.29    1.61
  -2  -2   7    5.61    0.66
  -2  -2   7    6.51    0.78
  -2  -2   7    5.81    0.94
  -2  -2   8   15.24    1.47
  -2  -2   8   17.01    1.21
  -2  -2   8   17.76    1.24
  -2  -2   8   15.75    1.10
  -2  -2   8   15.52    1.28
  -2  -2   8   15.99    1.08
  -2  -2   9    2.16    0.65
  -2  -2   9    2.03    0.52
  -2  -2   9    2.83    0.67
  -2  -2   9    3.66    0.90
  -2  -2   9    1.69    0.58
  -2  -2  10    1.33    0.57
  -2  -2  10    0.97    0.61
  -2  -2  10    1.32    0.60
  -2  -2  10    0.26    0.69
   2   1  10    6.27    1.10
   2   1  10    8.46    1.05
  -2  -1 -10    6.07    1.90
   2   1   9    0.70    0.59
   2   1   9    0.45    0.67
  -2  -1  -9    1.22    1.42
   2   1   8    0.63    0.45
   2   1   8    1.15    0.64
   2   1   8    1.40    0.68
   2   1   8    1.06    0.43
  -2  -1  -8    1.19    1.54
   2   1   7   16.66    1.06
   2   1   7   16.66    1.02
   2   1   7   14.53    1.39
   2   1   7   18.76    1.30
   2   1   7   16.50    1.08
  -2  -1  -7   14.30    1.08
  -2  -1  -7   16.61    2.14
   2   1   6    1.60    1.32
   2   1   6    2.97    1.06
   2   1   6    1.02    0.77
   2   1   6    2.04    0.48
   2   1   6    2.64    0.48
   2   1   6    2.06    0.77
   2   1   6    2.93    0.62
   2   1   6    2.62    0.36
   2   1   6    2.10    0.38
   2   1   6    2.09    0.41
  -2  -1  -6    2.33    0.50
  -2  -1  -6    1.43    2.53
  -2  -1  -6    2.66    1.46
   2   1   5   22.75    1.90
   2   1   5   26.09    1.76
   2   1   5   20.38    2.32
   2   1   5   22.47    1.08
   2   1   5   21.92    1.01
   2   1   5   22.60    1.15
   2   1   5   22.05    1.08
   2   1   5   23.14    1.31
   2   1   5   22.07    1.12
  -2  -1  -5   26.34    3.81
  -2  -1  -5   18.26    2.39
  -2  -1  -5   16.75    1.11
   2   1   4   11.75    1.35
   2   1   4   12.37    0.75
   2   1   4   12.70    1.99
   2   1   4   11.86    1.42
   2   1   4   12.30    0.80
   2   1   4   13.54    0.80
   2   1   4   12.72    0.69
   2   1   4   13.01    0.96
   2   1   4   13.70    0.80
  -2  -1  -4   10.56    2.24
  -2  -1  -4   13.04    0.83
  -2  -1  -4   15.75    2.13
   2   1   3   18.87    0.88
   2   1   3   17.36    1.06
   2   1   3   18.17    0.86
   2   1   3   21.95    2.32
   2   1   3   18.10    0.90
   2   1   3   22.37    1.67
   2   1   3   18.88    0.95
  -2  -1  -3   19.08    1.08
  -2  -1  -3   22.32    2.91
  -2  -1  -3   18.43    0.86
  -2  -1  -3   17.98    0.87
  -2  -1  -3   16.95    0.92
  -2  -1  -3   18.02    0.81
  -2  -1  -3   19.68    2.10
   2   1   2  279.25   10.74
   2   1   2  286.91   10.67
   2   1   2  303.89   11.01
   2   1   2  307.69   11.38
   2   1   2  296.05   10.68
   2   1   2  293.88   10.81
  -2  -1  -2  303.72   11.10
  -2  -1  -2  313.68   11.55
  -2  -1  -2  312.12   10.70
  -2  -1  -2  291.94   10.73
  -2  -1  -2  279.01   10.68
  -2  -1  -2  294.43   10.69
  -2  -1  -2  298.00   10.82
   2   1   1  110.44    4.37
   2   1   1  111.20    4.02
   2   1   1   91.70    3.85
   2   1   1  103.88    3.86
   2   1   1  101.87    3.78
   2   1   1  105.78    3.75
  -2  -1  -1  118.09    4.08
  -2  -1  -1   97.76    3.85
  -2  -1  -1   98.66    3.77
  -2  -1  -1  102.14    3.87
  -2  -1  -1  105.02    4.41
   2   1   0  180.94    6.64
   2   1   0  187.76    6.66
   2   1   0  183.17    6.65
   2   1   0  166.39    6.67
   2   1   0  194.91    6.72
  -2  -1   0  187.73    6.67
  -2  -1   0  204.29    6.75
  -2  -1   0  185.58    6.68
  -2  -1   0  175.53    6.62
  -2  -1   0  176.73    6.64
  -2  -1   0  180.72    6.64
  -2  -1   0  184.69    6.62
   2   1  -1  175.17    6.42
   2   1  -1  180.99    6.37
   2   1  -1  174.40    6.41
   2   1  -1  167.88    6.39
   2   1  -1  180.24    6.43
   2   1  -1  179.20    6.42
  -2  -1   1  176.42    6.38
  -2  -1   1  178.68    6.42
  -2  -1   1  171.17    6.37
  -2  -1   1  181.03    6.41
  -2  -1   1  179.63    6.43
  -2  -1   1  177.77    6.40
   2   1  -2   87.89    3.28
   2   1  -2   80.87    3.28
   2   1  -2   89.01    3.42
  -2  -1   2   83.46    3.29
  -2  -1   2   96.65    3.89
  -2  -1   2   88.08    3.25
  -2  -1   2   87.27    3.57
  -2  -1   2   93.43    3.39
  -2  -1   2   77.05    3.26
  -2  -1   2   85.02    3.30
   2   1  -3   37.05    2.03
   2   1  -3   36.06    1.69
   2   1  -3   38.59    1.68
  -2  -1   3   38.48    2.19
  -2  -1   3   36.73    1.69
  -2  -1   3   40.02    1.73
  -2  -1   3   44.07    2.49
  -2  -1   3   43.78    1.65
  -2  -1   3   37.12    1.88
  -2  -1   3   40.80    1.70
   2   1  -4    6.19    0.76
   2   1  -4    7.93    1.30
   2   1  -4    7.15    1.07
   2   1  -4    7.51    0.77
  -2  -1   4    8.82    1.34
  -2  -1   4    7.47    1.16
  -2  -1   4    7.54    0.68
  -2  -1   4    7.30    0.87
  -2  -1   4    7.75    0.71
  -2  -1   4    7.59    0.79
   2   1  -5    1.63    0.45
   2   1  -5    2.94    1.15
   2   1  -5    1.27    0.46
  -2  -1   5    1.07    0.36
  -2  -1   5    1.20    0.40
  -2  -1   5    1.38    0.93
  -2  -1   5    1.19    0.60
  -2  -1   5    1.20    0.50
  -2  -1   5    1.30    0.40
  -2  -1   5    1.35    1.03
   2   1  -6   14.41    1.04
  -2  -1   6   14.68    1.03
  -2  -1   6   15.17    1.29
  -2  -1   6   13.80    1.90
  -2  -1   6   13.32    2.13
  -2  -1   6   15.72    1.01
  -2  -1   6   14.14    0.95
  -2  -1   6   16.91    1.25
  -2  -1   6   15.60    0.97
  -2  -1   7   40.05    2.26
  -2  -1   7   41.53    2.24
  -2  -1   7   43.79    2.06
  -2  -1   7   44.70    2.06
  -2  -1   7   40.56    1.90
  -2  -1   7   37.51    2.84
  -2  -1   7   41.75    3.17
  -2  -1   7   40.37    1.89
  -2  -1   7   43.52    2.02
  -2  -1   7   39.99    1.95
  -2  -1   8    1.89    0.52
  -2  -1   8    0.88    0.53
  -2  -1   8    0.88    0.44
  -2  -1   8    0.99    0.49
  -2  -1   8    0.67    0.44
  -2  -1   8    0.94    0.66
  -2  -1   9    2.71    0.66
  -2  -1   9    2.60    0.66
  -2  -1   9    2.52    0.56
  -2  -1   9    2.89    0.68
  -2  -1   9    2.98    0.85
  -2  -1  10    0.17    0.46
  -2  -1  10    0.74    0.52
  -2  -1  10    0.52    0.56
  -2  -1  10    0.29    0.68
   2   0  10    2.09    0.84
   2   0  10    2.00    0.76
  -2   0 -10   -0.95    1.40
   2   0   9    0.03    0.56
   2   0   9    0.30    0.64
   2   0   9    1.03    0.49
  -2   0  -9   -0.32    1.34
   2   0   8   26.45    1.82
   2   0   8   23.10    1.31
   2   0   8   26.70    1.61
  -2   0  -8   21.34    1.42
  -2   0  -8   21.55    2.79
   2   0   7   -0.63    0.34
   2   0   7    0.07    0.61
   2   0   7    0.29    0.51
   2   0   7    0.46    0.36
   2   0   7    0.02    0.41
  -2   0  -7   -1.02    1.35
  -2   0  -7    0.15    0.49
   2   0   6  126.06    6.15
   2   0   6  154.30    5.36
   2   0   6  146.60    6.00
   2   0   6  136.52    5.45
   2   0   6  145.29    5.32
   2   0   6  139.02    5.39
   2   0   6  142.25    6.75
   2   0   6  159.75    5.87
   2   0   6  140.48    5.61
   2   0   6  139.59    5.43
  -2   0  -6  139.32    5.51
  -2   0  -6  150.31    6.51
   2   0   5    0.52    0.35
   2   0   5    0.12    0.42
   2   0   5   -0.71    0.80
   2   0   5    0.09    0.28
   2   0   5    0.28    0.23
   2   0   5   -0.40    0.60
   2   0   5    0.27    0.28
   2   0   5   -0.06    0.46
   2   0   5    0.58    1.13
   2   0   5   -0.14    0.26
  -2   0  -5   -1.24    1.19
  -2   0  -5   -0.26    0.40
   2   0   4    0.83    0.44
   2   0   4    1.38    0.73
   2   0   4    1.34    0.39
   2   0   4    1.33    0.58
   2   0   4    0.89    1.34
   2   0   4    1.42    0.29
   2   0   4    1.68    0.37
   2   0   4    1.33    0.33
   2   0   4    1.37    0.92
   2   0   4    0.98    0.26
  -2   0  -4   -0.07    2.23
  -2   0  -4    1.14    0.44
  -2   0  -4    1.33    0.45
  -2   0  -4    2.56    1.33
   2   0   3   -0.21    0.39
   2   0   3   -0.40    0.86
   2   0   3   -0.22    0.31
   2   0   3    0.21    1.18
   2   0   3   -0.15    0.21
   2   0   3    0.14    0.23
   2   0   3    0.31    0.31
   2   0   3   -0.13    0.30
  -2   0  -3    1.36    2.12
  -2   0  -3    0.41    0.38
  -2   0  -3   -0.15    0.38
  -2   0  -3   -0.11    0.20
  -2   0  -3    0.24    1.13
  -2   0  -3    0.04    0.25
   2   0   2  736.73   26.39
   2   0   2  753.31   26.06
  -2   0  -2  668.67   26.59
  -2   0  -2  708.27   26.12
   2   0   1   -0.04    0.12
   2   0   1   -0.15    0.30
   2   0   1   -0.02    0.20
   2   0   1   -0.10    0.75
   2   0   1    0.05    0.28
   2   0   1    0.13    0.30
   2   0   1    0.12    0.27
   2   0   1    0.42    1.26
  -2   0  -1    0.20    0.14
  -2   0  -1    0.22    0.28
  -2   0  -1    0.09    0.30
  -2   0  -1   -0.26    0.29
  -2   0  -1    1.74    1.43
  -2   0  -1    0.21    0.75
   2   0   0  479.61   21.76
  -2   0   0  561.62   22.04
   2   0  -1   -0.08    0.19
   2   0  -1    0.13    0.43
   2   0  -1   -0.08    0.37
   2   0  -1    0.19    0.20
   2   0  -1    0.10    0.14
   2   0  -1   -0.13    0.19
   2   0  -1   -0.03    0.25
  -2   0   1   -0.05    0.14
  -2   0   1    0.48    0.36
  -2   0   1   -0.01    0.25
  -2   0   1   -0.10    0.36
  -2   0   1    0.21    0.21
  -2   0   1    0.00    0.16
  -2   0   1    0.22    0.19
   2   0  -2  251.00    9.49
   2   0  -2  283.88    9.79
   2   0  -2  252.97    9.36
  -2   0   2  244.38    9.45
  -2   0   2  253.97    9.35
  -2   0   2  248.83    9.52
  -2   0   2  243.14    9.34
  -2   0   2  279.63    9.36
  -2   0   2  263.75    9.65
   2   0  -3    0.97    0.90
   2   0  -3   -0.79    0.76
   2   0  -3   -0.18    0.36
   2   0  -3   -1.05    1.30
  -2   0   3   -0.20    0.73
  -2   0   3   -0.16    0.31
  -2   0   3    0.51    0.57
  -2   0   3    0.06    0.85
  -2   0   3   -0.51    0.30
  -2   0   3   -0.22    0.28
   2   0  -4   81.59    3.65
   2   0  -4   79.43    3.80
   2   0  -4   76.90    4.73
   2   0  -4   84.68    3.26
  -2   0   4   88.09    4.06
  -2   0   4   85.54    3.22
  -2   0   4   83.82    3.52
  -2   0   4   81.79    3.26
  -2   0   4   82.90    3.25
  -2   0   4   83.97    3.77
  -2   0   4   84.82    3.25
   2   0  -5   -1.23    0.89
   2   0  -5    0.74    1.89
  -2   0   5   -1.39    0.66
  -2   0   5    0.01    0.27
  -2   0   5   -0.43    0.49
  -2   0   5    0.56    1.00
  -2   0   5    0.31    0.37
  -2   0   5    0.23    0.34
  -2   0   5    0.21    0.34
  -2   0   5    0.12    0.35
   2   0  -6   10.16    1.58
  -2   0   6    9.27    1.08
  -2   0   6    9.95    1.69
  -2   0   6    9.32    0.83
  -2   0   6   10.77    0.93
  -2   0   6   11.92    1.63
  -2   0   6    9.99    0.78
  -2   0   6   10.51    1.16
  -2   0   6   10.13    0.83
  -2   0   6    9.67    0.86
   2   0  -7   -1.18    1.21
  -2   0   7    0.16    0.40
  -2   0   7   -0.11    0.53
  -2   0   7   -0.06    0.35
  -2   0   7   -1.50    0.82
  -2   0   7    0.12    0.44
  -2   0   7    0.38    1.19
  -2   0   7    0.19    0.42
  -2   0   7   -0.06    0.50
  -2   0   7    0.10    0.39
  -2   0   8   54.17    2.37
  -2   0   8   55.22    2.50
  -2   0   8   50.71    2.43
  -2   0   8   54.25    2.46
  -2   0   8   50.92    2.71
  -2   0   8   40.85    2.75
  -2   0   8   63.89    2.64
  -2   0   9   -0.18    0.41
  -2   0   9   -0.56    0.59
  -2   0   9   -0.02    0.43
  -2   0   9   -0.34    0.46
  -2   0   9    0.09    0.39
  -2   0  10    1.83    0.83
  -2   0  10    1.09    0.50
  -2   0  10    2.76    0.66
  -2   0  10    1.70    0.63
   2  -1  10    6.19    0.99
   2  -1  10    8.27    1.24
  -2   1 -10    8.45    1.94
   2  -1   9    1.68    0.81
   2  -1   9    0.89    0.64
   2  -1   9    1.14    0.57
  -2   1  -9    2.84    1.66
   2  -1   8    0.67    0.41
   2  -1   8    1.84    0.63
   2  -1   8    1.98    0.81
  -2   1  -8    0.90    1.36
  -2   1  -8    0.26    0.53
   2  -1   7   16.44    0.98
   2  -1   7   13.23    0.97
   2  -1   7   17.10    1.24
   2  -1   7   16.57    1.10
   2  -1   7   16.68    1.49
   2  -1   7   18.75    1.55
  -2   1  -7   16.18    1.24
  -2   1  -7   18.34    2.21
   2  -1   6    3.08    0.52
   2  -1   6    3.90    1.58
   2  -1   6    2.06    1.04
   2  -1   6    1.92    0.76
   2  -1   6    3.62    0.60
   2  -1   6    3.21    0.76
   2  -1   6    2.52    0.40
   2  -1   6    2.38    0.35
   2  -1   6    3.04    0.44
   2  -1   6    2.84    0.42
  -2   1  -6    2.98    1.47
  -2   1  -6    1.67    0.56
   2  -1   5   21.41    2.49
   2  -1   5   22.39    2.05
   2  -1   5   26.15    1.06
   2  -1   5   23.87    1.10
   2  -1   5   23.20    1.29
   2  -1   5   22.64    1.51
   2  -1   5   23.33    1.09
   2  -1   5   22.11    1.11
   2  -1   5   23.37    1.20
   2  -1   5   21.56    1.54
  -2   1  -5   23.23    2.38
  -2   1  -5   24.40    1.33
   2  -1   4   12.67    0.74
   2  -1   4   12.82    0.69
   2  -1   4   12.02    0.83
   2  -1   4   14.25    0.75
   2  -1   4   12.67    1.77
   2  -1   4   13.44    0.70
   2  -1   4   12.96    0.89
   2  -1   4   12.82    1.12
   2  -1   4   13.46    1.93
  -2   1  -4   11.57    1.68
  -2   1  -4   11.92    0.90
  -2   1  -4   12.61    0.95
   2  -1   3   24.00    2.65
   2  -1   3   17.28    0.91
   2  -1   3   19.71    1.24
   2  -1   3   19.35    0.83
   2  -1   3   18.06    0.96
   2  -1   3   19.15    0.86
   2  -1   3   19.16    0.86
   2  -1   3   19.88    1.02
   2  -1   3   17.19    1.93
  -2   1  -3   17.91    0.85
  -2   1  -3   18.26    0.83
  -2   1  -3   16.31    1.05
  -2   1  -3   20.71    2.21
  -2   1  -3   18.37    1.03
   2  -1   2  303.15   11.01
   2  -1   2  312.35   11.46
   2  -1   2  303.09   12.11
   2  -1   2  310.61   10.98
   2  -1   2  308.02   10.93
   2  -1   2  297.05   11.03
   2  -1   2  303.15   11.15
  -2   1  -2  304.92   11.04
  -2   1  -2  310.19   11.00
  -2   1  -2  297.40   10.98
  -2   1  -2  318.54   11.51
  -2   1  -2  287.57   11.04
   2  -1   1  114.00    4.06
   2  -1   1  111.58    4.43
   2  -1   1  110.03    4.14
   2  -1   1  107.13    4.06
   2  -1   1  116.20    4.10
   2  -1   1  108.21    4.07
  -2   1  -1  108.42    4.06
  -2   1  -1  111.89    4.15
  -2   1  -1  109.89    4.07
  -2   1  -1  110.87    4.47
  -2   1  -1  107.44    4.08
   2  -1   0  179.93    6.68
   2  -1   0  195.47    6.75
   2  -1   0  188.14    6.68
   2  -1   0  177.18    6.69
  -2   1   0  187.78    6.68
  -2   1   0  195.06    6.77
  -2   1   0  176.84    6.69
  -2   1   0  177.40    6.67
  -2   1   0  184.31    6.70
   2  -1  -1  165.24    6.12
   2  -1  -1  168.62    6.24
   2  -1  -1  171.10    6.10
   2  -1  -1  173.85    6.23
  -2   1   1  167.67    6.22
  -2   1   1  160.16    6.12
  -2   1   1  173.36    6.11
  -2   1   1  164.79    6.19
  -2   1   1  175.65    6.14
   2  -1  -2   89.88    3.64
   2  -1  -2   81.05    3.40
   2  -1  -2   80.09    3.31
  -2   1   2   81.73    3.43
  -2   1   2   79.77    3.09
  -2   1   2   80.48    3.01
  -2   1   2   81.72    3.36
  -2   1   2   77.89    3.34
  -2   1   2   81.57    3.01
  -2   1   2   86.05    3.12
  -2   1   2   81.96    3.07
   2  -1  -3   41.21    2.82
   2  -1  -3   35.36    2.19
   2  -1  -3   33.40    2.15
  -2   1   3   37.77    1.59
  -2   1   3   38.91    1.60
  -2   1   3   42.10    1.67
  -2   1   3   35.71    1.62
  -2   1   3   38.30    2.00
  -2   1   3   44.45    2.18
  -2   1   3   36.52    2.28
   2  -1  -4    6.27    1.09
   2  -1  -4    9.87    1.90
   2  -1  -4    5.55    1.14
  -2   1   4    6.99    0.60
  -2   1   4    7.27    0.70
  -2   1   4    8.57    1.39
  -2   1   4    7.22    1.06
  -2   1   4    8.61    1.06
  -2   1   4    6.88    0.65
  -2   1   4    7.29    0.68
   2  -1  -5   -0.76    1.55
   2  -1  -5    1.31    1.00
  -2   1   5    1.12    0.75
  -2   1   5    0.94    0.65
  -2   1   5    0.67    0.38
  -2   1   5    0.75    0.37
  -2   1   5    0.52    0.44
  -2   1   5    1.52    0.43
  -2   1   5    2.76    1.07
  -2   1   5    0.97    0.33
   2  -1  -6   15.79    2.01
   2  -1  -6    7.88    2.36
  -2   1   6   15.06    1.10
  -2   1   6   12.75    1.98
  -2   1   6   14.11    0.93
  -2   1   6   12.93    0.96
  -2   1   6   16.89    1.59
  -2   1   6   14.04    0.96
  -2   1   6   14.10    0.88
  -2   1   6   13.03    1.39
   2  -1  -7   29.29    4.48
   2  -1  -7   44.47    3.03
  -2   1   7   40.85    1.87
  -2   1   7   42.52    2.10
  -2   1   7   41.22    2.64
  -2   1   7   42.51    1.96
  -2   1   7   38.68    1.94
  -2   1   7   41.13    1.92
   2  -1  -8    1.23    1.41
  -2   1   8    0.83    0.38
  -2   1   8    0.85    0.45
  -2   1   8    0.76    0.62
  -2   1   8    1.00    0.59
  -2   1   9    1.40    0.54
  -2   1   9    2.91    0.55
  -2   1   9    3.84    0.81
  -2   1   9    2.31    0.60
  -2   1   9    3.66    0.90
  -2   1  10    0.43    0.54
  -2   1  10    0.04    0.36
  -2   1  10    1.30    0.58
  -2   1  10    0.16    0.67
   2  -2  10    2.28    0.91
   2  -2  10    1.37    0.66
   2  -2  10    1.56    0.76
   2  -2   9    2.09    0.70
   2  -2   9    1.08    0.80
  -2   2  -9    2.44    0.65
  -2   2  -9    1.99    1.56
   2  -2   8    5.01    0.94
   2  -2   8    5.07    0.68
   2  -2   8    5.19    0.81
  -2   2  -8    6.63    0.92
  -2   2  -8    1.47    1.42
   2  -2   7    3.17    0.94
   2  -2   7    4.52    0.63
   2  -2   7    4.38    0.71
   2  -2   7    4.52    0.87
   2  -2   7    5.69    0.72
   2  -2   7    3.75    0.51
  -2   2  -7    3.16    1.42
  -2   2  -7    4.69    0.77
   2  -2   6   -0.31    0.37
   2  -2   6    0.34    0.44
   2  -2   6    1.61    1.44
   2  -2   6    2.07    1.18
   2  -2   6    1.11    0.28
   2  -2   6    0.55    0.71
   2  -2   6    0.49    0.32
   2  -2   6    0.95    0.32
   2  -2   6    1.51    0.62
   2  -2   6    1.04    0.35
  -2   2  -6    1.19    0.58
  -2   2  -6    0.92    1.37
   2  -2   5   31.93    1.91
   2  -2   5   32.02    1.53
   2  -2   5   31.87    1.37
   2  -2   5   32.07    1.35
   2  -2   5   30.97    1.76
   2  -2   5   32.55    1.37
   2  -2   5   27.83    2.85
   2  -2   5   31.18    1.40
   2  -2   5   29.66    2.40
   2  -2   5   33.37    1.56
  -2   2  -5   28.15    2.56
  -2   2  -5   32.74    1.63
   2  -2   4  108.57    4.07
   2  -2   4  100.10    5.62
   2  -2   4  112.23    4.12
   2  -2   4  107.12    4.39
   2  -2   4  108.40    4.05
   2  -2   4  110.64    4.05
   2  -2   4  107.38    4.95
   2  -2   4  108.22    4.20
   2  -2   4  110.08    4.20
  -2   2  -4  112.46    4.24
  -2   2  -4  108.84    4.26
  -2   2  -4  111.47    4.99
   2  -2   3   66.43    2.56
   2  -2   3   69.36    2.83
   2  -2   3   70.22    3.44
   2  -2   3   65.24    2.50
   2  -2   3   69.78    2.61
   2  -2   3   61.49    4.28
   2  -2   3   66.94    2.62
   2  -2   3   66.35    2.66
  -2   2  -3   67.48    2.65
  -2   2  -3   68.11    2.54
  -2   2  -3   64.53    3.46
  -2   2  -3   68.45    2.54
  -2   2  -3   63.89    2.71
  -2   2  -3   64.57    2.54
   2  -2   2  156.68    6.27
   2  -2   2  158.65    5.72
   2  -2   2  157.10    5.75
   2  -2   2  157.29    5.71
   2  -2   2  154.13    5.87
   2  -2   2  155.59    5.62
   2  -2   2  147.97    5.76
  -2   2  -2  148.51    5.72
  -2   2  -2  163.82    6.33
  -2   2  -2  157.32    5.88
  -2   2  -2  154.56    5.72
  -2   2  -2  161.13    5.64
  -2   2  -2  157.01    5.72
  -2   2  -2  153.96    5.79
   2  -2   1  656.58   23.94
  -2   2  -1  662.67   23.93
   2  -2   0   14.48    0.65
   2  -2   0   14.05    0.91
   2  -2   0   13.25    0.74
   2  -2   0   13.94    0.80
   2  -2   0   13.19    0.78
   2  -2   0   15.54    0.81
   2  -2   0   14.16    1.23
  -2   2   0   13.99    0.77
  -2   2   0   12.48    0.80
  -2   2   0   12.88    1.10
  -2   2   0   14.24    0.88
  -2   2   0   13.32    0.77
  -2   2   0   13.57    0.76
  -2   2   0   14.40    0.65
   2  -2  -1   78.93    3.20
   2  -2  -1   77.51    2.99
   2  -2  -1   75.64    3.00
   2  -2  -1   91.36    2.98
   2  -2  -1   78.54    3.20
  -2   2   1   77.81    3.03
  -2   2   1   79.02    3.16
  -2   2   1   75.78    3.01
  -2   2   1   77.06    2.99
  -2   2   1   88.40    3.00
  -2   2   1   81.41    3.18
   2  -2  -2   55.71    2.05
   2  -2  -2   55.50    2.08
   2  -2  -2   50.37    2.53
   2  -2  -2   52.77    2.05
   2  -2  -2   55.59    2.73
   2  -2  -2   53.27    2.11
  -2   2   2   55.75    2.07
  -2   2   2   51.58    2.07
  -2   2   2   52.98    2.09
  -2   2   2   54.93    2.52
  -2   2   2   51.29    2.11
  -2   2   2   56.10    2.49
   2  -2  -3   12.30    1.56
   2  -2  -3   11.39    0.71
   2  -2  -3    7.14    1.10
   2  -2  -3    9.41    1.44
  -2   2   3    9.47    1.51
  -2   2   3   10.14    0.68
  -2   2   3   10.48    0.72
  -2   2   3    8.80    0.64
  -2   2   3   10.60    0.78
  -2   2   3   10.62    0.65
  -2   2   3    9.78    0.61
  -2   2   3   10.00    1.26
  -2   2   3    8.91    1.20
   2  -2  -4    4.93    1.65
   2  -2  -4    4.67    1.10
   2  -2  -4    5.37    1.09
  -2   2   4    4.66    0.87
  -2   2   4    6.12    0.50
  -2   2   4    5.28    0.48
  -2   2   4    6.34    0.57
  -2   2   4    5.64    0.60
  -2   2   4    5.00    1.08
  -2   2   4    4.40    0.86
  -2   2   4    6.02    0.65
  -2   2   4    6.16    0.64
   2  -2  -5    0.96    1.03
   2  -2  -5    1.67    1.50
  -2   2   5    0.69    0.32
  -2   2   5   -0.33    0.88
  -2   2   5    0.59    0.68
  -2   2   5    0.85    0.34
  -2   2   5    1.51    0.39
  -2   2   5    1.47    0.41
  -2   2   5    1.83    0.80
  -2   2   5    0.04    0.45
   2  -2  -6   13.19    1.68
   2  -2  -6   14.26    2.58
  -2   2   6   13.52    0.88
  -2   2   6   10.72    1.41
  -2   2   6   14.44    1.11
  -2   2   6   13.79    1.00
  -2   2   6   11.74    1.52
  -2   2   6   14.27    1.88
  -2   2   6   14.28    0.91
  -2   2   6   12.91    0.92
   2  -2  -7    6.61    1.54
   2  -2  -7    5.21    2.38
  -2   2   7    7.39    0.81
  -2   2   7    6.01    0.80
  -2   2   7    6.12    1.20
  -2   2   7    6.24    0.74
  -2   2   7    7.67    0.97
  -2   2   7    6.13    0.68
   2  -2  -8    6.48    2.95
   2  -2  -8   17.81    2.20
  -2   2   8   14.90    1.07
  -2   2   8   15.18    1.29
  -2   2   8   16.10    1.05
  -2   2   9    3.36    0.88
  -2   2   9    2.07    0.70
  -2   2   9    1.93    0.54
  -2   2   9    3.10    0.53
  -2   2   9    2.19    0.67
  -2   2  10    2.61    0.72
  -2   2  10    0.15    0.68
  -2   2  10    1.10    0.65
  -2   2  10    0.85    0.46
   2  -3  10    2.12    0.79
   2  -3  10    2.66    0.97
   2  -3   9    1.41    0.81
   2  -3   9    0.75    0.61
   2  -3   9    0.66    0.66
  -2   3  -9    1.75    0.67
   2  -3   8    0.18    0.73
   2  -3   8    0.40    0.37
   2  -3   8    1.77    0.62
  -2   3  -8    0.71    1.36
  -2   3  -8    0.54    0.62
   2  -3   7    0.13    0.31
   2  -3   7   -0.36    0.62
   2  -3   7    0.12    0.74
   2  -3   7   -0.18    0.45
   2  -3   7   -0.15    0.34
  -2   3  -7    0.80    1.34
  -2   3  -7    0.05    0.56
   2  -3   6   -0.59    0.57
   2  -3   6    0.08    0.30
   2  -3   6   -0.14    0.30
   2  -3   6   -0.23    0.36
   2  -3   6    0.23    0.69
   2  -3   6    0.05    0.26
   2  -3   6   -0.45    1.26
   2  -3   6    0.19    0.27
   2  -3   6    0.20    0.45
  -2   3  -6   -0.51    0.52
  -2   3  -6    0.81    1.18
   2  -3   5   -0.58    0.96
   2  -3   5    0.52    0.32
   2  -3   5    0.50    0.65
   2  -3   5    0.28    0.28
   2  -3   5    0.31    0.40
   2  -3   5    0.80    1.56
   2  -3   5    0.27    0.28
   2  -3   5    0.61    0.56
   2  -3   5    0.78    0.36
  -2   3  -5    0.20    0.32
  -2   3  -5    1.26    0.56
  -2   3  -5   -0.10    1.10
   2  -3   4   74.65    3.01
   2  -3   4   75.55    2.89
   2  -3   4   70.80    4.77
   2  -3   4   73.34    3.16
   2  -3   4   70.96    3.77
   2  -3   4   73.46    2.91
   2  -3   4   74.64    2.93
   2  -3   4   79.23    2.82
  -2   3  -4   76.46    2.98
  -2   3  -4   73.55    3.06
  -2   3  -4   70.17    3.78
  -2   3  -4   74.48    2.87
   2  -3   3  106.42    4.79
   2  -3   3  110.57    4.31
   2  -3   3  107.12    4.07
   2  -3   3  110.17    4.10
   2  -3   3  107.06    3.97
   2  -3   3  109.54    4.06
   2  -3   3  108.06    4.15
  -2   3  -3  106.58    4.04
  -2   3  -3  111.36    4.86
  -2   3  -3  103.08    4.28
  -2   3  -3  108.46    4.05
  -2   3  -3  108.47    4.09
  -2   3  -3  101.48    4.18
  -2   3  -3  114.11    4.01
   2  -3   2    9.65    0.70
   2  -3   2    7.67    1.22
   2  -3   2    9.60    0.76
   2  -3   2    9.83    0.52
   2  -3   2    9.53    0.83
   2  -3   2   10.10    0.66
   2  -3   2   10.64    0.91
  -2   3  -2    9.50    0.62
  -2   3  -2    9.62    0.90
  -2   3  -2    9.97    0.71
  -2   3  -2   10.19    0.87
  -2   3  -2   10.92    0.57
  -2   3  -2    9.97    0.73
  -2   3  -2    9.87    1.44
   2  -3   1  147.03    5.47
   2  -3   1  154.31    5.59
   2  -3   1  154.10    5.50
   2  -3   1  142.54    5.59
   2  -3   1  156.30    5.97
   2  -3   1  156.30    5.58
   2  -3   1  149.64    5.66
  -2   3  -1  155.10    5.90
  -2   3  -1  151.92    5.65
  -2   3  -1  147.16    5.49
  -2   3  -1  150.73    5.47
  -2   3  -1  144.82    5.60
  -2   3  -1  153.37    5.60
   2  -3   0   75.29    2.84
   2  -3   0   74.80    2.96
   2  -3   0   76.96    3.11
   2  -3   0   81.07    2.90
   2  -3   0   73.68    3.04
   2  -3   0   74.38    2.93
  -2   3   0   75.00    2.99
  -2   3   0   73.06    2.91
  -2   3   0   79.98    2.91
  -2   3   0   76.95    2.96
  -2   3   0   76.75    2.84
  -2   3   0   76.30    2.94
   2  -3  -1   27.78    1.20
   2  -3  -1   27.34    1.63
   2  -3  -1   27.25    1.25
   2  -3  -1   26.90    1.59
  -2   3   1   29.49    1.24
  -2   3   1   26.35    1.52
  -2   3   1   29.53    1.30
  -2   3   1   27.60    1.22
  -2   3   1   28.23    1.30
  -2   3   1   27.83    1.52
   2  -3  -2   50.37    2.61
   2  -3  -2   51.26    2.07
   2  -3  -2   53.86    2.08
   2  -3  -2   56.01    2.58
   2  -3  -2   52.99    2.09
   2  -3  -2   53.78    2.04
  -2   3   2   52.21    2.10
  -2   3   2   50.90    2.10
  -2   3   2   52.42    2.13
  -2   3   2   52.05    2.47
  -2   3   2   51.38    2.44
  -2   3   2   55.17    2.04
   2  -3  -3   17.09    0.82
   2  -3  -3   16.66    1.72
   2  -3  -3   18.05    0.93
   2  -3  -3   17.94    0.83
   2  -3  -3   17.03    0.87
   2  -3  -3   16.71    2.10
  -2   3   3   19.54    1.52
  -2   3   3   16.94    1.53
  -2   3   3   17.52    0.97
  -2   3   3   18.30    0.91
  -2   3   3   18.11    0.86
  -2   3   3   18.56    0.98
   2  -3  -4   32.34    2.21
   2  -3  -4   33.12    1.49
   2  -3  -4   31.91    2.18
   2  -3  -4   35.20    2.86
  -2   3   4   34.27    1.52
  -2   3   4   32.45    1.44
  -2   3   4   33.15    2.24
  -2   3   4   33.71    1.42
  -2   3   4   31.76    1.98
  -2   3   4   32.17    1.45
  -2   3   4   34.45    1.82
  -2   3   4   34.47    1.42
   2  -3  -5    1.26    1.57
   2  -3  -5   -0.41    0.96
  -2   3   5    0.33    0.34
  -2   3   5    0.14    0.31
  -2   3   5    0.18    0.25
  -2   3   5    0.30    0.64
  -2   3   5    0.11    0.67
  -2   3   5    0.44    0.30
  -2   3   5    0.11    0.27
  -2   3   5   -0.05    0.44
  -2   3   5   -0.34    0.29
  -2   3   5    0.74    0.91
   2  -3  -6    3.62    1.30
   2  -3  -6    5.59    2.06
  -2   3   6    4.90    0.65
  -2   3   6    5.75    0.58
  -2   3   6    3.44    0.86
  -2   3   6    5.20    0.53
  -2   3   6    5.03    0.68
  -2   3   6    4.78    0.60
  -2   3   6    5.10    0.60
  -2   3   6    4.17    1.12
  -2   3   6    7.10    0.90
  -2   3   6    5.33    0.99
   2  -3  -7   11.38    1.75
   2  -3  -7    9.47    2.48
  -2   3   7   12.24    0.87
  -2   3   7   14.20    1.19
  -2   3   7   10.94    1.53
  -2   3   7   11.28    0.92
  -2   3   7   11.84    1.02
  -2   3   7   12.68    0.93
   2  -3  -8    4.55    2.68
   2  -3  -8    7.04    1.63
  -2   3   8    6.53    0.93
  -2   3   8    5.02    0.66
  -2   3   8    8.14    0.82
   2  -3  -9    6.55    3.20
   2  -3  -9   10.47    1.97
  -2   3   9   10.30    1.17
  -2   3   9    9.92    0.93
  -2   3  10    2.43    0.57
  -2   3  10    3.52    0.76
  -2   3  10    2.45    0.72
  -2   3  10    2.72    0.89
   2  -4  10    0.17    0.58
   2  -4  10    0.00    0.74
  -2   4 -10    0.23    0.56
   2  -4   9    1.14    0.63
   2  -4   9    0.76    0.80
   2  -4   9    0.46    0.62
  -2   4  -9    1.25    0.69
   2  -4   8    0.31    0.74
   2  -4   8    0.71    0.53
   2  -4   8   -0.05    0.51
   2  -4   8   -0.14    0.59
  -2   4  -8   -0.55    0.55
   2  -4   7   11.54    0.81
   2  -4   7   11.00    1.00
   2  -4   7   10.47    1.40
   2  -4   7   12.85    1.44
   2  -4   7   11.12    0.78
  -2   4  -7   14.27    1.24
  -2   4  -7    9.79    1.85
   2  -4   6    2.52    0.83
   2  -4   6    2.06    0.77
   2  -4   6    1.85    0.58
   2  -4   6    2.24    0.50
   2  -4   6    2.76    0.43
   2  -4   6    1.75    0.39
   2  -4   6    3.01    0.41
   2  -4   6    1.98    0.40
  -2   4  -6    0.92    1.24
  -2   4  -6    2.46    0.66
   2  -4   5    0.48    0.34
   2  -4   5    0.11    0.60
   2  -4   5    0.71    0.32
   2  -4   5    0.07    0.98
   2  -4   5   -0.10    0.41
   2  -4   5   -1.44    1.51
   2  -4   5    0.08    0.25
   2  -4   5   -0.16    0.33
   2  -4   5    0.29    0.58
  -2   4  -5    0.12    1.11
  -2   4  -5    0.61    0.56
  -2   4  -5   -0.06    0.31
   2  -4   4   42.98    2.75
   2  -4   4   43.39    1.78
   2  -4   4   42.08    1.80
   2  -4   4   41.00    1.81
   2  -4   4   43.20    2.09
   2  -4   4   43.51    1.71
   2  -4   4   41.68    1.91
  -2   4  -4   44.52    1.77
  -2   4  -4   42.76    1.75
  -2   4  -4   40.94    1.72
  -2   4  -4   43.55    2.10
  -2   4  -4   42.79    1.83
  -2   4  -4   40.90    1.99
  -2   4  -4   42.92    2.79
   2  -4   3   13.78    1.51
   2  -4   3   11.83    0.75
   2  -4   3   11.37    0.81
   2  -4   3   11.98    0.78
   2  -4   3   11.65    0.92
   2  -4   3   12.59    0.67
   2  -4   3   11.89    1.05
  -2   4  -3    8.87    1.36
  -2   4  -3   11.53    0.73
  -2   4  -3   11.71    0.72
  -2   4  -3   12.36    0.69
  -2   4  -3   11.11    0.96
  -2   4  -3   10.73    0.75
  -2   4  -3   12.03    1.04
   2  -4   2    0.79    0.42
   2  -4   2    0.44    0.50
   2  -4   2   -0.92    0.88
   2  -4   2    0.59    0.27
   2  -4   2    0.26    0.35
   2  -4   2    0.52    0.42
   2  -4   2    0.54    0.45
  -2   4  -2    0.64    0.49
  -2   4  -2    1.84    0.99
  -2   4  -2    0.66    0.37
  -2   4  -2    1.08    0.53
  -2   4  -2    0.73    0.26
  -2   4  -2    0.43    0.30
   2  -4   1   10.89    0.83
   2  -4   1   11.03    1.03
   2  -4   1   12.09    0.81
   2  -4   1   10.91    0.79
   2  -4   1   11.55    0.71
   2  -4   1   10.14    0.62
   2  -4   1   11.62    0.86
  -2   4  -1    9.57    0.82
  -2   4  -1   11.45    0.75
  -2   4  -1   11.55    0.94
  -2   4  -1   11.21    0.68
  -2   4  -1   11.04    0.91
  -2   4  -1    9.70    0.84
   2  -4   0  173.90    6.48
   2  -4   0  173.32    6.48
   2  -4   0  167.14    6.47
   2  -4   0  167.33    6.55
   2  -4   0  181.80    6.41
   2  -4   0  170.27    6.61
   2  -4   0  168.90    6.37
   2  -4   0  172.14    6.39
  -2   4   0  173.64    6.50
  -2   4   0  182.40    6.54
  -2   4   0  184.27    6.43
  -2   4   0  177.25    6.43
  -2   4   0  178.98    6.38
  -2   4   0  174.90    6.49
   2  -4  -1    1.94    0.38
   2  -4  -1    0.89    0.72
   2  -4  -1    0.38    0.32
   2  -4  -1    1.43    0.35
   2  -4  -1    1.53    0.70
  -2   4   1    1.03    0.46
  -2   4   1    1.87    0.65
  -2   4   1    1.27    0.38
  -2   4   1    1.36    0.36
  -2   4   1    2.35    0.66
  -2   4   1    0.68    0.36
   2  -4  -2    1.76    0.86
   2  -4  -2    1.80    0.91
  -2   4   2    1.05    0.43
  -2   4   2    1.63    0.70
  -2   4   2    1.92    0.39
   2  -4  -3   11.48    0.72
   2  -4  -3   10.02    1.47
   2  -4  -3   11.99    0.71
   2  -4  -3   12.05    0.78
   2  -4  -3   14.52    1.66
   2  -4  -3   12.26    0.68
  -2   4   3   11.95    1.31
  -2   4   3   12.74    0.71
  -2   4   3   11.84    0.86
  -2   4   3   14.09    1.47
  -2   4   3   11.93    0.81
  -2   4   3   13.52    0.86
   2  -4  -4   37.99    3.01
   2  -4  -4   50.34    2.65
   2  -4  -4   45.78    2.51
   2  -4  -4   43.97    1.92
   2  -4  -4   44.84    1.78
  -2   4   4   45.42    1.81
  -2   4   4   46.77    1.83
  -2   4   4   41.33    2.07
  -2   4   4   43.67    2.51
  -2   4   4   45.09    1.90
  -2   4   4   44.82    2.39
  -2   4   4   45.57    1.91
  -2   4   4   46.83    1.94
   2  -4  -5   29.19    2.28
   2  -4  -5   27.09    2.93
   2  -4  -5   29.81    1.42
  -2   4   5   29.91    1.39
  -2   4   5   32.58    1.69
  -2   4   5   31.62    1.34
  -2   4   5   27.07    2.14
  -2   4   5   31.09    1.46
  -2   4   5   31.32    1.41
  -2   4   5   26.08    1.88
  -2   4   5   29.03    1.71
  -2   4   5   29.47    1.38
   2  -4  -6   15.88    2.09
   2  -4  -6   14.34    2.39
  -2   4   6   14.63    1.00
  -2   4   6   16.48    1.24
  -2   4   6   13.45    1.41
  -2   4   6   14.52    1.02
  -2   4   6   14.77    0.96
  -2   4   6   14.57    0.89
  -2   4   6   15.28    0.93
  -2   4   6   17.75    0.96
  -2   4   6   18.66    1.89
   2  -4  -7    9.52    1.70
   2  -4  -7   10.32    2.52
  -2   4   7    7.19    0.93
  -2   4   7    7.40    0.70
  -2   4   7    8.64    0.72
  -2   4   7    8.70    1.23
  -2   4   7    8.89    0.82
  -2   4   7    7.71    0.71
  -2   4   7    7.76    0.83
   2  -4  -8    7.68    1.63
   2  -4  -8    7.14    2.66
  -2   4   8    5.35    0.68
  -2   4   8    7.62    1.06
  -2   4   8    5.58    0.69
   2  -4  -9    0.23    1.38
   2  -4  -9    3.61    2.59
  -2   4   9    0.02    0.58
  -2   4   9    0.51    0.43
   2  -4 -10   -1.81    2.50
  -2   4  10   -0.11    0.56
  -2   4  10    0.07    0.44
  -2   4  10    0.97    0.69
   2  -5  10    1.10    0.81
   2  -5  10    0.43    0.59
  -2   5 -10   -0.17    0.51
   2  -5   9    5.45    0.89
   2  -5   9    5.54    1.03
  -2   5  -9    7.59    1.04
   2  -5   8    8.50    0.98
   2  -5   8    8.91    0.72
   2  -5   8    8.29    1.16
   2  -5   8    8.00    1.16
   2  -5   8    9.45    0.76
  -2   5  -8    9.00    1.21
   2  -5   7   17.10    1.40
   2  -5   7   16.75    1.02
   2  -5   7   17.57    1.01
   2  -5   7   19.68    1.61
   2  -5   7   18.77    1.20
   2  -5   7   18.70    1.07
  -2   5  -7   16.69    1.39
   2  -5   6   18.65    1.09
   2  -5   6   17.14    1.44
   2  -5   6   18.33    1.00
   2  -5   6   19.06    1.55
   2  -5   6   17.03    1.00
   2  -5   6   17.92    1.02
   2  -5   6   18.49    1.35
  -2   5  -6   18.69    1.37
  -2   5  -6   16.46    1.03
   2  -5   5    0.65    0.35
   2  -5   5   -0.09    1.02
   2  -5   5    0.33    0.32
   2  -5   5    1.15    0.67
   2  -5   5    0.99    0.60
   2  -5   5    0.72    0.33
   2  -5   5    0.85    0.49
   2  -5   5    0.63    0.36
  -2   5  -5    0.56    0.57
  -2   5  -5    1.01    1.22
  -2   5  -5    0.16    0.48
  -2   5  -5    0.13    0.35
   2  -5   4    1.36    1.00
   2  -5   4    0.71    0.36
   2  -5   4    0.40    0.54
   2  -5   4    0.31    0.43
   2  -5   4    0.67    0.29
   2  -5   4    1.04    0.36
   2  -5   4    1.39    0.40
  -2   5  -4    0.93    0.55
  -2   5  -4    1.48    1.20
  -2   5  -4    0.59    0.31
  -2   5  -4    1.10    0.33
  -2   5  -4    1.22    0.55
  -2   5  -4    0.94    0.31
   2  -5   3    0.31    0.34
   2  -5   3    0.97    0.47
   2  -5   3    0.38    0.64
   2  -5   3    0.00    0.38
   2  -5   3   -0.09    0.28
   2  -5   3    0.60    0.94
   2  -5   3    0.03    0.40
   2  -5   3    0.12    0.44
  -2   5  -3    0.11    0.52
  -2   5  -3    0.41    0.31
  -2   5  -3    0.36    0.30
  -2   5  -3    0.36    0.34
  -2   5  -3    0.24    0.26
  -2   5  -3    0.17    0.47
   2  -5   2   83.74    3.78
   2  -5   2   78.55    3.26
   2  -5   2   77.17    3.22
   2  -5   2   83.07    3.39
   2  -5   2   82.53    3.24
   2  -5   2   82.84    3.24
   2  -5   2   81.86    3.06
  -2   5  -2   87.07    3.30
  -2   5  -2   79.49    3.32
  -2   5  -2   80.66    3.08
  -2   5  -2   79.49    3.22
   2  -5   1    7.66    0.71
   2  -5   1    6.71    1.02
   2  -5   1    7.57    0.56
   2  -5   1    8.33    0.77
   2  -5   1    6.97    0.99
   2  -5   1    7.30    0.78
   2  -5   1    7.28    0.80
   2  -5   1    7.82    0.78
  -2   5  -1    8.07    0.69
  -2   5  -1    8.63    0.86
  -2   5  -1    7.13    0.64
  -2   5  -1    7.80    0.84
  -2   5  -1    8.42    0.92
  -2   5  -1    7.54    0.77
   2  -5   0    2.81    0.35
   2  -5   0    2.44    0.46
   2  -5   0    2.15    0.47
   2  -5   0    2.58    0.44
   2  -5   0    2.03    0.64
   2  -5   0    2.22    0.41
   2  -5   0    1.94    0.74
  -2   5   0    2.61    0.50
  -2   5   0    2.33    0.41
  -2   5   0    2.84    0.42
  -2   5   0    1.60    0.62
  -2   5   0    2.21    0.53
  -2   5   0    2.17    0.51
  -2   5   0    1.76    0.52
   2  -5  -1   75.50    3.34
   2  -5  -1   77.39    3.37
   2  -5  -1   79.52    3.11
   2  -5  -1   75.81    3.10
   2  -5  -1   79.59    3.01
   2  -5  -1   77.08    2.98
  -2   5   1   81.02    3.28
  -2   5   1   75.49    3.01
  -2   5   1   76.77    3.24
  -2   5   1   77.86    3.15
  -2   5   1   80.39    3.13
  -2   5   1   81.48    3.01
   2  -5  -2   16.84    0.95
   2  -5  -2   18.80    1.78
   2  -5  -2   17.33    1.72
   2  -5  -2   16.88    0.87
   2  -5  -2   18.26    0.99
  -2   5   2   17.08    1.39
  -2   5   2   16.41    1.41
  -2   5   2   18.16    0.98
  -2   5   2   18.94    1.05
  -2   5   2   17.17    1.06
  -2   5   2   17.60    0.99
   2  -5  -3    0.15    0.30
   2  -5  -3    0.49    0.31
   2  -5  -3   -0.07    0.22
   2  -5  -3    0.18    0.28
   2  -5  -3    1.42    1.14
   2  -5  -3   -0.96    0.86
  -2   5   3    0.60    0.74
  -2   5   3    0.69    0.68
  -2   5   3    0.12    0.39
  -2   5   3    0.13    0.39
  -2   5   3    0.17    0.40
  -2   5   3    0.09    0.34
   2  -5  -4   19.01    0.94
   2  -5  -4   18.25    0.92
   2  -5  -4   20.50    1.91
   2  -5  -4   20.56    2.49
   2  -5  -4   18.68    0.93
   2  -5  -4   19.63    1.04
  -2   5   4   20.85    1.61
  -2   5   4   20.17    1.10
  -2   5   4   19.26    1.09
  -2   5   4   18.86    1.10
  -2   5   4   18.21    1.69
  -2   5   4   20.24    0.96
   2  -5  -5    2.79    1.56
   2  -5  -5    0.49    1.07
   2  -5  -5    1.67    0.28
   2  -5  -5    1.11    0.36
   2  -5  -5    1.40    0.27
  -2   5   5    1.95    0.44
  -2   5   5    2.08    0.39
  -2   5   5    2.18    0.90
  -2   5   5    1.42    0.56
  -2   5   5    1.65    0.45
  -2   5   5    2.35    0.82
  -2   5   5    1.57    0.35
  -2   5   5    0.51    0.65
  -2   5   5    1.70    0.46
   2  -5  -6    8.92    2.17
   2  -5  -6   17.09    2.12
  -2   5   6   12.85    0.87
  -2   5   6   13.19    1.19
  -2   5   6   13.98    0.95
  -2   5   6   12.56    0.81
  -2   5   6   15.18    1.03
  -2   5   6   14.02    0.92
  -2   5   6   13.78    1.01
  -2   5   6    9.66    1.45
   2  -5  -7   -3.30    1.03
   2  -5  -7    1.17    1.96
  -2   5   7    0.80    0.42
  -2   5   7    0.68    0.92
  -2   5   7    0.74    0.34
  -2   5   7    1.11    0.46
  -2   5   7    1.35    0.43
  -2   5   7    1.03    0.59
   2  -5  -8   -0.29    2.08
   2  -5  -8    1.07    1.35
  -2   5   8    0.82    0.61
  -2   5   8    0.39    0.37
  -2   5   8    0.79    0.46
  -2   5   8    0.69    0.40
  -2   5   8    0.61    0.40
   2  -5  -9    0.20    2.35
   2  -5  -9    3.01    1.45
  -2   5   9    2.14    0.75
  -2   5   9    2.07    0.57
   2  -5 -10    1.91    2.80
  -2   5  10    1.16    0.50
  -2   5  10    1.75    0.70
   2  -6   9    3.33    0.95
   2  -6   9    2.93    0.73
  -2   6  -9    6.22    0.94
   2  -6   8    0.34    0.69
   2  -6   8    0.44    0.60
   2  -6   8    1.09    0.38
  -2   6  -8    0.63    0.67
   2  -6   7    7.80    0.74
   2  -6   7    8.78    0.95
   2  -6   7    7.46    0.95
   2  -6   7    6.83    0.74
   2  -6   7    9.24    1.19
  -2   6  -7    7.11    0.97
  -2   6  -7    6.93    0.79
   2  -6   6    6.15    0.91
   2  -6   6    5.61    0.66
   2  -6   6    4.35    0.88
   2  -6   6    4.27    0.85
   2  -6   6    3.85    0.59
   2  -6   6    5.66    0.64
   2  -6   6    3.70    0.60
  -2   6  -6    4.01    0.80
  -2   6  -6    5.05    0.65
   2  -6   5    1.08    0.54
   2  -6   5    0.93    0.75
   2  -6   5    1.01    0.43
   2  -6   5    1.47    0.54
   2  -6   5    1.44    0.42
   2  -6   5    0.51    0.34
   2  -6   5    1.56    0.66
   2  -6   5    2.11    0.49
  -2   6  -5    1.02    0.54
  -2   6  -5    1.43    0.64
  -2   6  -5    1.39    0.43
  -2   6  -5    1.26    0.31
  -2   6  -5    1.85    0.38
   2  -6   4  104.89    4.22
   2  -6   4  103.38    4.13
   2  -6   4  108.24    4.09
   2  -6   4  104.72    3.93
   2  -6   4   99.40    4.85
   2  -6   4  104.69    4.13
   2  -6   4  103.30    3.95
   2  -6   4  107.09    4.16
   2  -6   4  104.28    4.31
  -2   6  -4  105.41    4.22
  -2   6  -4   99.48    4.01
  -2   6  -4  104.06    4.29
  -2   6  -4  108.79    3.99
  -2   6  -4  105.80    4.09
   2  -6   3   35.36    1.50
   2  -6   3   32.62    2.38
   2  -6   3   37.07    1.92
   2  -6   3   33.22    1.72
   2  -6   3   35.07    1.66
   2  -6   3   38.63    1.72
   2  -6   3   35.28    1.68
  -2   6  -3   34.52    1.78
  -2   6  -3   36.92    1.70
  -2   6  -3   35.28    1.63
  -2   6  -3   36.44    1.81
  -2   6  -3   36.86    1.53
   2  -6   2   73.89    2.80
   2  -6   2   67.43    2.94
   2  -6   2   73.65    3.18
   2  -6   2   72.36    3.50
   2  -6   2   74.56    2.97
   2  -6   2   73.36    2.99
   2  -6   2   66.56    2.97
  -2   6  -2   71.60    3.06
  -2   6  -2   77.80    2.98
  -2   6  -2   76.15    3.04
  -2   6  -2   75.67    2.84
   2  -6   1   20.58    1.64
   2  -6   1   18.26    1.10
   2  -6   1   17.16    0.93
   2  -6   1   18.42    1.07
   2  -6   1   19.51    1.47
   2  -6   1   19.17    1.14
   2  -6   1   18.33    1.07
  -2   6  -1   19.95    1.23
  -2   6  -1   19.33    1.16
  -2   6  -1   18.46    1.28
  -2   6  -1   18.79    0.96
  -2   6  -1   17.52    1.10
  -2   6  -1   19.22    1.04
   2  -6   0    1.65    0.43
   2  -6   0    2.02    0.48
   2  -6   0    2.47    0.86
   2  -6   0    1.48    0.38
   2  -6   0    1.40    0.64
   2  -6   0    2.39    0.35
   2  -6   0    1.56    0.43
  -2   6   0    2.45    0.46
  -2   6   0    1.52    0.53
  -2   6   0    1.47    0.51
  -2   6   0    1.16    0.48
  -2   6   0    1.69    0.61
  -2   6   0    1.62    0.49
  -2   6   0    2.15    0.43
   2  -6  -1  123.48    4.53
   2  -6  -1  115.45    4.34
   2  -6  -1  117.97    4.38
   2  -6  -1  113.49    4.39
   2  -6  -1  115.09    4.77
   2  -6  -1  119.14    4.52
   2  -6  -1  117.69    4.72
  -2   6   1  116.65    4.56
  -2   6   1  120.91    4.41
  -2   6   1  120.04    4.66
  -2   6   1  112.21    4.52
  -2   6   1  113.97    4.35
  -2   6   1  114.33    4.40
  -2   6   1  112.76    4.59
   2  -6  -2    3.08    1.09
   2  -6  -2    7.02    0.70
   2  -6  -2    3.15    0.98
   2  -6  -2    6.28    0.63
   2  -6  -2    5.68    0.67
   2  -6  -2    6.22    0.60
  -2   6   2    5.15    0.74
  -2   6   2    5.18    0.84
  -2   6   2    5.41    0.71
  -2   6   2    4.95    0.57
  -2   6   2    4.41    0.60
  -2   6   2    3.53    0.81
   2  -6  -3   32.94    2.19
   2  -6  -3   30.03    2.48
   2  -6  -3   32.65    1.44
   2  -6  -3   32.17    1.44
   2  -6  -3   30.18    1.30
  -2   6   3   29.25    1.44
  -2   6   3   31.20    1.56
  -2   6   3   30.22    1.37
  -2   6   3   29.67    1.51
  -2   6   3   29.60    1.83
  -2   6   3   29.69    1.86
   2  -6  -4   -0.21    0.90
   2  -6  -4    0.57    1.22
   2  -6  -4    0.04    0.23
   2  -6  -4   -0.05    0.26
   2  -6  -4    0.33    0.28
   2  -6  -4    0.18    0.29
  -2   6   4    0.43    0.68
  -2   6   4    0.25    0.36
  -2   6   4    0.11    0.74
  -2   6   4   -0.16    0.34
  -2   6   4    0.11    0.36
  -2   6   4    0.42    0.42
   2  -6  -5    4.86    0.50
   2  -6  -5    7.55    1.83
   2  -6  -5    6.60    0.67
   2  -6  -5    6.88    0.57
  -2   6   5    5.76    0.65
  -2   6   5    6.71    0.59
  -2   6   5    7.08    0.79
  -2   6   5    9.05    0.83
  -2   6   5    6.86    0.83
  -2   6   5    8.57    1.27
  -2   6   5    6.14    0.99
  -2   6   5    7.78    0.82
  -2   6   5    8.20    0.94
   2  -6  -6   21.90    3.08
   2  -6  -6   21.53    2.27
  -2   6   6   21.10    1.45
  -2   6   6   20.56    1.21
  -2   6   6   20.10    1.10
  -2   6   6   20.41    1.27
  -2   6   6   21.00    1.10
  -2   6   6   23.62    1.73
  -2   6   6   21.02    1.28
   2  -6  -7    7.90    1.58
   2  -6  -7    8.24    2.36
  -2   6   7    6.70    0.82
  -2   6   7    7.80    0.82
  -2   6   7    6.53    0.72
  -2   6   7    5.64    0.87
  -2   6   7    5.55    0.72
   2  -6  -8    0.36    2.12
   2  -6  -8    1.99    1.43
  -2   6   8    3.11    0.63
  -2   6   8    2.54    0.58
  -2   6   8    3.92    0.60
  -2   6   8    3.58    0.80
   2  -6  -9    4.86    2.64
  -2   6   9    4.41    0.68
  -2   6   9    5.42    0.94
   2  -6 -10   -0.71    2.49
  -2   6  10    1.16    0.67
  -2   6  10    1.04    0.56
   2  -7   9    5.12    0.62
   2  -7   9    5.36    0.90
   2  -7   9    6.02    1.17
  -2   7  -9    5.81    0.96
   2  -7   8    0.68    0.61
   2  -7   8    1.32    0.87
   2  -7   8    0.23    0.37
  -2   7  -8    0.76    0.64
   2  -7   7    1.03    0.62
   2  -7   7   -0.07    0.48
   2  -7   7    0.45    0.40
   2  -7   7    0.12    0.78
   2  -7   7    0.35    0.37
  -2   7  -7    0.50    0.63
  -2   7  -7    0.47    0.43
   2  -7   6    2.09    0.47
   2  -7   6    1.32    0.47
   2  -7   6    2.04    0.45
   2  -7   6    1.77    0.82
   2  -7   6    1.60    0.65
   2  -7   6    1.63    0.53
  -2   7  -6    2.36    0.75
  -2   7  -6    2.27    0.52
   2  -7   5    1.55    0.58
   2  -7   5    2.53    0.85
   2  -7   5    1.86    0.48
   2  -7   5    1.70    0.49
   2  -7   5    2.22    0.43
  -2   7  -5    2.44    1.04
  -2   7  -5    2.48    0.73
  -2   7  -5    2.03    0.44
  -2   7  -5    2.17    0.47
   2  -7   4    2.56    0.56
   2  -7   4    0.46    0.99
   2  -7   4    0.53    0.46
   2  -7   4    1.61    0.45
   2  -7   4    1.16    0.45
   2  -7   4    1.56    0.36
   2  -7   4    0.99    0.73
  -2   7  -4    1.63    0.38
  -2   7  -4    0.63    0.42
  -2   7  -4    1.39    0.39
  -2   7  -4    1.03    0.49
  -2   7  -4    1.84    0.63
   2  -7   3   13.71    1.05
   2  -7   3   12.62    0.95
   2  -7   3   12.10    0.76
   2  -7   3   12.34    1.72
   2  -7   3   15.02    1.39
   2  -7   3   13.92    0.98
   2  -7   3   14.12    1.02
  -2   7  -3   12.80    0.96
  -2   7  -3   14.66    1.12
  -2   7  -3   14.01    0.83
  -2   7  -3   12.95    0.89
  -2   7  -3   14.80    1.17
   2  -7   2    1.07    0.32
   2  -7   2    0.62    0.85
   2  -7   2    0.84    0.46
   2  -7   2    0.73    0.39
   2  -7   2   -0.49    0.64
   2  -7   2    0.77    0.45
   2  -7   2    0.34    0.45
  -2   7  -2    0.42    0.55
  -2   7  -2    0.64    0.41
  -2   7  -2    1.01    0.45
  -2   7  -2    1.28    0.59
  -2   7  -2    0.66    0.39
   2  -7   1    2.11    0.48
   2  -7   1    2.29    0.54
   2  -7   1    2.43    0.55
   2  -7   1    3.07    0.51
   2  -7   1    2.68    0.38
   2  -7   1    2.81    0.84
   2  -7   1    3.16    0.52
   2  -7   1    4.18    1.01
  -2   7  -1    2.63    0.51
  -2   7  -1    3.45    0.44
  -2   7  -1    3.13    0.57
  -2   7  -1    3.44    0.52
  -2   7  -1    2.87    0.62
  -2   7  -1    2.87    0.65
   2  -7   0   31.09    1.42
   2  -7   0   31.11    1.59
   2  -7   0   29.19    1.95
   2  -7   0   32.95    1.47
   2  -7   0   32.57    1.73
   2  -7   0   34.11    1.52
   2  -7   0   33.00    1.60
  -2   7   0   31.66    1.71
  -2   7   0   33.41    1.57
  -2   7   0   32.72    1.48
  -2   7   0   30.67    1.47
  -2   7   0   31.86    1.61
  -2   7   0   31.66    1.54
  -2   7   0   30.15    1.65
   2  -7  -1   13.64    1.60
   2  -7  -1   16.48    0.94
   2  -7  -1   16.48    1.15
   2  -7  -1   18.15    0.98
   2  -7  -1   18.52    1.05
   2  -7  -1   19.42    1.11
   2  -7  -1   16.45    1.57
  -2   7   1   17.09    1.15
  -2   7   1   16.93    1.18
  -2   7   1   17.53    1.38
  -2   7   1   16.29    0.90
  -2   7   1   17.93    1.07
  -2   7   1   20.32    1.11
  -2   7   1   16.63    1.30
   2  -7  -2    9.23    1.32
   2  -7  -2   10.00    0.76
   2  -7  -2    9.82    1.22
   2  -7  -2    8.97    0.81
   2  -7  -2   10.61    0.74
   2  -7  -2    8.40    0.81
  -2   7   2    9.33    0.87
  -2   7   2    8.82    0.93
  -2   7   2    8.85    0.82
  -2   7   2    8.67    0.79
  -2   7   2   10.16    1.19
  -2   7   2    8.81    1.17
   2  -7  -3  134.93    5.08
   2  -7  -3  134.39    5.93
   2  -7  -3  136.20    5.20
   2  -7  -3  140.16    5.73
   2  -7  -3  138.62    5.23
  -2   7   3  137.76    5.33
  -2   7   3  137.36    5.32
  -2   7   3  135.32    5.10
  -2   7   3  132.82    5.54
  -2   7   3  139.07    5.55
  -2   7   3  137.87    5.20
   2  -7  -4    0.09    0.23
   2  -7  -4    2.19    1.34
   2  -7  -4   -0.09    0.26
   2  -7  -4   -0.64    0.25
   2  -7  -4   -0.08    0.28
  -2   7   4   -0.22    0.41
  -2   7   4   -0.58    0.36
  -2   7   4    0.79    0.82
  -2   7   4   -0.55    0.45
  -2   7   4    0.01    0.39
  -2   7   4    0.02    0.39
  -2   7   4   -0.42    0.61
   2  -7  -5    2.82    0.46
   2  -7  -5    5.43    1.80
  -2   7   5    3.17    0.62
  -2   7   5    3.82    1.02
  -2   7   5    3.04    0.41
  -2   7   5    3.22    0.61
  -2   7   5    2.50    0.68
  -2   7   5    2.35    0.46
  -2   7   5    3.27    0.55
   2  -7  -6    0.44    0.27
   2  -7  -6    1.77    1.84
  -2   7   6    0.03    0.33
  -2   7   6    0.13    0.46
  -2   7   6    0.42    0.56
  -2   7   6    0.30    0.64
  -2   7   6   -0.13    0.41
  -2   7   6    0.02    0.44
  -2   7   6    0.61    0.47
   2  -7  -7   11.29    1.76
   2  -7  -7    6.71    2.30
  -2   7   7    6.99    0.88
  -2   7   7    9.65    1.13
  -2   7   7    8.31    0.83
  -2   7   7   10.85    1.01
  -2   7   7   10.34    0.98
   2  -7  -8    0.51    2.09
   2  -7  -8   -1.26    1.21
  -2   7   8    0.23    0.47
  -2   7   8    0.45    0.63
  -2   7   8   -0.59    0.37
   2  -7  -9   -0.22    2.23
  -2   7   9    0.57    0.65
  -2   7   9   -0.28    0.38
  -2   7   9   -0.09    0.48
   2  -8   9   -0.44    0.30
   2  -8   9   -0.45    0.56
   2  -8   9    0.66    0.88
  -2   8  -9    0.30    0.60
   2  -8   8    0.55    0.84
   2  -8   8    0.50    0.58
   2  -8   8    1.96    0.45
  -2   8  -8    0.29    0.64
   2  -8   7   11.40    0.92
   2  -8   7   13.74    1.25
   2  -8   7    9.79    1.49
  -2   8  -7   11.05    1.29
   2  -8   6    0.62    0.43
   2  -8   6    0.72    0.45
   2  -8   6   -0.47    0.79
   2  -8   6    0.58    0.60
  -2   8  -6    0.40    0.45
  -2   8  -6    0.38    0.66
   2  -8   5    0.14    0.41
   2  -8   5    0.65    0.39
   2  -8   5    0.15    0.79
   2  -8   5    0.13    0.50
   2  -8   5    0.47    0.41
  -2   8  -5    0.78    0.69
  -2   8  -5    0.53    0.41
  -2   8  -5    0.23    0.40
   2  -8   4    9.05    1.00
   2  -8   4    9.74    0.72
   2  -8   4   10.20    1.23
   2  -8   4    8.74    0.86
   2  -8   4   11.64    0.97
   2  -8   4   11.40    1.68
  -2   8  -4   11.50    1.16
  -2   8  -4    9.35    1.01
  -2   8  -4    9.06    0.91
  -2   8  -4   10.06    0.81
   2  -8   3   13.73    1.03
   2  -8   3   14.56    1.08
   2  -8   3   15.91    1.46
   2  -8   3   12.95    0.81
   2  -8   3   13.38    1.01
   2  -8   3   14.45    1.07
   2  -8   3   13.08    1.76
  -2   8  -3   14.47    0.90
  -2   8  -3   15.21    1.23
  -2   8  -3   13.75    0.98
  -2   8  -3   13.46    1.15
   2  -8   2   16.05    1.47
   2  -8   2   16.13    1.12
   2  -8   2   15.77    1.05
   2  -8   2   15.59    1.69
   2  -8   2   14.93    1.07
   2  -8   2   15.92    0.89
   2  -8   2   14.61    1.05
  -2   8  -2   16.31    0.99
  -2   8  -2   15.63    1.22
  -2   8  -2   15.04    1.06
  -2   8  -2   14.25    1.13
  -2   8  -2   16.81    1.21
   2  -8   1    2.28    0.52
   2  -8   1    1.80    0.38
   2  -8   1    2.11    0.51
   2  -8   1    1.99    0.54
   2  -8   1    1.95    0.56
   2  -8   1    3.03    0.82
   2  -8   1    1.60    0.55
   2  -8   1    1.95    0.86
  -2   8  -1    2.88    0.50
  -2   8  -1    1.57    0.56
  -2   8  -1    1.75    0.40
  -2   8  -1    1.41    0.57
  -2   8  -1    1.96    0.64
  -2   8  -1    1.68    0.51
   2  -8   0   50.80    2.09
   2  -8   0   50.03    2.35
   2  -8   0   49.75    2.06
   2  -8   0   46.13    2.21
   2  -8   0   49.21    2.23
   2  -8   0   48.63    2.02
   2  -8   0   50.59    2.58
  -2   8   0   48.07    2.15
  -2   8   0   47.60    2.08
  -2   8   0   48.38    2.31
  -2   8   0   49.76    2.07
  -2   8   0   45.31    2.20
  -2   8   0   49.01    2.29
  -2   8   0   49.87    2.14
   2  -8  -1    1.41    0.34
   2  -8  -1    0.90    0.44
   2  -8  -1    1.74    0.79
   2  -8  -1    1.33    0.45
   2  -8  -1    1.67    0.43
   2  -8  -1    1.71    0.43
   2  -8  -1    2.81    0.95
  -2   8   1    1.17    0.45
  -2   8   1    0.72    0.45
  -2   8   1    1.67    0.66
  -2   8   1    1.24    0.57
  -2   8   1    1.38    0.36
  -2   8   1    1.49    0.51
  -2   8   1    1.61    0.61
   2  -8  -2    0.16    0.54
   2  -8  -2    0.03    0.37
   2  -8  -2    0.28    0.37
   2  -8  -2    0.86    0.35
   2  -8  -2   -0.10    0.44
   2  -8  -2   -0.07    0.84
   2  -8  -2    0.66    1.00
  -2   8   2    0.48    0.44
  -2   8   2   -0.34    0.58
  -2   8   2    0.41    0.45
  -2   8   2    0.05    0.44
  -2   8   2    0.62    0.70
  -2   8   2    0.37    0.42
  -2   8   2    0.60    0.31
   2  -8  -3    0.99    1.18
   2  -8  -3    0.89    0.33
   2  -8  -3    0.46    0.27
   2  -8  -3    1.19    1.00
   2  -8  -3    1.02    0.40
  -2   8   3    0.84    0.47
  -2   8   3    0.19    0.44
  -2   8   3    0.86    0.46
  -2   8   3    0.22    0.73
  -2   8   3    1.16    0.42
  -2   8   3    0.91    0.65
   2  -8  -4    2.35    1.38
   2  -8  -4    0.39    0.35
   2  -8  -4    0.58    0.34
   2  -8  -4    0.43    0.25
   2  -8  -4    0.70    0.33
  -2   8   4   -0.07    0.45
  -2   8   4    0.41    0.46
  -2   8   4    0.31    0.67
  -2   8   4    0.47    0.47
  -2   8   4    0.79    0.41
  -2   8   4    0.28    0.52
  -2   8   4   -0.11    0.76
   2  -8  -5    0.24    0.30
   2  -8  -5   -0.28    0.22
   2  -8  -5   -0.11    1.55
  -2   8   5   -0.44    0.42
  -2   8   5   -0.46    0.44
  -2   8   5    0.21    0.42
  -2   8   5   -0.25    0.49
  -2   8   5   -0.04    0.48
   2  -8  -6   -1.08    1.69
  -2   8   6    0.45    0.52
  -2   8   6   -0.62    0.48
  -2   8   6    0.53    0.47
  -2   8   6    0.52    0.59
  -2   8   6    0.05    0.41
   2  -8  -7   -1.62    1.75
  -2   8   7    0.38    0.48
  -2   8   7    0.45    0.52
  -2   8   7    0.41    0.62
   2  -8  -8   -2.71    1.89
  -2   8   8    1.29    0.56
  -2   8   8    2.00    0.55
  -2   8   8    1.68    0.72
   2  -8  -9    0.93    2.18
  -2   8   9    2.08    0.63
  -2   8   9    1.48    0.51
  -2   8   9    2.22    0.77
   2  -9   9    1.05    0.57
   2  -9   9    1.04    0.95
   2  -9   9    1.98    0.46
  -2   9  -9    1.66    0.76
   2  -9   8    1.91    0.97
   2  -9   8    2.50    0.72
   2  -9   8    1.30    0.46
  -2   9  -8    4.06    0.85
   2  -9   7   -0.02    0.37
   2  -9   7   -0.85    0.50
   2  -9   7   -0.18    0.80
  -2   9  -7   -1.25    0.60
   2  -9   6    1.47    0.50
   2  -9   6    2.36    0.95
   2  -9   6    2.33    0.68
  -2   9  -6    2.19    0.78
  -2   9  -6    1.47    0.52
   2  -9   5    5.99    0.82
   2  -9   5    7.36    0.92
   2  -9   5    5.32    0.83
   2  -9   5    7.31    1.17
   2  -9   5    5.08    0.66
  -2   9  -5    7.21    0.97
  -2   9  -5    5.68    0.75
   2  -9   4    7.68    0.69
   2  -9   4    8.32    1.14
   2  -9   4    6.90    0.92
   2  -9   4    6.53    0.91
   2  -9   4    9.57    0.91
  -2   9  -4    8.04    0.80
  -2   9  -4    8.19    0.92
  -2   9  -4    6.62    0.88
   2  -9   3   25.36    1.25
   2  -9   3   25.93    1.45
   2  -9   3   27.14    1.46
   2  -9   3   20.68    2.13
   2  -9   3   25.69    1.79
   2  -9   3   25.68    1.52
   2  -9   3   25.93    1.47
  -2   9  -3   29.26    1.63
  -2   9  -3   23.98    1.39
  -2   9  -3   25.57    1.32
  -2   9  -3   25.37    1.58
   2  -9   2    5.16    0.68
   2  -9   2    5.55    1.16
   2  -9   2    4.66    0.64
   2  -9   2    5.23    0.68
   2  -9   2    5.06    0.59
   2  -9   2    4.47    0.68
   2  -9   2    1.94    0.82
  -2   9  -2    3.56    0.70
  -2   9  -2    4.69    0.58
  -2   9  -2    4.22    0.72
  -2   9  -2    4.56    0.75
  -2   9  -2    4.96    0.65
   2  -9   1    8.66    0.68
   2  -9   1    8.76    0.87
   2  -9   1    8.43    0.93
   2  -9   1    8.29    0.89
   2  -9   1    8.23    1.30
   2  -9   1    5.85    1.15
   2  -9   1    8.53    0.82
  -2   9  -1    9.63    0.88
  -2   9  -1    8.07    0.97
  -2   9  -1    7.65    0.97
  -2   9  -1    7.83    1.03
  -2   9  -1    7.73    0.68
  -2   9  -1   10.21    0.90
   2  -9   0    0.75    0.48
   2  -9   0    0.94    0.42
   2  -9   0    1.45    0.69
   2  -9   0    1.94    0.38
   2  -9   0    1.23    0.45
   2  -9   0    1.65    0.49
   2  -9   0    1.48    0.85
  -2   9   0    1.16    0.55
  -2   9   0    0.97    0.47
  -2   9   0    0.68    0.59
  -2   9   0    1.01    0.47
  -2   9   0    0.80    0.48
  -2   9   0    0.66    0.49
  -2   9   0    0.59    0.39
   2  -9  -1    1.46    0.44
   2  -9  -1    1.38    0.34
   2  -9  -1    1.60    1.01
   2  -9  -1    1.71    0.45
   2  -9  -1    1.27    0.48
   2  -9  -1    0.58    0.79
   2  -9  -1    1.37    0.46
  -2   9   1    1.59    0.59
  -2   9   1    1.02    0.38
  -2   9   1    1.00    0.50
  -2   9   1    0.74    0.62
  -2   9   1    1.21    0.57
  -2   9   1    1.46    0.53
  -2   9   1    1.08    0.48
   2  -9  -2    4.03    1.15
   2  -9  -2    3.41    0.59
   2  -9  -2    4.27    1.04
   2  -9  -2    3.64    0.48
   2  -9  -2    4.37    0.64
   2  -9  -2    4.44    0.57
   2  -9  -2    5.27    0.69
  -2   9   2    4.45    0.61
  -2   9   2    5.10    0.65
  -2   9   2    6.05    0.94
  -2   9   2    4.22    0.55
  -2   9   2    3.80    0.87
  -2   9   2    4.18    0.69
  -2   9   2    4.98    0.78
   2  -9  -3   -0.93    1.11
   2  -9  -3    0.77    0.33
   2  -9  -3    0.47    0.29
   2  -9  -3    0.66    0.38
   2  -9  -3    0.67    0.44
  -2   9   3    0.27    0.74
  -2   9   3    0.95    0.67
  -2   9   3    0.91    0.45
  -2   9   3    1.16    0.47
  -2   9   3    0.94    0.53
  -2   9   3    0.30    0.46
  -2   9   3    0.03    0.47
   2  -9  -4    9.89    0.67
   2  -9  -4   10.78    1.84
  -2   9   4   12.01    0.87
  -2   9   4    9.89    0.99
  -2   9   4   12.20    1.43
  -2   9   4   11.33    1.09
  -2   9   4   10.59    1.07
  -2   9   4   13.10    1.14
   2  -9  -5    3.76    0.48
   2  -9  -5    9.03    2.09
   2  -9  -5    3.99    0.59
  -2   9   5    4.48    0.71
  -2   9   5    5.99    0.81
  -2   9   5    5.58    0.88
  -2   9   5    5.83    0.71
  -2   9   5    4.52    0.84
   2  -9  -6    4.15    2.13
  -2   9   6    6.17    0.77
  -2   9   6    6.98    0.92
  -2   9   6    5.74    0.93
  -2   9   6    5.16    0.66
   2  -9  -7    1.90    1.95
  -2   9   7    3.40    0.67
  -2   9   7    3.29    0.80
  -2   9   7    3.44    0.68
   2  -9  -8    2.14    2.07
  -2   9   8    0.54    0.65
  -2   9   8    1.01    0.55
  -2   9   8    1.73    0.55
   2  -9  -9   -1.66    2.03
  -2   9   9   -0.07    0.53
  -2   9   9    0.25    0.47
  -2   9   9    0.03    0.62
   2 -10   8    0.47    0.97
   2 -10   8    1.01    0.43
   2 -10   8    1.78    0.64
  -2  10  -8    0.13    0.62
   2 -10   7    1.24    0.63
   2 -10   7    2.23    0.99
   2 -10   7    1.45    0.49
  -2  10  -7    1.17    0.74
   2 -10   6    1.13    0.91
   2 -10   6    0.32    0.45
   2 -10   6    0.30    0.51
  -2  10  -6    0.52    0.48
  -2  10  -6    0.72    0.69
   2 -10   5    2.75    0.66
   2 -10   5    3.68    0.63
   2 -10   5    2.93    1.02
  -2  10  -5    3.51    0.82
  -2  10  -5    2.96    0.56
   2 -10   4   20.05    1.68
   2 -10   4   19.97    1.46
   2 -10   4   20.26    1.13
   2 -10   4   20.03    1.28
   2 -10   4   20.89    1.39
  -2  10  -4   17.14    1.38
  -2  10  -4   22.33    1.52
  -2  10  -4   21.82    1.20
   2 -10   3    9.74    0.79
   2 -10   3    6.72    1.10
   2 -10   3    8.99    1.45
   2 -10   3   10.64    1.01
   2 -10   3    8.68    0.98
   2 -10   3    8.69    0.93
  -2  10  -3    8.29    1.15
  -2  10  -3   10.11    0.90
   2 -10   2   27.95    1.51
   2 -10   2   26.53    1.54
   2 -10   2   29.41    1.51
   2 -10   2   26.79    1.87
   2 -10   2   24.88    1.31
   2 -10   2   28.22    1.65
   2 -10   2   29.23    2.21
  -2  10  -2   28.62    1.61
  -2  10  -2   26.90    1.72
  -2  10  -2   26.63    1.62
  -2  10  -2   28.43    1.44
  -2  10  -2   25.86    1.53
   2 -10   1    2.88    0.58
   2 -10   1    2.51    0.87
   2 -10   1    2.81    0.43
   2 -10   1    2.91    0.64
   2 -10   1    2.32    0.51
   2 -10   1    1.95    0.96
   2 -10   1    1.80    0.57
  -2  10  -1    1.64    0.63
  -2  10  -1    1.86    0.66
  -2  10  -1    2.77    0.68
  -2  10  -1    1.78    0.51
  -2  10  -1    1.81    0.52
   2 -10   0   11.64    1.30
   2 -10   0   12.78    0.95
   2 -10   0   11.12    1.06
   2 -10   0   11.63    0.82
   2 -10   0   13.90    1.66
   2 -10   0   12.68    0.95
   2 -10   0   11.51    1.07
  -2  10   0   12.74    0.94
  -2  10   0   11.49    0.99
  -2  10   0   11.51    0.97
  -2  10   0   13.42    1.12
  -2  10   0   12.80    1.17
  -2  10   0   11.13    1.18
  -2  10   0   12.26    1.10
   2 -10  -1    4.31    0.58
   2 -10  -1    4.35    0.70
   2 -10  -1    4.27    0.99
   2 -10  -1    3.65    1.10
   2 -10  -1    3.39    0.48
   2 -10  -1    4.30    0.58
   2 -10  -1    5.72    0.80
  -2  10   1    4.48    0.73
  -2  10   1    4.49    0.78
  -2  10   1    4.79    0.86
  -2  10   1    3.96    0.60
  -2  10   1    4.88    0.64
  -2  10   1    3.86    0.74
  -2  10   1    4.46    0.70
   2 -10  -2   -0.10    0.43
   2 -10  -2    0.67    0.33
   2 -10  -2    0.92    0.47
   2 -10  -2   -0.59    0.32
   2 -10  -2    1.47    0.60
   2 -10  -2    0.45    1.14
  -2  10   2    0.71    0.62
  -2  10   2    0.60    0.65
  -2  10   2    0.85    0.50
  -2  10   2    0.63    0.35
  -2  10   2    0.38    0.49
  -2  10   2    0.91    0.76
  -2  10   2    0.56    0.51
  -2  10   2    0.80    0.54
   2 -10  -3   93.36    3.86
   2 -10  -3   91.34    4.71
   2 -10  -3   91.94    3.64
   2 -10  -3   95.96    3.97
  -2  10   3   92.68    3.71
  -2  10   3   92.04    4.13
  -2  10   3   94.17    3.79
  -2  10   3   97.63    4.06
  -2  10   3   96.69    3.95
  -2  10   3   95.29    4.07
   2 -10  -4   14.15    2.08
   2 -10  -4   10.75    0.72
  -2  10   4   12.71    1.24
  -2  10   4   10.63    0.91
  -2  10   4   11.57    1.19
  -2  10   4   12.57    1.07
  -2  10   4   11.77    1.15
   2 -10  -5    2.89    1.71
  -2  10   5    2.07    0.64
  -2  10   5    1.95    0.68
  -2  10   5    2.65    0.65
  -2  10   5    2.12    0.50
   2 -10  -6   -0.79    1.77
  -2  10   6    0.64    0.67
  -2  10   6    1.43    0.59
  -2  10   6    1.20    0.58
   2 -10  -7   -0.89    1.85
  -2  10   7    0.57    0.54
  -2  10   7    0.18    0.54
  -2  10   7    0.55    0.62
   2 -10  -8    0.88    1.85
  -2  10   8   -0.28    0.60
  -2  10   8    0.09    0.48
  -2  10   8    0.15    0.57
   2 -10  -9    2.56    2.20
  -2  10   9    0.04    0.59
  -2  10   9    0.43    0.50
  -2  10   9   -0.33    0.60
   2 -11   8    1.87    0.50
   2 -11   8    1.81    1.02
   2 -11   8    3.40    0.76
  -2  11  -8    1.98    0.76
   2 -11   7    0.92    0.98
   2 -11   7    1.27    0.47
   2 -11   7    0.66    0.59
  -2  11  -7    0.72    0.70
   2 -11   6    4.90    0.88
   2 -11   6    6.13    1.21
   2 -11   6    5.97    0.83
  -2  11  -6    4.57    0.71
  -2  11  -6    4.65    0.93
   2 -11   5   11.81    1.17
   2 -11   5   12.96    1.07
   2 -11   5   10.82    1.56
  -2  11  -5   11.52    1.33
  -2  11  -5   13.70    1.05
   2 -11   4   69.41    3.01
   2 -11   4   67.39    3.39
   2 -11   4   66.79    2.83
   2 -11   4   69.46    3.08
  -2  11  -4   68.45    2.88
  -2  11  -4   70.25    3.13
   2 -11   3   98.93    4.13
   2 -11   3   96.23    4.10
   2 -11   3   96.56    3.92
   2 -11   3  101.77    4.46
   2 -11   3   98.37    4.35
  -2  11  -3  102.26    4.21
  -2  11  -3  105.17    3.99
  -2  11  -3  100.51    4.39
   2 -11   2   -0.04    0.46
   2 -11   2    0.22    0.89
   2 -11   2    0.64    0.55
   2 -11   2    0.27    0.37
   2 -11   2   -0.12    0.86
   2 -11   2    0.11    0.45
  -2  11  -2    0.27    0.64
  -2  11  -2   -0.22    0.39
  -2  11  -2   -0.08    0.55
  -2  11  -2   -0.08    0.51
   2 -11   1   50.11    2.32
   2 -11   1   51.25    2.31
   2 -11   1   53.02    2.57
   2 -11   1   52.94    3.02
   2 -11   1   52.30    2.48
   2 -11   1   51.07    2.21
  -2  11  -1   51.22    2.68
  -2  11  -1   52.12    2.43
  -2  11  -1   52.21    2.28
  -2  11  -1   48.10    2.44
   2 -11   0    2.46    0.63
   2 -11   0    2.12    0.45
   2 -11   0    0.24    0.92
   2 -11   0    1.13    0.49
   2 -11   0    1.32    0.53
   2 -11   0    2.01    0.67
  -2  11   0    1.25    0.47
  -2  11   0    2.43    0.64
  -2  11   0    1.93    0.65
  -2  11   0    1.67    0.50
  -2  11   0    1.68    0.57
  -2  11   0    1.16    0.64
  -2  11   0    1.13    0.57
   2 -11  -1   35.03    1.91
   2 -11  -1   32.68    2.55
   2 -11  -1   34.65    1.69
   2 -11  -1   35.17    1.88
   2 -11  -1   33.89    1.70
   2 -11  -1   32.41    1.61
  -2  11   1   34.03    1.67
  -2  11   1   32.92    1.90
  -2  11   1   35.47    1.89
  -2  11   1   34.74    1.77
  -2  11   1   37.08    2.08
  -2  11   1   34.10    1.74
  -2  11   1   32.00    1.70
   2 -11  -2   64.39    2.84
   2 -11  -2   62.74    3.61
   2 -11  -2   68.50    2.96
   2 -11  -2   61.78    2.75
   2 -11  -2   57.16    2.60
  -2  11   2   62.21    3.02
  -2  11   2   65.26    2.81
  -2  11   2   61.77    2.62
  -2  11   2   61.95    3.00
  -2  11   2   66.55    3.03
  -2  11   2   60.99    2.69
  -2  11   2   60.64    2.70
   2 -11  -3    0.09    1.35
   2 -11  -3   -0.14    0.38
   2 -11  -3    0.21    0.35
  -2  11   3    1.85    0.77
  -2  11   3   -0.10    0.52
  -2  11   3    0.19    0.50
  -2  11   3    0.29    0.53
  -2  11   3   -0.72    0.53
  -2  11   3   -0.13    0.54
   2 -11  -4    0.22    1.39
  -2  11   4    0.74    0.65
  -2  11   4    0.68    0.57
  -2  11   4   -0.31    0.54
  -2  11   4    0.46    0.49
   2 -11  -5    4.26    1.84
  -2  11   5    4.57    0.82
  -2  11   5    3.65    0.59
  -2  11   5    3.61    0.67
  -2  11   5    3.93    0.84
   2 -11  -6    8.02    2.31
  -2  11   6    7.81    1.04
  -2  11   6    9.19    1.12
  -2  11   6    9.75    1.20
   2 -11  -7    0.82    1.99
  -2  11   7    2.81    0.65
  -2  11   7    2.38    0.68
  -2  11   7    2.36    0.77
   2 -11  -8    3.91    2.35
  -2  11   8    6.05    0.82
  -2  11   8    5.95    0.82
  -2  11   8    8.76    1.23
   2 -12   7   -0.77    0.90
   2 -12   7    1.30    0.52
   2 -12   7    0.12    0.56
  -2  12  -7    0.00    0.62
   2 -12   6    0.30    0.60
   2 -12   6   -0.20    0.42
   2 -12   6   -0.29    0.88
  -2  12  -6   -0.82    0.61
   2 -12   5    4.75    1.16
   2 -12   5    7.05    0.91
   2 -12   5    7.72    1.05
  -2  12  -5    8.69    0.92
  -2  12  -5    5.76    0.96
   2 -12   4   18.70    1.40
   2 -12   4   20.61    1.92
   2 -12   4   21.52    1.40
  -2  12  -4   20.50    1.54
  -2  12  -4   20.81    1.30
   2 -12   3    0.60    0.88
   2 -12   3    0.89    0.55
   2 -12   3    1.64    0.46
   2 -12   3    1.74    0.63
  -2  12  -3    2.98    0.74
  -2  12  -3    2.16    0.62
   2 -12   2   52.09    2.69
   2 -12   2   52.33    2.89
   2 -12   2   49.00    2.27
   2 -12   2   53.30    2.43
  -2  12  -2   53.47    2.81
  -2  12  -2   53.54    2.58
  -2  12  -2   54.48    2.37
   2 -12   1   27.31    2.15
   2 -12   1   23.82    1.63
   2 -12   1   25.90    2.21
   2 -12   1   24.23    1.59
   2 -12   1   19.14    1.39
  -2  12  -1   23.32    1.54
  -2  12  -1   24.59    1.82
  -2  12  -1   27.15    1.61
  -2  12  -1   26.01    1.45
   2 -12   0    1.47    0.56
   2 -12   0    0.78    0.54
   2 -12   0    1.19    1.18
   2 -12   0    1.79    0.60
   2 -12   0    2.08    0.63
  -2  12   0    1.73    0.53
  -2  12   0    1.73    0.79
  -2  12   0    1.57    0.60
  -2  12   0    1.77    0.67
  -2  12   0    1.77    0.57
  -2  12   0    0.81    0.59
  -2  12   0    1.31    0.46
   2 -12  -1    2.34    1.22
   2 -12  -1    3.34    0.61
   2 -12  -1    3.47    0.81
   2 -12  -1    3.20    0.69
   2 -12  -1    3.33    0.69
  -2  12   1    4.18    0.70
  -2  12   1    4.56    0.91
  -2  12   1    2.51    0.67
  -2  12   1    2.04    0.68
  -2  12   1    3.63    0.58
  -2  12   1    3.88    0.78
  -2  12   1    3.85    0.66
   2 -12  -2    1.97    1.35
   2 -12  -2    2.26    0.77
   2 -12  -2    1.61    0.55
   2 -12  -2    1.76    0.55
   2 -12  -2    2.54    0.70
  -2  12   2    2.13    0.67
  -2  12   2    2.77    0.53
  -2  12   2    1.62    0.62
  -2  12   2    1.92    0.61
  -2  12   2    1.68    0.74
  -2  12   2    2.07    0.62
  -2  12   2    1.54    0.74
   2 -12  -3    6.66    1.65
   2 -12  -3    6.91    0.92
   2 -12  -3    6.89    0.91
  -2  12   3    5.59    0.95
  -2  12   3    7.93    0.95
  -2  12   3    8.32    1.08
  -2  12   3    7.66    1.03
   2 -12  -4    5.71    1.73
  -2  12   4    8.08    1.13
  -2  12   4    9.33    1.08
  -2  12   4    8.60    1.11
  -2  12   4    6.69    0.91
   2 -12  -5    3.14    1.76
  -2  12   5    3.73    0.80
  -2  12   5    4.17    0.74
  -2  12   5    5.86    0.94
   2 -12  -6   18.55    2.68
  -2  12   6   15.53    1.37
  -2  12   6   15.23    1.28
  -2  12   6   13.02    1.34
   2 -12  -7    0.72    1.99
  -2  12   7    2.52    0.72
  -2  12   7    1.97    0.72
  -2  12   7    3.04    0.75
   2 -12  -8   -2.83    1.82
  -2  12   8    2.13    0.80
  -2  12   8    2.56    0.70
  -2  12   8    2.75    0.67
   2 -13   7    8.53    1.37
   2 -13   7    7.42    1.02
   2 -13   7    7.82    0.87
  -2  13  -7    6.06    0.95
   2 -13   6    1.69    0.56
   2 -13   6    1.31    1.04
   2 -13   6    0.72    0.58
  -2  13  -6    1.09    0.73
   2 -13   5    0.16    0.47
   2 -13   5    0.31    0.59
   2 -13   5   -0.32    0.86
  -2  13  -5    0.06    0.65
  -2  13  -5    0.70    0.47
   2 -13   4    1.42    0.62
   2 -13   4    0.74    0.52
   2 -13   4    0.75    0.96
  -2  13  -4   -0.94    0.62
  -2  13  -4    0.44    0.50
   2 -13   3    0.88    0.56
   2 -13   3    0.45    0.52
   2 -13   3    0.37    0.91
  -2  13  -3    0.44    0.66
  -2  13  -3    0.19    0.55
   2 -13   2   39.99    2.56
   2 -13   2   40.82    2.06
   2 -13   2   40.75    2.20
  -2  13  -2   42.13    2.21
  -2  13  -2   41.11    2.03
   2 -13   1    1.43    1.16
   2 -13   1    0.71    0.54
   2 -13   1    0.78    0.59
  -2  13  -1    0.84    0.60
  -2  13  -1    1.19    0.75
  -2  13  -1    1.39    0.73
   2 -13   0   37.00    2.11
   2 -13   0   32.01    2.52
   2 -13   0   33.83    1.87
   2 -13   0   37.57    2.11
   2 -13   0   34.93    2.65
  -2  13   0   38.41    1.90
  -2  13   0   37.66    1.97
  -2  13   0   38.56    1.79
  -2  13   0   38.79    2.36
  -2  13   0   32.74    2.03
   2 -13  -1   11.68    1.06
   2 -13  -1   13.06    1.20
   2 -13  -1   11.86    1.16
   2 -13  -1   12.02    1.28
   2 -13  -1   12.56    1.66
  -2  13   1   11.19    1.18
  -2  13   1   12.31    1.26
  -2  13   1    9.86    1.38
  -2  13   1   11.43    1.27
  -2  13   1   12.26    1.17
  -2  13   1   13.29    1.07
  -2  13   1   11.23    1.04
   2 -13  -2    1.40    1.36
   2 -13  -2    0.70    0.56
   2 -13  -2   -0.03    0.79
   2 -13  -2    2.10    0.67
  -2  13   2    0.95    0.61
  -2  13   2    1.87    0.80
  -2  13   2    2.06    0.78
  -2  13   2    0.41    0.53
  -2  13   2    0.78    0.64
   2 -13  -3    2.03    1.45
  -2  13   3    2.79    0.68
  -2  13   3    1.20    0.61
  -2  13   3    1.34    0.77
  -2  13   3    1.80    0.63
   2 -13  -4   -0.84    1.50
  -2  13   4   -0.30    0.55
  -2  13   4    0.12    0.67
  -2  13   4    0.20    0.60
  -2  13   4   -0.07    0.60
   2 -13  -5    0.34    1.64
  -2  13   5   -0.40    0.55
  -2  13   5   -0.14    0.59
  -2  13   5   -0.14    0.59
   2 -13  -6   11.34    2.34
  -2  13   6   10.23    1.20
  -2  13   6   11.08    1.22
  -2  13   6    9.43    1.13
   2 -13  -7    1.45    2.11
  -2  13   7    5.81    0.82
  -2  13   7    2.42    0.79
  -2  13   7    5.31    0.84
   2 -14   6    6.61    0.90
   2 -14   6    4.48    1.14
   2 -14   6    6.24    0.93
  -2  14  -6    5.17    0.94
   2 -14   5    5.08    1.27
   2 -14   5    4.60    0.80
   2 -14   5    3.65    0.75
  -2  14  -5    3.82    0.88
  -2  14  -5    5.14    0.74
   2 -14   4    3.62    0.75
   2 -14   4    1.33    1.05
   2 -14   4    3.95    0.75
  -2  14  -4    3.48    0.84
  -2  14  -4    3.65    0.67
   2 -14   3    5.26    0.88
   2 -14   3    3.22    1.13
   2 -14   3    2.59    0.66
  -2  14  -3    4.44    0.71
  -2  14  -3    6.54    0.96
   2 -14   2   18.52    1.45
   2 -14   2   15.84    1.31
   2 -14   2   17.77    2.04
  -2  14  -2   17.64    1.46
  -2  14  -2   19.31    1.32
   2 -14   1   12.78    1.19
   2 -14   1   13.56    1.94
   2 -14   1   14.10    1.35
  -2  14  -1   17.21    1.45
  -2  14  -1   13.24    1.22
   2 -14   0   14.39    2.02
   2 -14   0   14.15    1.23
   2 -14   0   16.59    1.40
  -2  14   0   14.27    1.60
  -2  14   0   14.11    1.40
  -2  14   0   15.12    1.23
  -2  14   0   12.40    0.98
   2 -14  -1    3.74    1.35
   2 -14  -1    4.90    0.85
   2 -14  -1    4.13    0.80
  -2  14   1    6.04    0.90
  -2  14   1    5.19    0.80
  -2  14   1    4.75    1.06
  -2  14   1    6.62    0.87
   2 -14  -2    3.48    1.00
   2 -14  -2    0.53    1.32
  -2  14   2    1.07    0.62
  -2  14   2   -0.25    0.51
  -2  14   2    0.69    0.73
  -2  14   2    1.06    0.68
   2 -14  -3   -0.54    1.47
  -2  14   3    1.89    0.80
  -2  14   3    0.89    0.63
  -2  14   3    1.21    0.64
  -2  14   3    1.32    0.63
   2 -14  -4   -1.15    1.40
  -2  14   4    0.32    0.67
  -2  14   4    1.34    0.63
  -2  14   4    1.58    0.65
   2 -14  -5   -0.54    1.63
  -2  14   5    1.70    0.78
  -2  14   5    1.11    0.69
  -2  14   5    0.95    0.67
   2 -14  -6    2.68    1.98
  -2  14   6    4.85    0.81
  -2  14   6    4.38    0.90
  -2  14   6    5.23    0.88
   2 -14  -7    0.92    1.99
  -2  14   7    6.22    1.02
  -2  14   7    6.83    0.94
  -2  14   7    5.05    0.82
   2 -15   6    4.23    0.84
   2 -15   6    3.89    0.73
   2 -15   6    3.66    1.16
  -2  15  -6    5.01    0.95
   2 -15   5    1.98    1.08
   2 -15   5    1.43    0.57
   2 -15   5    1.68    0.65
  -2  15  -5    0.98    0.75
   2 -15   4    0.84    0.54
   2 -15   4    2.63    1.09
   2 -15   4    1.08    0.59
  -2  15  -4    2.11    0.63
  -2  15  -4    0.27    0.68
   2 -15   3    8.04    1.08
   2 -15   3   13.61    1.85
   2 -15   3    7.95    1.07
  -2  15  -3    9.66    1.29
  -2  15  -3   11.49    1.09
   2 -15   2   16.37    2.05
   2 -15   2   14.33    1.26
   2 -15   2   15.58    1.40
  -2  15  -2   16.75    1.47
  -2  15  -2   15.63    1.25
   2 -15   1    1.36    1.17
   2 -15   1    1.11    0.67
   2 -15   1    1.53    0.64
  -2  15  -1    0.48    0.70
  -2  15  -1    0.29    0.63
   2 -15   0    2.72    0.83
   2 -15   0    3.56    0.73
   2 -15   0    1.53    1.29
  -2  15   0    2.26    0.81
  -2  15   0    2.85    0.69
   2 -15  -1    4.97    1.44
   2 -15  -1    3.65    0.83
  -2  15   1    4.72    0.81
  -2  15   1    4.96    1.10
  -2  15   1    3.82    0.70
  -2  15   1    4.06    0.87
   2 -15  -2    0.05    1.36
   2 -15  -2   -0.68    0.95
  -2  15   2    0.89    0.70
  -2  15   2    0.06    0.72
  -2  15   2    0.43    0.66
  -2  15   2    0.02    0.52
   2 -15  -3    1.53    1.51
  -2  15   3   -0.34    0.67
  -2  15   3    0.89    0.61
  -2  15   3    1.09    0.67
   2 -15  -4    1.83    1.58
  -2  15   4    4.51    0.85
  -2  15   4    5.20    1.06
  -2  15   4    4.81    0.82
   2 -15  -5    2.01    1.89
  -2  15   5    2.45    0.81
  -2  15   5    1.98    0.72
  -2  15   5    1.62    0.71
   2 -15  -6    0.72    1.90
  -2  15   6    0.69    0.65
  -2  15   6   -0.77    0.48
  -2  15   6   -0.22    0.65
   2 -16   5   -0.35    0.46
   2 -16   5    1.45    0.63
   2 -16   5    0.48    1.08
  -2  16  -5   -0.93    0.59
   2 -16   4    3.53    0.81
   2 -16   4    3.92    0.78
   2 -16   4    2.01    1.15
  -2  16  -4    6.35    0.83
  -2  16  -4    6.61    0.97
   2 -16   3    9.64    1.12
   2 -16   3    9.08    1.13
   2 -16   3    5.97    1.27
  -2  16  -3    8.85    1.11
  -2  16  -3    7.59    1.03
   2 -16   2    0.56    0.61
   2 -16   2    1.25    1.10
   2 -16   2    0.88    0.63
  -2  16  -2    0.97    0.60
  -2  16  -2   -0.08    0.66
   2 -16   1   12.91    1.82
   2 -16   1   11.02    1.34
   2 -16   1   12.46    1.23
  -2  16  -1   10.89    1.21
  -2  16  -1   15.11    1.39
   2 -16   0    1.04    1.04
   2 -16   0   -0.21    0.64
   2 -16   0    0.67    1.20
  -2  16   0   -0.19    0.64
  -2  16   0    0.07    0.63
   2 -16  -1   -0.07    1.30
   2 -16  -1    0.64    0.80
  -2  16   1   -0.09    0.63
  -2  16   1   -0.66    0.62
   2 -16  -2    0.81    1.44
  -2  16   2    0.03    0.59
  -2  16   2    0.12    0.71
  -2  16   2    0.23    0.65
  -2  16   2    0.27    0.65
   2 -16  -3    1.01    1.57
  -2  16   3    0.34    0.73
  -2  16   3    0.49    0.56
  -2  16   3    0.41    0.68
   2 -16  -4    2.03    1.65
  -2  16   4    1.01    0.71
  -2  16   4    1.26    0.76
  -2  16   4    0.62    0.63
   2 -16  -5    5.94    1.89
  -2  16   5    4.37    0.89
  -2  16   5    4.70    0.95
  -2  16   5    5.02    0.82
   2 -17   4   -0.13    1.05
   2 -17   4    1.54    0.63
   2 -17   4    1.19    0.66
  -2  17  -4   -0.53    0.64
   2 -17   3   -1.83    1.00
   2 -17   3    0.61    0.59
   2 -17   3    0.38    0.61
  -2  17  -3    0.29    0.54
  -2  17  -3    1.17    0.71
   2 -17   2    2.50    1.25
   2 -17   2    2.05    0.74
   2 -17   2    1.86    0.73
  -2  17  -2    2.48    0.83
  -2  17  -2    2.76    0.72
   2 -17   1    0.16    0.61
   2 -17   1   -0.32    1.18
  -2  17  -1   -0.28    0.61
  -2  17  -1   -0.22    0.69
   2 -17   0   -0.02    0.72
   2 -17   0    0.33    1.28
  -2  17   0    0.12    0.68
  -2  17   0    0.49    0.67
   2 -17  -1    1.96    1.46
  -2  17   1    0.98    0.68
  -2  17   1    0.52    0.71
   2 -17  -2   -0.93    1.44
  -2  17   2    1.34    0.69
   2 -17  -3    3.46    1.75
  -2  17   3    8.35    1.34
  -2  17   3    3.31    0.79
   2 -17  -4   -1.06    1.57
  -2  17   4    0.24    0.71
  -2  17   4   -0.07    0.67
  -2  17   4    0.81    0.66
   2 -18   2    5.84    0.98
   2 -18   2    3.69    1.44
  -2  18  -2    3.92    0.78
  -2  18  -2    3.70    0.90
   2 -18   1    5.05    0.96
   2 -18   1    3.42    1.43
  -2  18  -1    4.55    0.84
  -2  18  -1    2.34    0.85
   2 -18   0    0.11    1.27
  -2  18   0    1.21    0.70
  -2  18   0    0.82    0.75
   2 -18  -1   -0.11    1.36
  -2  18   1   -0.14    0.65
   2 -18  -2    2.45    1.66
  -2  18   2    1.09    0.71
   3  18   2    4.83    0.86
  -3 -18  -2    5.50    1.82
   3  18   1    8.16    1.00
  -3 -18  -1    5.79    1.46
  -3 -18  -1    7.16    1.93
   3  18   0   -1.06    0.61
  -3 -18   0   -0.18    0.87
  -3 -18   0    1.28    1.44
   3  18  -1    1.60    0.73
   3  18  -1    4.46    0.91
  -3 -18   1    2.65    1.50
  -3 -18   1    6.13    1.08
   3  18  -2   -0.42    0.58
   3  18  -2    0.05    0.66
  -3 -18   2   -1.51    1.13
  -3 -18   2    0.00    0.70
   3  17   3    1.84    0.77
  -3 -17  -3    2.38    1.71
   3  17   2   18.04    1.47
  -3 -17  -2    9.86    2.12
  -3 -17  -2   16.84    2.36
   3  17   1    0.58    0.67
  -3 -17  -1    0.43    1.10
  -3 -17  -1    1.81    1.54
   3  17   0    3.90    0.82
   3  17   0    3.10    0.85
  -3 -17   0    2.47    1.53
  -3 -17   0    2.84    0.95
   3  17  -1    3.57    0.86
   3  17  -1    2.60    0.72
  -3 -17   1    1.94    1.08
  -3 -17   1    2.80    0.92
  -3 -17   1    1.57    1.35
   3  17  -2    3.05    0.74
   3  17  -2    5.05    0.91
  -3 -17   2    3.91    0.85
  -3 -17   2    4.65    1.44
  -3 -17   2    4.79    0.92
   3  17  -3    0.65    0.59
   3  17  -3   -0.23    0.65
  -3 -17   3   -0.69    1.05
  -3 -17   3    0.39    0.63
  -3 -17   3   -0.81    0.49
   3  17  -4   -0.21    0.66
   3  17  -4    0.08    0.49
  -3 -17   4    0.41    1.15
  -3 -17   4   -0.40    0.50
  -3 -17   4    0.69    0.66
   3  16   5    0.43    0.57
   3  16   5    0.21    0.68
   3  16   5   -0.60    0.63
  -3 -16  -5    0.77    2.00
   3  16   4    0.03    0.62
   3  16   4   -0.51    0.53
   3  16   4    0.94    0.77
  -3 -16  -4    0.92    1.87
   3  16   3   -0.61    0.54
   3  16   3   -0.85    0.63
   3  16   3    0.93    0.66
  -3 -16  -3    0.48    1.42
  -3 -16  -3    2.50    1.68
   3  16   2   -0.31    0.61
   3  16   2    0.83    0.83
  -3 -16  -2    0.94    1.65
  -3 -16  -2    2.59    1.34
   3  16   1   -0.38    0.61
  -3 -16  -1   -0.16    0.93
  -3 -16  -1    0.31    1.44
   3  16   0    7.64    1.01
   3  16   0    8.37    1.15
  -3 -16   0    8.83    1.77
  -3 -16   0    6.21    1.03
   3  16  -1    2.02    0.74
   3  16  -1    2.75    0.72
  -3 -16   1    0.74    1.23
  -3 -16   1    2.92    0.77
  -3 -16   1    3.95    0.90
   3  16  -2    2.18    0.77
   3  16  -2    0.58    0.64
  -3 -16   2    1.42    0.70
  -3 -16   2    2.12    1.23
  -3 -16   2    2.73    0.71
   3  16  -3    4.15    0.85
   3  16  -3    3.24    0.72
  -3 -16   3    2.93    1.27
  -3 -16   3    2.89    0.74
  -3 -16   3    2.72    0.77
   3  16  -4   -0.99    0.57
   3  16  -4    0.75    0.55
  -3 -16   4    0.37    0.60
  -3 -16   4    0.47    1.11
  -3 -16   4    0.61    0.58
   3  16  -5   15.27    1.42
   3  16  -5   12.73    1.18
  -3 -16   5   11.64    1.64
  -3 -16   5   16.08    1.37
  -3 -16   5   14.48    1.22
   3  15   5    7.03    1.15
   3  15   5    7.42    0.98
   3  15   5    5.98    0.89
  -3 -15  -5    5.34    2.14
   3  15   4   -0.22    0.65
   3  15   4   -0.84    0.62
   3  15   4    0.13    0.52
  -3 -15  -4   -0.97    1.52
  -3 -15  -4    1.33    2.45
   3  15   3    0.49    0.53
   3  15   3    0.64    0.72
   3  15   3    0.34    0.65
  -3 -15  -3   -0.39    1.47
  -3 -15  -3   -1.55    1.24
   3  15   2   11.10    1.14
   3  15   2   12.61    1.25
   3  15   2   12.02    1.53
  -3 -15  -2    9.94    2.06
  -3 -15  -2   13.23    1.70
   3  15   1    1.18    0.87
   3  15   1    0.75    0.54
   3  15   1    1.30    0.72
   3  15   1    1.29    0.63
  -3 -15  -1    1.11    0.94
  -3 -15  -1   -0.88    1.32
   3  15   0    1.51    0.68
   3  15   0    1.46    0.69
  -3 -15   0    1.98    0.83
  -3 -15   0    1.93    0.73
  -3 -15   0   -0.15    1.26
   3  15  -1    0.09    0.61
   3  15  -1    0.99    0.67
  -3 -15   1    0.81    0.60
  -3 -15   1   -0.06    0.70
  -3 -15   1    0.58    1.13
   3  15  -2    1.51    0.66
   3  15  -2    1.34    0.72
  -3 -15   2    2.75    0.72
  -3 -15   2    1.61    0.68
  -3 -15   2    0.52    1.13
   3  15  -3    2.60    0.64
   3  15  -3    1.96    0.78
  -3 -15   3    4.17    1.27
  -3 -15   3    1.99    0.66
  -3 -15   3    4.53    0.83
   3  15  -4   -0.18    0.62
   3  15  -4    0.49    0.52
  -3 -15   4   -0.69    0.97
  -3 -15   4   -0.78    0.47
  -3 -15   4    0.45    0.60
   3  15  -5   -0.07    0.48
   3  15  -5   -0.46    0.60
  -3 -15   5    0.75    0.52
  -3 -15   5   -0.04    1.00
  -3 -15   5   -0.07    0.58
   3  15  -6    0.05    0.60
   3  15  -6    0.68    0.50
  -3 -15   6   -0.04    1.01
  -3 -15   6    0.47    0.49
  -3 -15   6    0.67    0.60
   3  14   6    0.87    0.66
   3  14   6    1.73    0.73
   3  14   6    1.26    0.69
  -3 -14  -6    0.21    2.04
   3  14   5    0.08    0.66
   3  14   5   -0.25    0.56
   3  14   5   -0.95    0.51
  -3 -14  -5    0.96    1.97
   3  14   4    7.68    1.09
   3  14   4    9.34    1.19
   3  14   4    9.05    1.32
  -3 -14  -4   10.98    1.67
  -3 -14  -4   11.50    2.34
   3  14   3    5.36    0.81
   3  14   3    4.70    1.01
   3  14   3    4.50    0.80
  -3 -14  -3    4.86    1.88
  -3 -14  -3    4.86    1.51
   3  14   2   -0.14    0.49
   3  14   2   -0.20    0.47
   3  14   2   -0.50    0.62
   3  14   2    0.25    0.69
  -3 -14  -2   -1.72    1.41
  -3 -14  -2    0.58    1.27
   3  14   1    0.50    0.59
   3  14   1    0.99    0.52
   3  14   1    1.56    0.78
   3  14   1    1.61    0.69
  -3 -14  -1    0.91    1.33
  -3 -14  -1    2.91    0.95
  -3 -14  -1    1.00    0.67
   3  14   0    1.03    0.46
   3  14   0    0.20    0.66
   3  14   0    0.27    0.59
   3  14   0   -0.07    0.66
  -3 -14   0    1.00    0.75
  -3 -14   0    0.66    0.62
  -3 -14   0    0.63    1.26
   3  14  -1    3.06    0.72
   3  14  -1    3.18    0.80
  -3 -14   1    3.85    0.81
  -3 -14   1    2.01    0.72
  -3 -14   1    2.36    1.20
   3  14  -2    2.08    0.63
   3  14  -2    2.29    0.77
  -3 -14   2    2.14    1.19
  -3 -14   2    1.98    0.69
  -3 -14   2    1.86    0.67
   3  14  -3    0.13    0.63
   3  14  -3   -0.52    0.49
  -3 -14   3    0.53    1.06
  -3 -14   3    0.81    0.52
  -3 -14   3   -0.47    0.58
   3  14  -4    0.34    0.49
   3  14  -4    0.09    0.63
  -3 -14   4    0.60    0.53
  -3 -14   4    0.08    0.57
  -3 -14   4    0.15    0.98
   3  14  -5    0.54    0.51
   3  14  -5    0.24    0.61
  -3 -14   5   -0.25    0.95
  -3 -14   5    0.23    0.45
  -3 -14   5    0.99    0.64
   3  14  -6    0.56    0.64
   3  14  -6   -0.09    0.43
  -3 -14   6    0.08    0.59
  -3 -14   6    0.32    0.48
  -3 -14   6   -0.99    0.93
   3  14  -7   -0.14    0.61
  -3 -14   7    1.55    0.65
  -3 -14   7   -0.09    0.44
  -3 -14   7   -1.35    0.93
   3  13   7    1.85    0.73
   3  13   7    1.92    0.72
   3  13   7    1.18    0.70
  -3 -13  -7    0.11    1.88
   3  13   6    1.33    0.70
   3  13   6    1.25    0.75
   3  13   6    2.11    0.71
  -3 -13  -6    1.99    2.11
   3  13   5    1.76    0.70
   3  13   5    2.31    0.71
   3  13   5    2.44    0.87
  -3 -13  -5    1.77    2.06
  -3 -13  -5    2.67    1.33
   3  13   4    8.04    1.08
   3  13   4    6.67    0.90
   3  13   4    7.76    1.21
  -3 -13  -4    4.28    2.06
  -3 -13  -4    6.73    1.42
   3  13   3   -0.33    0.49
   3  13   3    0.93    0.66
   3  13   3   -0.74    0.57
  -3 -13  -3    1.11    1.28
  -3 -13  -3   -0.73    1.43
   3  13   2    1.99    0.56
   3  13   2    0.69    0.53
   3  13   2    4.71    1.03
   3  13   2    1.52    0.68
   3  13   2    1.90    0.81
  -3 -13  -2    1.55    1.22
  -3 -13  -2    2.38    1.59
  -3 -13  -2    2.27    0.71
   3  13   1    3.44    0.74
   3  13   1    4.50    0.74
   3  13   1    3.79    0.76
   3  13   1    4.68    1.00
   3  13   1    2.97    0.63
  -3 -13  -1    6.11    1.55
  -3 -13  -1    2.49    0.70
  -3 -13  -1    2.85    0.91
  -3 -13  -1    4.13    0.88
   3  13   0   16.74    1.61
   3  13   0   13.73    1.23
   3  13   0   18.58    1.08
   3  13   0   15.38    1.29
   3  13   0   16.24    1.30
  -3 -13   0   14.40    1.41
  -3 -13   0   13.71    2.17
  -3 -13   0   14.66    1.40
  -3 -13   0   15.03    1.13
  -3 -13   0   18.23    1.39
   3  13  -1   -0.12    0.59
   3  13  -1   -0.24    0.59
   3  13  -1   -0.34    0.56
  -3 -13   1    0.44    0.55
  -3 -13   1   -0.08    0.55
  -3 -13   1   -0.01    1.10
   3  13  -2    1.45    0.67
   3  13  -2    2.09    0.65
  -3 -13   2    1.67    0.63
  -3 -13   2    1.01    0.55
  -3 -13   2    1.28    1.05
   3  13  -3    3.80    0.83
   3  13  -3    4.72    0.70
  -3 -13   3    4.70    0.82
  -3 -13   3    4.23    0.78
  -3 -13   3    2.86    1.14
   3  13  -4   11.09    1.04
   3  13  -4   11.46    1.29
  -3 -13   4   12.38    1.72
  -3 -13   4    9.29    1.15
  -3 -13   4   11.02    1.05
   3  13  -5   29.36    1.65
   3  13  -5   30.08    1.86
  -3 -13   5   31.67    1.80
  -3 -13   5   29.12    2.28
  -3 -13   5   30.34    1.67
   3  13  -6    0.17    0.65
   3  13  -6    0.70    0.46
  -3 -13   6   -0.32    0.93
  -3 -13   6   -0.95    0.48
  -3 -13   6    0.07    0.46
   3  13  -7    4.07    0.77
   3  13  -7    2.90    0.77
  -3 -13   7    6.07    1.24
  -3 -13   7    4.33    0.65
  -3 -13   7    5.50    0.92
   3  12   7   -0.13    0.59
   3  12   7    0.06    0.61
   3  12   7    0.40    0.63
  -3 -12  -7   -1.55    1.84
   3  12   6    0.27    0.64
   3  12   6   -0.12    0.60
   3  12   6    0.08    0.61
  -3 -12  -6   -0.90    2.03
  -3 -12  -6   -0.42    1.24
   3  12   5    0.54    0.60
   3  12   5    0.53    0.60
   3  12   5    0.20    0.59
  -3 -12  -5    0.42    1.23
  -3 -12  -5    0.96    1.83
   3  12   4    0.49    0.62
   3  12   4    0.23    0.61
   3  12   4    0.43    0.58
  -3 -12  -4   -0.50    1.66
  -3 -12  -4    2.79    1.31
   3  12   3    7.35    0.66
   3  12   3    7.16    0.90
   3  12   3    8.20    0.86
   3  12   3    6.92    0.88
   3  12   3    8.37    1.21
  -3 -12  -3    6.93    1.84
  -3 -12  -3   10.69    1.61
   3  12   2   75.96    3.29
   3  12   2   82.74    3.23
   3  12   2   77.47    3.62
   3  12   2   83.57    3.73
   3  12   2   75.79    3.70
   3  12   2   81.49    3.32
   3  12   2   82.29    3.39
  -3 -12  -2   78.21    3.53
  -3 -12  -2   78.84    4.46
  -3 -12  -2   75.05    3.53
  -3 -12  -2   75.36    3.73
   3  12   1    0.39    0.59
   3  12   1    1.36    0.55
   3  12   1    1.11    0.73
   3  12   1    1.00    0.49
   3  12   1    0.23    0.51
   3  12   1    0.52    0.43
   3  12   1    2.18    0.80
  -3 -12  -1    1.36    1.25
  -3 -12  -1    0.43    0.54
  -3 -12  -1    0.66    0.78
  -3 -12  -1    1.48    0.50
  -3 -12  -1    0.65    0.55
   3  12   0   10.49    1.30
   3  12   0   10.62    1.07
   3  12   0   10.22    0.92
   3  12   0   10.63    1.22
   3  12   0   10.00    1.16
   3  12   0   11.63    0.88
   3  12   0   11.93    1.07
  -3 -12   0   11.02    1.57
  -3 -12   0   10.57    1.15
  -3 -12   0   10.15    1.22
  -3 -12   0    9.97    0.94
  -3 -12   0   10.50    1.17
   3  12  -1    2.34    0.72
   3  12  -1    1.48    0.65
   3  12  -1    1.14    0.49
   3  12  -1    2.06    0.66
  -3 -12   1    2.32    0.69
  -3 -12   1    2.78    0.64
  -3 -12   1    2.35    0.59
  -3 -12   1    1.72    0.64
  -3 -12   1    1.87    1.07
   3  12  -2    1.65    0.60
   3  12  -2    1.13    0.63
   3  12  -2    0.99    0.63
  -3 -12   2    1.03    0.56
  -3 -12   2    0.05    0.97
  -3 -12   2    1.87    0.65
  -3 -12   2    2.84    0.74
   3  12  -3    1.14    0.68
   3  12  -3   -0.31    0.48
  -3 -12   3    0.43    0.92
  -3 -12   3    0.52    0.49
  -3 -12   3    0.14    0.52
   3  12  -4   15.84    1.16
   3  12  -4   14.30    1.39
  -3 -12   4   15.00    1.81
  -3 -12   4   17.12    1.20
  -3 -12   4   16.81    1.29
   3  12  -5   -0.52    0.42
   3  12  -5   -0.38    0.60
  -3 -12   5    0.81    0.62
  -3 -12   5    0.44    0.49
  -3 -12   5   -0.50    0.90
   3  12  -6   -0.24    0.62
   3  12  -6    1.23    0.54
  -3 -12   6    1.19    0.63
  -3 -12   6    0.53    0.45
  -3 -12   6    1.98    0.99
   3  12  -7    3.92    0.87
   3  12  -7    2.67    0.68
  -3 -12   7    3.43    1.10
  -3 -12   7    2.81    0.84
  -3 -12   7    3.86    0.59
   3  12  -8    0.58    0.68
  -3 -12   8    0.46    0.98
  -3 -12   8    0.58    0.62
  -3 -12   8    0.16    0.39
   3  11   8    0.39    0.54
   3  11   8   -0.32    0.58
   3  11   8   -0.25    0.56
  -3 -11  -8   -1.29    2.03
   3  11   7    6.60    1.00
   3  11   7    7.13    0.90
   3  11   7    8.29    1.12
  -3 -11  -7    5.35    2.27
   3  11   6    0.07    0.59
   3  11   6    0.43    0.67
   3  11   6   -0.11    0.60
  -3 -11  -6   -1.00    1.84
  -3 -11  -6    1.85    1.36
   3  11   5    5.61    0.87
   3  11   5    5.83    0.92
   3  11   5    7.40    0.87
  -3 -11  -5    7.17    2.27
  -3 -11  -5    4.45    1.41
   3  11   4   18.71    1.35
   3  11   4   17.38    1.47
   3  11   4   18.88    1.42
   3  11   4   16.94    1.17
  -3 -11  -4   17.10    2.06
  -3 -11  -4   20.03    2.66
   3  11   3   12.14    1.19
   3  11   3   12.26    1.14
   3  11   3   11.90    1.21
   3  11   3   11.58    0.94
   3  11   3   12.17    0.73
   3  11   3   14.50    1.33
  -3 -11  -3   13.07    1.72
  -3 -11  -3   13.26    1.13
  -3 -11  -3   12.06    1.91
  -3 -11  -3   12.63    0.73
   3  11   2   23.08    1.82
   3  11   2   22.94    1.24
   3  11   2   21.17    1.26
   3  11   2   23.78    1.66
   3  11   2   21.77    1.51
   3  11   2   24.01    1.41
   3  11   2   22.89    1.45
  -3 -11  -2   22.61    2.54
  -3 -11  -2   23.06    1.48
  -3 -11  -2   24.15    1.20
  -3 -11  -2   22.91    1.48
  -3 -11  -2   22.86    2.06
   3  11   1    0.59    0.47
   3  11   1    0.24    0.64
   3  11   1    0.08    0.60
   3  11   1    0.64    0.48
   3  11   1    0.26    0.43
   3  11   1   -0.10    0.34
   3  11   1    0.60    0.70
   3  11   1    0.45    0.62
  -3 -11  -1    1.25    0.47
  -3 -11  -1   -0.14    0.70
  -3 -11  -1    0.76    0.53
  -3 -11  -1    0.30    0.53
  -3 -11  -1    0.34    1.16
   3  11   0    8.59    1.13
   3  11   0    9.40    0.95
   3  11   0    8.68    1.20
   3  11   0    8.84    1.12
   3  11   0   10.02    0.79
   3  11   0    8.00    1.07
   3  11   0    7.02    0.94
   3  11   0    9.10    0.86
  -3 -11   0    8.24    0.99
  -3 -11   0    9.18    1.44
  -3 -11   0    9.76    1.08
  -3 -11   0    8.02    0.86
  -3 -11   0    9.94    1.11
   3  11  -1    5.15    0.75
   3  11  -1    3.34    0.57
   3  11  -1    4.82    0.72
   3  11  -1    3.89    0.73
   3  11  -1    3.69    0.77
   3  11  -1    3.04    0.71
  -3 -11   1    4.36    0.82
  -3 -11   1    4.59    0.71
  -3 -11   1    4.80    0.71
  -3 -11   1    5.69    1.21
  -3 -11   1    4.24    0.65
   3  11  -2    0.45    0.42
   3  11  -2    1.77    0.64
   3  11  -2   -0.39    0.53
   3  11  -2    0.91    0.62
   3  11  -2    0.37    0.52
  -3 -11   2    0.03    0.88
  -3 -11   2    0.44    0.58
  -3 -11   2    0.71    0.56
  -3 -11   2    1.07    0.51
  -3 -11   2    0.04    0.50
   3  11  -3    8.54    1.08
   3  11  -3    9.75    1.19
   3  11  -3    9.80    0.98
  -3 -11   3   10.42    1.19
  -3 -11   3   11.02    1.01
  -3 -11   3    9.39    1.04
  -3 -11   3    9.98    1.57
   3  11  -4   19.14    1.23
   3  11  -4   17.63    1.43
   3  11  -4   19.22    1.58
  -3 -11   4   17.67    1.28
  -3 -11   4   17.52    1.75
  -3 -11   4   17.24    1.21
   3  11  -5    1.41    0.68
   3  11  -5    1.37    0.54
  -3 -11   5    0.72    0.54
  -3 -11   5    0.79    0.46
  -3 -11   5    1.22    0.87
   3  11  -6    1.06    0.69
   3  11  -6    0.40    0.49
  -3 -11   6    1.02    0.92
  -3 -11   6    1.26    0.48
  -3 -11   6    0.94    0.55
   3  11  -7    6.69    0.86
   3  11  -7    7.92    1.02
  -3 -11   7    6.39    1.16
  -3 -11   7    7.31    1.00
  -3 -11   7    6.50    0.77
   3  11  -8   -0.21    0.64
  -3 -11   8    1.16    0.42
  -3 -11   8    0.22    0.90
  -3 -11   8    0.19    0.59
   3  10   8   -0.52    0.57
   3  10   8   -0.05    0.59
   3  10   8    0.49    0.54
  -3 -10  -8   -1.28    2.05
   3  10   7    0.31    0.64
   3  10   7    0.02    0.59
   3  10   7    1.45    0.60
  -3 -10  -7    1.74    1.70
  -3 -10  -7   -1.23    1.86
   3  10   6    6.17    0.81
   3  10   6    6.06    0.92
   3  10   6    6.22    0.93
  -3 -10  -6    6.24    1.65
  -3 -10  -6    3.00    2.03
   3  10   5    6.13    0.86
   3  10   5    6.75    0.83
   3  10   5    6.96    0.90
   3  10   5    6.62    0.93
  -3 -10  -5    4.86    1.43
  -3 -10  -5    5.66    2.14
   3  10   4    6.76    0.92
   3  10   4    7.13    0.83
   3  10   4    9.08    1.12
   3  10   4    8.65    1.05
   3  10   4    7.59    1.03
  -3 -10  -4    7.75    1.39
  -3 -10  -4   10.12    2.17
   3  10   3   55.52    2.51
   3  10   3   54.60    2.62
   3  10   3   49.28    2.86
   3  10   3   48.34    2.36
   3  10   3   57.78    2.65
   3  10   3   53.12    2.33
  -3 -10  -3   53.95    2.48
  -3 -10  -3   53.48    3.06
  -3 -10  -3   50.62    3.58
   3  10   2    0.89    0.55
   3  10   2    0.16    0.77
   3  10   2    0.36    0.42
   3  10   2    0.35    0.37
   3  10   2    0.36    0.38
   3  10   2    0.78    0.77
   3  10   2    0.53    0.48
   3  10   2   -0.81    0.49
  -3 -10  -2    1.09    0.50
  -3 -10  -2    0.36    1.02
  -3 -10  -2    0.02    0.36
  -3 -10  -2    0.52    0.46
  -3 -10  -2   -0.03    0.54
  -3 -10  -2    0.17    1.30
   3  10   1    0.53    0.69
   3  10   1    0.19    0.44
   3  10   1    0.34    0.54
   3  10   1    1.09    0.54
   3  10   1    0.52    0.44
   3  10   1    0.28    0.35
   3  10   1    0.38    0.67
   3  10   1   -0.02    0.38
  -3 -10  -1    0.02    1.04
  -3 -10  -1    0.29    0.49
  -3 -10  -1   -0.15    0.38
  -3 -10  -1   -0.15    0.33
  -3 -10  -1   -0.31    0.63
  -3 -10  -1    0.68    0.48
   3  10   0    5.13    0.77
   3  10   0    7.53    0.87
   3  10   0    7.22    0.76
   3  10   0    7.49    0.93
   3  10   0    7.74    0.94
   3  10   0    7.74    0.70
   3  10   0    8.28    1.00
   3  10   0    7.07    1.07
  -3 -10   0    7.48    0.71
  -3 -10   0    6.67    0.88
  -3 -10   0    7.41    0.92
  -3 -10   0    7.34    0.77
  -3 -10   0    7.97    1.21
  -3 -10   0    7.34    0.97
   3  10  -1    6.78    0.79
   3  10  -1    6.74    0.90
   3  10  -1    6.21    0.74
   3  10  -1    7.39    0.91
   3  10  -1    6.58    0.90
   3  10  -1    5.77    0.89
  -3 -10   1    6.73    0.90
  -3 -10   1    7.95    0.86
  -3 -10   1    8.08    1.24
  -3 -10   1    6.67    0.71
  -3 -10   1    6.42    0.92
  -3 -10   1    6.18    0.78
   3  10  -2    9.98    0.90
   3  10  -2    9.70    0.97
   3  10  -2   10.04    1.06
   3  10  -2   12.35    1.09
   3  10  -2   10.36    0.91
   3  10  -2    9.23    1.09
  -3 -10   2   11.85    1.50
  -3 -10   2    8.13    1.05
  -3 -10   2   10.87    0.94
  -3 -10   2   10.26    0.97
  -3 -10   2    9.99    0.95
  -3 -10   2   10.14    0.81
   3  10  -3   13.14    1.20
   3  10  -3   15.33    1.29
   3  10  -3   17.91    1.14
  -3 -10   3   18.43    1.67
  -3 -10   3   17.83    1.21
  -3 -10   3   17.49    1.38
  -3 -10   3   14.87    1.14
  -3 -10   3   16.48    1.02
  -3 -10   3   14.05    1.10
   3  10  -4    1.79    0.67
   3  10  -4    1.01    0.49
   3  10  -4    1.20    0.58
   3  10  -4    1.71    0.54
  -3 -10   4    1.35    0.88
  -3 -10   4    1.09    0.57
  -3 -10   4    2.46    0.67
  -3 -10   4    1.02    0.45
  -3 -10   4    1.05    0.46
   3  10  -5   25.34    1.62
   3  10  -5   23.99    1.43
   3  10  -5   22.59    1.73
  -3 -10   5   25.34    1.55
  -3 -10   5   24.72    1.37
  -3 -10   5   26.78    1.99
  -3 -10   5   24.30    1.65
   3  10  -6    0.83    0.65
   3  10  -6    0.95    0.50
  -3 -10   6    0.21    0.81
  -3 -10   6    0.69    0.59
  -3 -10   6   -0.07    0.39
   3  10  -7    4.34    0.72
   3  10  -7    4.94    0.85
  -3 -10   7    3.50    0.55
  -3 -10   7    2.75    0.98
  -3 -10   7    4.32    0.84
   3  10  -8    0.72    0.53
   3  10  -8    1.88    0.74
  -3 -10   8    1.00    0.59
  -3 -10   8    1.21    0.93
  -3 -10   8    0.94    0.40
   3  10  -9   -0.50    0.55
  -3 -10   9    0.50    0.33
  -3 -10   9    0.97    0.65
  -3 -10   9    1.28    0.97
   3   9   8   -0.32    0.62
   3   9   8    0.13    0.50
   3   9   8    0.20    0.57
  -3  -9  -8    0.41    2.20
  -3  -9  -8    1.43    1.69
   3   9   7    1.75    0.62
   3   9   7    1.80    0.71
   3   9   7    1.31    0.59
  -3  -9  -7   -1.17    2.12
  -3  -9  -7   -0.37    1.56
   3   9   6   -0.36    0.51
   3   9   6   -0.88    0.56
   3   9   6   -0.39    0.51
  -3  -9  -6   -2.28    1.23
  -3  -9  -6    0.54    1.79
   3   9   5   19.03    1.46
   3   9   5   16.77    1.35
   3   9   5   16.64    1.24
   3   9   5   18.95    1.29
  -3  -9  -5   15.11    2.24
  -3  -9  -5   17.80    2.76
   3   9   4   22.19    1.48
   3   9   4   18.36    1.26
   3   9   4   20.02    1.43
   3   9   4   21.99    1.45
   3   9   4   19.25    1.32
  -3  -9  -4   19.06    2.96
  -3  -9  -4   21.23    2.00
   3   9   3   15.16    1.57
   3   9   3   13.72    1.15
   3   9   3   13.27    1.07
   3   9   3   12.38    1.20
   3   9   3   14.34    0.96
   3   9   3   13.45    1.59
   3   9   3   13.20    1.14
  -3  -9  -3   14.16    1.58
  -3  -9  -3   13.48    1.03
  -3  -9  -3   13.03    1.96
  -3  -9  -3   11.36    0.87
   3   9   2    2.12    0.87
   3   9   2    3.48    0.51
   3   9   2    3.71    0.66
   3   9   2    5.71    0.80
   3   9   2    2.23    0.81
   3   9   2    2.48    0.64
   3   9   2    3.21    0.62
   3   9   2    2.16    0.41
  -3  -9  -2    2.36    1.36
  -3  -9  -2    3.03    0.40
  -3  -9  -2    2.13    0.56
  -3  -9  -2    3.34    0.58
  -3  -9  -2    3.35    1.05
  -3  -9  -2    2.29    0.43
   3   9   1    1.38    0.39
   3   9   1    0.58    0.51
   3   9   1    1.21    0.77
   3   9   1    0.93    0.42
   3   9   1    1.80    0.67
   3   9   1    1.80    0.46
   3   9   1    1.11    0.59
   3   9   1    0.85    0.45
  -3  -9  -1    1.34    0.66
  -3  -9  -1    2.00    0.53
  -3  -9  -1    0.84    0.46
  -3  -9  -1    1.59    0.39
  -3  -9  -1    0.82    1.06
  -3  -9  -1    1.61    0.40
   3   9   0   11.01    1.16
   3   9   0   11.80    1.09
   3   9   0   13.37    0.94
   3   9   0   10.27    0.82
   3   9   0   11.98    0.80
   3   9   0   12.46    0.94
   3   9   0   11.81    1.00
   3   9   0   11.55    1.11
  -3  -9   0   11.38    1.59
  -3  -9   0   11.74    1.02
  -3  -9   0   12.08    0.86
  -3  -9   0   12.28    0.84
  -3  -9   0   10.73    1.02
  -3  -9   0   10.06    0.96
   3   9  -1   21.74    1.23
   3   9  -1   22.82    1.41
   3   9  -1   24.05    1.34
   3   9  -1   20.82    1.27
   3   9  -1   22.34    1.28
   3   9  -1   20.13    1.22
   3   9  -1   21.19    1.01
   3   9  -1   23.00    1.47
  -3  -9   1   23.09    1.16
  -3  -9   1   20.94    1.77
  -3  -9   1   23.38    1.31
  -3  -9   1   20.25    1.29
  -3  -9   1   23.73    1.25
  -3  -9   1   23.63    1.43
   3   9  -2    0.99    0.55
   3   9  -2    1.09    0.57
   3   9  -2    0.68    0.40
   3   9  -2    0.77    0.50
   3   9  -2    1.06    0.47
   3   9  -2    1.08    0.42
  -3  -9   2    0.24    0.43
  -3  -9   2    0.20    0.48
  -3  -9   2    0.43    0.35
  -3  -9   2    0.59    0.46
[truncated: 1,752,842 more chars]
