# Supplementary material for: Ethyl 5-methyl-3-[11-(pyridin-2-yl)-6,11-di­hydro-6,11-ep­oxy­dibenzo[b,e]oxepin-6-yl]isoxazole-4-carboxylate: a bicyclic acetal from the rearrangement of an anthracenyl isoxazole
Source: Acta Crystallogr E Crystallogr Commun. 2020 Nov 6;76(Pt 12):1818–22. doi: 10.1107/S2056989020014358 (PMC7784648; doi:10.1107/S2056989020014358)
Supplement: Supplementary file 2 [file e-76-01818-Isup2.hkl]

data_I                                                                          
_shelx_title ' itc001_0ma in P21/c No14' 
_shelx_refln_list_code          4                                               
_shelx_F_calc_maximum      177.75                                               
_exptl_crystal_F_000       920.00                                               
_reflns_d_resolution_high  0.7498                                               
                                                                                
loop_                                                                           
 _space_group_symop_operation_xyz                                               
 'x, y, z'                                                                      
 '-x, y+1/2, -z+1/2'                                                            
 '-x, -y, -z'                                                                   
 'x, -y-1/2, z-1/2'                                                             
                                                                                
_cell_length_a    19.0586                                                       
_cell_length_b    13.9627                                                       
_cell_length_c     8.1459                                                       
_cell_angle_alpha  90.000                                                       
_cell_angle_beta  101.780                                                       
_cell_angle_gamma  90.000                                                       
                                                                                
_shelx_F_squared_multiplier     1.000                                           
                                                                                
loop_                                                                           
 _refln_index_h                                                                 
 _refln_index_k                                                                 
 _refln_index_l                                                                 
 _refln_F_squared_calc                                                          
 _refln_F_squared_meas                                                          
 _refln_F_squared_sigma                                                         
 _refln_observed_status                                                         
   1   0   0         58.91         -1.26         1.55 o                         
   2   0   0      16729.03      15383.34      1205.36 o                         
   3   0   0        445.66        382.67         5.55 o                         
   4   0   0       1662.43       1547.00        18.71 o                         
   5   0   0         78.90         61.13         3.30 o                         
   6   0   0       2022.13       1946.11        21.46 o                         
   7   0   0         37.87         24.05         3.18 o                         
   8   0   0       2941.11       3015.37        31.24 o                         
   9   0   0       7893.04       8382.97        82.77 o                         
  10   0   0        613.72        592.05         9.91 o                         
  11   0   0         13.30         21.16         3.77 o                         
  12   0   0         45.19         42.24         4.17 o                         
  13   0   0       2181.44       2318.10        26.45 o                         
  14   0   0          0.00         -3.28         5.38 o                         
  15   0   0         10.64         12.71         4.45 o                         
  16   0   0         53.21         68.85         5.71 o                         
  17   0   0        150.86        213.45         9.28 o                         
  18   0   0        592.15        627.96        18.17 o                         
  19   0   0         82.76        100.22        11.52 o                         
  20   0   0         67.74         88.56        15.79 o                         
  21   0   0        309.10        342.05        21.29 o                         
  22   0   0          0.34         19.51        17.25 o                         
  23   0   0        198.77        216.27        34.11 o                         
  24   0   0         19.38         26.33        20.12 o                         
   2   1   0       5639.76       5426.98        42.85 o                         
   3   1   0       4345.86       4202.87        29.12 o                         
   4   1   0         64.32         73.96         2.38 o                         
   5   1   0         17.62         17.14         2.17 o                         
   6   1   0       1516.48       1445.34        11.49 o                         
   7   1   0       1035.20       1064.53         9.24 o                         
   8   1   0        372.43        399.96         5.47 o                         
   9   1   0        360.21        364.98         5.42 o                         
  10   1   0       1257.46       1390.50        12.17 o                         
  11   1   0         33.18         26.92         2.69 o                         
  12   1   0         80.54        103.75         3.48 o                         
  13   1   0        635.10        664.18         7.74 o                         
  14   1   0          0.10         -1.26         2.71 o                         
  15   1   0         78.86         92.34         4.07 o                         
  16   1   0        126.66        135.24         4.97 o                         
  17   1   0         11.12         12.41         4.00 o                         
  18   1   0         43.28         43.11         5.01 o                         
  19   1   0        354.47        370.61        11.21 o                         
  20   1   0          0.12         -5.37         5.37 o                         
  21   1   0         15.59         13.68         9.65 o                         
  22   1   0         12.72         27.17        12.33 o                         
  23   1   0         57.49         54.08        15.07 o                         
  24   1   0         80.20         94.91        13.69 o                         
   0   2   0       4531.65       4870.74        51.02 o                         
   1   2   0       2078.28       2055.22        14.53 o                         
   2   2   0        425.82        413.90         4.34 o                         
   3   2   0       3152.91       2996.68        21.66 o                         
   4   2   0        727.81        754.70         7.06 o                         
   5   2   0        208.26        207.12         4.00 o                         
   6   2   0        267.21        231.08         5.11 o                         
   7   2   0       1052.09       1071.94         9.49 o                         
   8   2   0          1.66          4.30         2.37 o                         
   9   2   0         90.65         95.24         3.11 o                         
  10   2   0        329.54        388.72         5.66 o                         
  11   2   0        202.76        187.36         4.53 o                         
  12   2   0        242.47        256.45         5.19 o                         
  13   2   0         12.01         12.48         2.69 o                         
  14   2   0        131.90        147.55         4.28 o                         
  15   2   0        130.07        130.67         4.37 o                         
  16   2   0         96.01         86.53         5.43 o                         
  17   2   0         22.42         14.35         3.86 o                         
  18   2   0         26.74         25.74         4.45 o                         
  19   2   0         68.80         59.68         6.52 o                         
  20   2   0         14.22         10.06         5.88 o                         
  21   2   0          4.35          0.24         8.98 o                         
  22   2   0          8.83         -1.69        11.20 o                         
  23   2   0          7.09         15.55        11.86 o                         
  24   2   0         67.80         65.84        13.54 o                         
   1   3   0        850.50        864.61         7.34 o                         
   2   3   0       2294.72       2253.15        17.28 o                         
   3   3   0       5278.59       5233.96        37.01 o                         
   4   3   0       2305.50       2401.81        17.99 o                         
   5   3   0       2236.53       2267.34        17.25 o                         
   6   3   0          0.15          3.01         2.29 o                         
   7   3   0         16.38          8.05         2.42 o                         
   8   3   0          3.53          4.06         2.48 o                         
   9   3   0       2988.89       3289.76        24.97 o                         
  10   3   0        332.61        355.33         5.53 o                         
  11   3   0        202.93        270.18         5.51 o                         
  12   3   0          5.01         -0.74         2.45 o                         
  13   3   0         35.03         39.49         3.03 o                         
  14   3   0        697.22        711.73         8.39 o                         
  15   3   0        213.98        205.47         5.66 o                         
  16   3   0         26.06         32.77         3.66 o                         
  17   3   0         77.91         66.82         4.54 o                         
  18   3   0        721.76        767.47        13.72 o                         
  19   3   0         59.12         64.77         6.36 o                         
  20   3   0         33.81         22.55         7.49 o                         
  21   3   0         60.18         65.42        10.10 o                         
  22   3   0          5.15          0.44        10.26 o                         
  23   3   0         12.06          3.12        13.02 o                         
  24   3   0          8.27          6.68        12.10 o                         
   0   4   0       5392.11       5411.52        53.22 o                         
   1   4   0        852.43        800.38         7.16 o                         
   2   4   0       5129.27       5098.26        35.58 o                         
   3   4   0       2849.21       2850.28        20.64 o                         
   4   4   0       1797.07       1940.86        15.08 o                         
   5   4   0        978.13       1025.90         9.04 o                         
   6   4   0        724.12        754.36         7.53 o                         
   7   4   0       3101.53       3189.42        23.58 o                         
   8   4   0          9.14         14.48         2.66 o                         
   9   4   0        142.48        191.87         4.46 o                         
  10   4   0        782.02        792.34         8.36 o                         
  11   4   0         19.39         25.41         2.95 o                         
  12   4   0        130.84        137.45         4.12 o                         
  13   4   0        171.83        193.69         4.98 o                         
  14   4   0          7.36          5.01         3.02 o                         
  15   4   0        718.26        769.29        10.46 o                         
  16   4   0         21.15         16.31         3.59 o                         
  17   4   0        207.96        211.57         7.29 o                         
  18   4   0        287.65        337.08        11.20 o                         
  19   4   0          2.16          4.52         5.80 o                         
  20   4   0        143.77        162.26        10.51 o                         
  21   4   0          4.62         17.77         9.00 o                         
  22   4   0         41.35         25.11        12.36 o                         
  23   4   0          0.63         -1.54        11.98 o                         
  24   4   0         17.80          2.51        12.68 o                         
   1   5   0        108.44        121.00         3.05 o                         
   2   5   0        113.87         70.83         2.59 o                         
   3   5   0        605.01        513.58         5.81 o                         
   4   5   0       1322.04       1365.63        11.21 o                         
   5   5   0        772.10        890.26         8.51 o                         
   6   5   0       1454.71       1307.48        11.19 o                         
   7   5   0       1315.28       1303.91        11.29 o                         
   8   5   0       1565.16       1642.57        13.65 o                         
   9   5   0       1619.44       1666.37        13.94 o                         
  10   5   0        486.58        472.66         6.43 o                         
  11   5   0        469.25        504.69         7.09 o                         
  12   5   0        288.11        297.20         5.81 o                         
  13   5   0          7.87          4.35         2.86 o                         
  14   5   0        902.71        963.93        11.04 o                         
  15   5   0        658.07        725.70         9.76 o                         
  16   5   0        122.06        127.09         5.98 o                         
  17   5   0         51.81         55.83         4.81 o                         
  18   5   0         84.21        102.87         6.86 o                         
  19   5   0         68.04         79.92         8.01 o                         
  20   5   0         80.30         86.30         9.78 o                         
  21   5   0        411.10        475.04        25.76 o                         
  22   5   0          0.15          1.16         9.26 o                         
  23   5   0         28.45          9.52        12.87 o                         
   0   6   0         51.60         64.92         3.74 o                         
   1   6   0       2551.11       2734.74        20.23 o                         
   2   6   0         72.90         61.57         2.68 o                         
   3   6   0       1998.49       2267.21        17.26 o                         
   4   6   0        694.39        830.54         8.05 o                         
   5   6   0       3804.66       4129.47        29.83 o                         
   6   6   0       3116.08       3230.32        23.95 o                         
   7   6   0        532.40        556.31         6.70 o                         
   8   6   0        153.01        140.95         3.81 o                         
   9   6   0        410.89        487.80         6.52 o                         
  10   6   0         52.93         51.13         3.07 o                         
  11   6   0        970.64        998.03        10.11 o                         
  12   6   0        151.21        144.48         4.35 o                         
  13   6   0       3312.21       3541.76        28.53 o                         
  14   6   0        145.79        143.82         5.10 o                         
  15   6   0        372.39        418.00         7.98 o                         
  16   6   0        207.56        240.09         9.03 o                         
  17   6   0        195.45        203.83         7.84 o                         
  18   6   0         54.19         60.76         6.82 o                         
  19   6   0         12.60          5.88         7.68 o                         
  20   6   0         85.54        111.40        10.97 o                         
  21   6   0        116.76        117.60        14.88 o                         
  22   6   0         80.62         62.08        11.20 o                         
  23   6   0         10.20        -13.71        13.71 o                         
   1   7   0        689.15        824.68         8.04 o                         
   2   7   0        885.23        942.98         8.78 o                         
   3   7   0       1712.79       1924.87        15.27 o                         
   4   7   0        506.88        523.17         6.33 o                         
   5   7   0          0.90          2.34         2.31 o                         
   6   7   0       2640.59       2652.99        20.65 o                         
   7   7   0         17.71         18.86         2.50 o                         
   8   7   0         61.58         73.85         3.10 o                         
   9   7   0        651.62        667.28         7.93 o                         
  10   7   0        908.38        900.16         9.47 o                         
  11   7   0       1200.13       1224.85        11.78 o                         
  12   7   0         79.34         90.21         4.06 o                         
  13   7   0        225.49        204.25         5.64 o                         
  14   7   0          1.20          1.55         3.75 o                         
  15   7   0        861.31        894.91        12.94 o                         
  16   7   0          1.12         -3.35         4.35 o                         
  17   7   0          9.14          9.07         5.45 o                         
  18   7   0        156.49        162.36         9.70 o                         
  19   7   0          0.00         10.45         9.50 o                         
  20   7   0         62.98         62.34        12.24 o                         
  21   7   0         39.96         43.41        12.88 o                         
  22   7   0         25.54         34.21        11.55 o                         
  23   7   0          4.11          3.40        18.67 o                         
   0   8   0        305.89        407.03         7.93 o                         
   1   8   0          4.67         18.06         2.46 o                         
   2   8   0       1394.83       1447.08        12.21 o                         
   3   8   0        837.30        885.98         8.68 o                         
   4   8   0         45.86         38.82         2.75 o                         
   5   8   0        715.62        810.91         8.28 o                         
   6   8   0        813.99        916.29         9.06 o                         
   7   8   0        160.82        175.45         4.57 o                         
   8   8   0        180.55        184.91         4.53 o                         
   9   8   0          8.30          6.38         2.63 o                         
  10   8   0       1702.52       1748.12        15.18 o                         
  11   8   0       1046.51       1050.23        11.39 o                         
  12   8   0        328.52        351.03         7.57 o                         
  13   8   0       1657.73       1715.42        17.43 o                         
  14   8   0         66.15         59.31         4.86 o                         
  15   8   0        138.86        146.81         7.55 o                         
  16   8   0         12.73          9.18         5.76 o                         
  17   8   0          0.59          5.98         5.78 o                         
  18   8   0          5.82          6.89         7.96 o                         
  19   8   0        286.18        295.29        14.31 o                         
  20   8   0         64.45         55.00        11.57 o                         
  21   8   0          0.80         12.25        10.67 o                         
  22   8   0         25.17         31.26        11.33 o                         
   1   9   0        476.43        517.73         6.38 o                         
   2   9   0         39.22         31.12         2.60 o                         
   3   9   0        316.16        348.17         5.52 o                         
   4   9   0         16.10         12.02         2.55 o                         
   5   9   0        151.51        166.55         4.47 o                         
   6   9   0        425.04        477.79         6.54 o                         
   7   9   0        514.82        552.02         7.12 o                         
   8   9   0       2329.50       2266.19        18.76 o                         
   9   9   0         30.32         33.75         3.45 o                         
  10   9   0         58.10         56.22         3.81 o                         
  11   9   0          9.95          9.98         3.26 o                         
  12   9   0        735.01        713.83         9.88 o                         
  13   9   0        622.52        642.14        10.82 o                         
  14   9   0        131.05        133.76         6.73 o                         
  15   9   0         28.61         18.14         5.77 o                         
  16   9   0         89.00        107.31         7.54 o                         
  17   9   0        134.94        145.53         9.68 o                         
  18   9   0          5.83         12.38         9.06 o                         
  19   9   0         13.54         11.51        10.47 o                         
  20   9   0         35.16         24.26        17.09 o                         
  21   9   0        171.57        206.69        22.42 o                         
   0  10   0        128.39        146.19         6.43 o                         
   1  10   0        474.87        570.94         6.96 o                         
   2  10   0        299.06        348.32         5.68 o                         
   3  10   0        208.62        216.20         4.90 o                         
   4  10   0         71.42         78.52         3.37 o                         
   5  10   0        473.76        520.89         7.03 o                         
   6  10   0        191.10        220.93         5.33 o                         
   7  10   0        111.09        113.92         4.20 o                         
   8  10   0          9.99          8.46         3.15 o                         
   9  10   0        262.39        285.67         6.55 o                         
  10  10   0         59.32         54.11         3.94 o                         
  11  10   0          0.31          3.59         3.41 o                         
  12  10   0         92.36         94.55         4.79 o                         
  13  10   0        478.60        477.60        10.70 o                         
  14  10   0         19.77         19.04         5.30 o                         
  15  10   0        301.09        306.33        10.32 o                         
  16  10   0        143.24        143.38         8.90 o                         
  17  10   0          0.44         -3.53         9.92 o                         
  18  10   0         51.91         59.67        13.52 o                         
  19  10   0         69.16         53.01        11.69 o                         
  20  10   0         15.33          1.42        11.16 o                         
   1  11   0        205.54        230.56         5.10 o                         
   2  11   0         54.04         47.73         3.28 o                         
   3  11   0        251.21        249.20         5.73 o                         
   4  11   0         65.41         74.57         3.75 o                         
   5  11   0        382.56        424.76         7.05 o                         
   6  11   0          6.38         -1.16         3.10 o                         
   7  11   0          0.12         -3.30         3.30 o                         
   8  11   0         50.39         44.31         3.76 o                         
   9  11   0       1007.24        993.13        11.70 o                         
  10  11   0          8.99          4.86         3.52 o                         
  11  11   0        536.74        535.60         9.90 o                         
  12  11   0        241.48        230.93         9.31 o                         
  13  11   0         18.02         21.47         5.44 o                         
  14  11   0        131.69        137.97         7.66 o                         
  15  11   0          3.07          6.85         7.16 o                         
  16  11   0         24.16         33.18        10.68 o                         
  17  11   0          8.27          7.27        10.19 o                         
  18  11   0         11.46         13.67        10.46 o                         
  19  11   0          3.46          6.73        10.62 o                         
  20  11   0          2.59          1.49        16.10 o                         
   0  12   0         70.10         64.09         5.31 o                         
   1  12   0        885.50        861.04        10.15 o                         
   2  12   0         52.12         44.70         3.58 o                         
   3  12   0        276.86        312.29         6.67 o                         
   4  12   0        291.97        286.84         7.07 o                         
   5  12   0        531.66        530.74         8.96 o                         
   6  12   0        145.84        131.60         5.19 o                         
   7  12   0          1.95          2.50         3.75 o                         
   8  12   0        326.16        363.87         9.68 o                         
   9  12   0         17.42         22.98         4.78 o                         
  10  12   0          0.29         -2.79         4.88 o                         
  11  12   0        199.95        183.42         7.98 o                         
  12  12   0         25.10         17.51         5.55 o                         
  13  12   0         26.14         24.80         6.53 o                         
  14  12   0          0.02         -7.35         7.35 o                         
  15  12   0          1.65         -9.71         9.71 o                         
  16  12   0         43.36         45.35        12.39 o                         
  17  12   0         75.92         83.58        12.44 o                         
  18  12   0        153.28        126.77        13.50 o                         
  19  12   0         84.99         77.63        12.03 o                         
   1  13   0        962.38       1008.62        12.08 o                         
   2  13   0       1109.49       1068.59        13.47 o                         
   3  13   0        446.49        480.51        10.02 o                         
   4  13   0        477.69        466.50         9.34 o                         
   5  13   0          7.83          9.28         4.13 o                         
   6  13   0        601.30        600.82        11.49 o                         
   7  13   0         17.11          7.38         5.06 o                         
   8  13   0        538.30        536.44        12.01 o                         
   9  13   0          0.31          1.90         4.95 o                         
  10  13   0        372.61        377.02        13.20 o                         
  11  13   0         12.93         15.03         6.23 o                         
  12  13   0         29.33         31.21         7.55 o                         
  13  13   0         11.27          0.20         8.36 o                         
  14  13   0          7.64         -2.48         9.09 o                         
  15  13   0         49.82         33.92        10.94 o                         
  16  13   0          0.37          0.32        10.83 o                         
  17  13   0         24.93         11.08        11.48 o                         
   0  14   0       3140.88       3270.40        52.29 o                         
   1  14   0          2.09          4.26         4.48 o                         
   2  14   0        495.21        441.81        12.81 o                         
   3  14   0          5.27          9.51         4.80 o                         
   4  14   0         99.09         83.91         5.91 o                         
   5  14   0        122.86        128.15         7.05 o                         
   6  14   0         55.79         54.90         6.77 o                         
   7  14   0        123.77        135.49         7.95 o                         
   8  14   0        224.27        234.39         9.60 o                         
   9  14   0         47.27         50.14         7.34 o                         
  10  14   0         19.04         10.25         7.08 o                         
  11  14   0         51.29         26.69        10.44 o                         
  12  14   0          7.13         14.87         9.38 o                         
  13  14   0        108.72         97.00        17.27 o                         
  14  14   0         94.50         70.21        13.73 o                         
  15  14   0        156.08        133.94        15.36 o                         
  16  14   0         13.73         -3.38        11.90 o                         
   1  15   0        483.43        549.51        15.80 o                         
   2  15   0         91.64         98.35         7.91 o                         
   3  15   0         47.74         54.04         7.18 o                         
   4  15   0         44.33         36.68         7.03 o                         
   5  15   0          0.98          6.72         6.41 o                         
   6  15   0         24.23         22.50         6.58 o                         
   7  15   0        272.65        302.97        12.47 o                         
   8  15   0         65.56         67.18        11.88 o                         
   9  15   0         90.47        121.72        11.99 o                         
  10  15   0         60.69         44.67        10.79 o                         
  11  15   0         17.21         32.49        10.48 o                         
  12  15   0         79.41         73.52        11.16 o                         
  13  15   0         23.25         32.81        12.72 o                         
  14  15   0          4.79         25.69        14.98 o                         
   0  16   0        402.03        394.11        19.04 o                         
   1  16   0        159.14        179.21         9.50 o                         
   2  16   0          5.87          4.74         6.83 o                         
   3  16   0        204.43        216.91        11.61 o                         
   4  16   0         35.65         24.53         7.68 o                         
   5  16   0         14.11         18.88         7.65 o                         
   6  16   0        111.49        104.96        12.70 o                         
   7  16   0          1.06         19.77        10.44 o                         
   8  16   0         47.88         35.94        11.16 o                         
   9  16   0          0.17         -3.85         9.53 o                         
  10  16   0         17.65         19.83        10.41 o                         
  11  16   0          3.15         23.23        10.74 o                         
  12  16   0          1.02          9.60        12.59 o                         
   1  17   0         94.02         87.73         9.45 o                         
   2  17   0         31.54         17.50         8.13 o                         
   3  17   0         81.88        100.90        10.44 o                         
   4  17   0          0.37          6.60         9.42 o                         
   5  17   0        179.55        194.98        15.61 o                         
   6  17   0          0.48         -2.04         9.51 o                         
   7  17   0         17.83          3.68        12.53 o                         
   8  17   0          0.50         -9.64         9.64 o                         
   9  17   0         11.02          7.33        10.18 o                         
  10  17   0         40.60         34.74        10.84 o                         
   0  18   0        321.37        385.85        40.66 o                         
   1  18   0         24.88         43.05        10.62 o                         
   2  18   0          6.99         10.41         9.92 o                         
   3  18   0          2.65         -0.51         9.49 o                         
   4  18   0         14.38         16.32         9.85 o                         
   5  18   0         93.54         80.94        12.23 o                         
   6  18   0         40.60         28.82        10.52 o                         
 -25   1   1          1.69         14.00        16.04 o                         
 -24   1   1         66.01         67.53        15.51 o                         
 -23   1   1         17.48         23.99        10.37 o                         
 -22   1   1        213.69        241.77        11.49 o                         
 -21   1   1         26.90         39.22         7.63 o                         
 -20   1   1          9.37          5.12         6.51 o                         
 -19   1   1         17.35         26.49         5.55 o                         
 -18   1   1          0.00         -3.53         4.07 o                         
 -17   1   1        260.19        231.87         7.21 o                         
 -16   1   1        250.89        227.42         5.91 o                         
 -15   1   1         48.63         56.70         3.54 o                         
 -14   1   1         71.71         96.92         3.52 o                         
 -13   1   1       1063.70       1160.67        10.78 o                         
 -12   1   1         27.15         75.58         2.98 o                         
 -11   1   1         42.78         63.66         2.90 o                         
 -10   1   1       1086.67       1114.14         9.99 o                         
  -9   1   1       1346.96       1307.68        11.03 o                         
  -8   1   1        297.46        310.76         4.82 o                         
  -7   1   1       1709.17       1466.36        11.77 o                         
  -6   1   1      10986.40       9808.50        68.44 o                         
  -5   1   1       3633.36       3361.43        25.65 o                         
  -4   1   1      21839.81      18146.37       432.21 o                         
  -3   1   1       9832.88       8529.56        93.01 o                         
  -2   1   1       5765.02       5100.62        40.39 o                         
  -1   1   1       1663.12       1775.64        33.72 o                         
   0   1   1      11945.28      10513.92       134.73 o                         
   1   1   1         21.03        224.76        34.83 o                         
   2   1   1       3031.01       3156.23        30.57 o                         
   3   1   1       7150.21       7495.18        55.87 o                         
   4   1   1       2116.68       1963.25        16.17 o                         
   5   1   1       2789.90       3141.20        22.83 o                         
   6   1   1          1.18         98.94         4.33 o                         
   7   1   1        768.15        799.57         7.71 o                         
   8   1   1          0.00         79.00         3.14 o                         
   9   1   1         40.10        105.29         4.40 o                         
  10   1   1        380.27        397.71         5.86 o                         
  11   1   1       1111.74       1131.62        10.61 o                         
  12   1   1        181.58        269.70         5.69 o                         
  13   1   1        906.50        915.06         9.61 o                         
  14   1   1        161.19        155.62         4.69 o                         
  15   1   1          3.81         21.12         3.31 o                         
  16   1   1        158.13        150.88         5.29 o                         
  17   1   1          0.65         -4.46         4.46 o                         
  18   1   1        197.15        196.28         8.28 o                         
  19   1   1         15.44          3.13         7.54 o                         
  20   1   1        111.50         96.63        12.94 o                         
  21   1   1         64.68         80.09        10.58 o                         
  22   1   1        104.14         96.25        14.01 o                         
  23   1   1          3.24         -6.22        12.10 o                         
  24   1   1          3.03          7.08        18.40 o                         
 -25   2   1         14.72         12.68        12.86 o                         
 -24   2   1          6.96         11.52        12.37 o                         
 -23   2   1          1.52          2.05         9.98 o                         
 -22   2   1          2.63          2.46         7.81 o                         
 -21   2   1         13.30         12.47         7.71 o                         
 -20   2   1        197.17        193.27         9.54 o                         
 -19   2   1         40.71         24.74         6.12 o                         
 -18   2   1        357.23        392.25        11.70 o                         
 -17   2   1       1704.36       1599.00        16.30 o                         
 -16   2   1          4.73         32.52         3.46 o                         
 -15   2   1         82.67         88.06         3.83 o                         
 -14   2   1          0.23          4.78         2.60 o                         
 -13   2   1        159.88        209.02         4.82 o                         
 -12   2   1        766.67        822.72         8.42 o                         
 -11   2   1       1569.96       1617.06        13.38 o                         
 -10   2   1        829.42        851.23         8.35 o                         
  -9   2   1         48.03        103.56         3.45 o                         
  -8   2   1       4921.05       4744.33        34.20 o                         
  -7   2   1          2.29          6.40         2.15 o                         
  -6   2   1        690.51        743.72         7.37 o                         
  -5   2   1       2241.42       1831.80        14.80 o                         
  -4   2   1      13895.88      13100.73       121.88 o                         
  -3   2   1       1762.65       2698.32        48.73 o                         
  -2   2   1       2102.20       2452.19        29.99 o                         
  -1   2   1        770.77        708.71         8.02 o                         
   0   2   1        712.70        724.76        10.04 o                         
   1   2   1       9088.70       8423.70        89.86 o                         
   2   2   1      19155.66      17254.35       403.31 o                         
   3   2   1       3591.77       4418.38        32.91 o                         
   4   2   1        111.68        216.13         5.07 o                         
   5   2   1       3183.59       2749.35        20.25 o                         
   6   2   1         21.80         18.90         2.15 o                         
   8   2   1        876.12        875.84         8.57 o                         
   9   2   1         90.83        123.49         4.46 o                         
  10   2   1        152.91        304.30         5.04 o                         
  11   2   1         88.99        146.55         4.84 o                         
  12   2   1        890.44        873.90         8.98 o                         
  13   2   1         37.06         45.58         3.09 o                         
  14   2   1         13.65         15.71         3.10 o                         
  15   2   1        814.44        725.29         9.44 o                         
  16   2   1         10.44        108.96         6.33 o                         
  17   2   1        327.64        322.52         9.42 o                         
  18   2   1          0.00          1.19         5.05 o                         
  19   2   1          1.43         14.82         7.07 o                         
  20   2   1         53.59         51.79         8.06 o                         
  21   2   1         34.80         38.39        10.45 o                         
  22   2   1         60.74         67.58        13.05 o                         
  23   2   1         19.09         -0.39        12.30 o                         
  24   2   1         65.68         70.29        13.87 o                         
 -24   3   1          5.06          6.79        12.22 o                         
 -23   3   1         34.54         60.90        11.05 o                         
 -22   3   1         39.98         36.68         8.96 o                         
 -21   3   1         78.94         61.94        10.05 o                         
 -20   3   1        280.50        333.88        12.30 o                         
 -19   3   1        181.50        197.80        12.00 o                         
 -18   3   1        124.23        109.92         6.52 o                         
 -17   3   1        524.64        506.67         8.60 o                         
 -16   3   1        416.83        391.42         7.45 o                         
 -15   3   1        155.74        179.12         5.03 o                         
 -14   3   1         75.16         71.83         3.37 o                         
 -13   3   1          6.18         13.53         2.66 o                         
 -12   3   1        317.16        311.01         5.32 o                         
 -11   3   1        487.45        462.35         6.68 o                         
 -10   3   1         25.13         47.07         2.69 o                         
  -9   3   1        870.85        842.45         8.19 o                         
  -8   3   1        145.19        131.58         3.53 o                         
  -7   3   1         74.61         95.36         2.96 o                         
  -6   3   1       2356.72       2284.84        17.64 o                         
  -5   3   1       1167.02       1098.64         9.47 o                         
  -4   3   1       1418.69       1660.08        13.62 o                         
  -3   3   1       4993.46       4921.74        39.41 o                         
  -2   3   1        822.04        845.31         8.55 o                         
  -1   3   1      11577.97      10424.22       115.32 o                         
   1   3   1        130.22        148.26         4.85 o                         
   2   3   1       4330.65       4281.83        35.11 o                         
   3   3   1       5256.92       4817.48        34.48 o                         
   4   3   1        434.70        457.70         5.44 o                         
   5   3   1       1119.38       1260.98        10.54 o                         
   6   3   1         22.40         40.78         2.41 o                         
   7   3   1          0.01          7.25         2.31 o                         
   8   3   1        495.80        586.84         6.78 o                         
   9   3   1        201.84        212.29         4.39 o                         
  10   3   1         54.76         72.20         3.08 o                         
  11   3   1        130.36        149.90         4.02 o                         
  12   3   1          1.30          8.45         2.55 o                         
  13   3   1         66.74         53.84         3.17 o                         
  14   3   1        757.01        710.89         9.04 o                         
  15   3   1         29.64         49.28         3.74 o                         
  16   3   1        416.58        460.90         8.37 o                         
  17   3   1         29.85         25.13         5.39 o                         
  18   3   1        281.20        317.50        11.10 o                         
  19   3   1        502.31        518.86        15.01 o                         
  20   3   1          3.06          4.13         7.00 o                         
  21   3   1         22.20         24.79        10.64 o                         
  22   3   1         32.43         18.30        12.98 o                         
  23   3   1          3.99         -6.04        12.15 o                         
 -24   4   1         59.64         41.03        17.10 o                         
 -23   4   1          1.52          1.11        10.24 o                         
 -22   4   1          5.43         37.84        11.05 o                         
 -21   4   1         92.40        137.18         9.46 o                         
 -20   4   1         76.34         62.34         7.43 o                         
 -19   4   1        576.90        660.14        19.32 o                         
 -18   4   1       1170.09       1115.60        18.18 o                         
 -17   4   1          0.50         -1.82         3.66 o                         
 -16   4   1        606.55        561.79         8.44 o                         
 -15   4   1        360.90        339.68         6.74 o                         
 -14   4   1        435.97        436.09         6.74 o                         
 -13   4   1         34.69         94.30         3.92 o                         
 -12   4   1        160.89        146.20         3.94 o                         
 -11   4   1        203.47        229.88         4.61 o                         
 -10   4   1        556.25        550.83         6.72 o                         
  -9   4   1        186.07        182.14         4.56 o                         
  -8   4   1       1684.65       1736.23        14.43 o                         
  -7   4   1       1193.19       1157.95        10.17 o                         
  -6   4   1        157.82        244.39         4.68 o                         
  -5   4   1        602.21        619.27         6.51 o                         
  -4   4   1         77.09        146.18         3.67 o                         
  -3   4   1        670.01        585.68         6.22 o                         
  -2   4   1          2.94         60.42         5.33 o                         
  -1   4   1       7575.17       7099.73        61.71 o                         
   1   4   1       1292.68       1158.84        10.53 o                         
   2   4   1        258.60        310.48         4.96 o                         
   3   4   1        995.14        953.58         8.82 o                         
   4   4   1       1465.26       1375.67        11.28 o                         
   5   4   1       1554.61       1467.59        12.06 o                         
   6   4   1        188.03        270.03         4.63 o                         
   7   4   1        186.98        343.16         5.99 o                         
   8   4   1         28.48         35.54         2.64 o                         
   9   4   1         41.86         74.82         3.04 o                         
  10   4   1         24.06         33.55         2.70 o                         
  11   4   1         42.60         45.59         3.01 o                         
  12   4   1       1397.57       1362.09        12.36 o                         
  13   4   1         80.07        108.27         4.24 o                         
  14   4   1        324.51        343.72         6.73 o                         
  15   4   1         34.72         69.12         3.99 o                         
  16   4   1          0.08         -3.63         3.63 o                         
  17   4   1        112.17        184.12         7.46 o                         
  18   4   1        656.89        734.21        15.56 o                         
  19   4   1         34.87         32.44         7.63 o                         
  20   4   1        387.00        403.21        15.29 o                         
  21   4   1        576.84        601.37        23.60 o                         
  22   4   1          6.74          0.68        13.96 o                         
  23   4   1         17.38          5.99        19.79 o                         
 -24   5   1         42.49         15.29        12.82 o                         
 -23   5   1         15.56         30.91        13.61 o                         
 -22   5   1        159.88        148.82        12.84 o                         
 -21   5   1          1.92          0.27         7.48 o                         
 -20   5   1        164.87        191.71        12.01 o                         
 -19   5   1        249.21        247.57        10.47 o                         
 -18   5   1          1.78          0.64         5.55 o                         
 -17   5   1        536.91        501.43        11.31 o                         
 -16   5   1         52.68         60.29         4.21 o                         
 -15   5   1          0.16          0.55         3.28 o                         
 -14   5   1         46.42         53.75         3.72 o                         
 -13   5   1         75.03         66.82         3.39 o                         
 -12   5   1         23.39         45.79         3.48 o                         
 -11   5   1         60.99         72.01         3.25 o                         
 -10   5   1         73.30         66.87         3.20 o                         
  -9   5   1       1662.09       1665.19        14.22 o                         
  -8   5   1       1271.01       1403.47        12.30 o                         
  -7   5   1      10468.41      10115.64        72.70 o                         
  -6   5   1        583.77        586.05         6.82 o                         
  -5   5   1        466.24        540.91         6.41 o                         
  -4   5   1         64.00         60.89         2.70 o                         
  -3   5   1         25.20         57.69         2.60 o                         
  -2   5   1       2469.41       2352.71        19.04 o                         
  -1   5   1        960.58        921.93         8.64 o                         
   0   5   1        101.39        156.45         4.66 o                         
   1   5   1         68.99        256.06         6.03 o                         
   2   5   1        230.02        220.00         4.16 o                         
   3   5   1         99.09        118.56         3.18 o                         
   4   5   1        335.79        398.56         5.41 o                         
   5   5   1        816.30        791.92         7.91 o                         
   7   5   1         72.53        185.45         4.15 o                         
   8   5   1         39.53        131.04         7.28 o                         
   9   5   1         12.04         14.65         2.54 o                         
  10   5   1          2.16          7.24         2.60 o                         
  11   5   1        678.73        714.76         8.22 o                         
  12   5   1          5.33          5.68         2.78 o                         
  13   5   1        239.20        236.53         5.72 o                         
  14   5   1         30.23         24.34         3.47 o                         
  15   5   1         98.54        107.18         6.39 o                         
  16   5   1          0.25         25.68         4.88 o                         
  17   5   1         28.64         27.50         6.42 o                         
  18   5   1         39.87         57.16         8.09 o                         
  19   5   1         49.82         62.46         8.26 o                         
  20   5   1         10.49          2.68         8.92 o                         
  21   5   1         13.53          6.69        13.05 o                         
  22   5   1         25.96         29.01        13.53 o                         
  23   5   1         19.71         -3.40        14.23 o                         
 -23   6   1          1.11          3.56        10.04 o                         
 -22   6   1         16.58         30.49        10.40 o                         
 -21   6   1         31.04         39.73         8.78 o                         
 -20   6   1         47.90         49.53         7.35 o                         
 -19   6   1        423.00        433.63        15.30 o                         
 -18   6   1        255.27        289.24        11.27 o                         
 -17   6   1         20.89         16.03         5.84 o                         
 -16   6   1        936.72        921.21        12.75 o                         
 -15   6   1         30.19         76.05         4.18 o                         
 -14   6   1         37.52         43.73         3.76 o                         
 -13   6   1        150.53        172.32         5.05 o                         
 -12   6   1        866.32        824.65         9.19 o                         
 -11   6   1         64.76         77.37         3.77 o                         
 -10   6   1        177.51        206.80         4.97 o                         
  -9   6   1          4.90         67.56         3.01 o                         
  -8   6   1         49.36         94.89         3.27 o                         
  -7   6   1         10.11         14.54         2.58 o                         
  -5   6   1       4198.17       4314.63        32.19 o                         
  -4   6   1         59.52         86.52         3.06 o                         
  -3   6   1       4786.67       4926.03        36.31 o                         
  -2   6   1       3328.87       3495.87        26.37 o                         
  -1   6   1        119.99        124.04         3.43 o                         
   0   6   1        232.55        252.75         4.76 o                         
   1   6   1        434.47        677.11         9.49 o                         
   3   6   1          7.80         11.08         2.36 o                         
   4   6   1        296.64        581.31         6.66 o                         
   5   6   1       9736.88       9672.92        67.22 o                         
   6   6   1         27.40         20.70         2.49 o                         
   7   6   1        856.64        846.06         8.58 o                         
   8   6   1       1200.76       1175.13        10.82 o                         
   9   6   1        402.10        428.86         6.18 o                         
  10   6   1         49.63         48.10         3.08 o                         
  11   6   1         93.31        126.51         3.95 o                         
  12   6   1        669.08        658.20         8.56 o                         
  13   6   1          6.44         11.15         3.27 o                         
  14   6   1       1008.35        986.34        13.30 o                         
  15   6   1        483.48        539.46         9.45 o                         
  16   6   1          0.95          3.03         4.98 o                         
  17   6   1         39.61         60.81         7.34 o                         
  18   6   1        172.96        192.77        11.98 o                         
  19   6   1         10.11         10.92         8.33 o                         
  20   6   1         21.35         38.84        10.26 o                         
  21   6   1         15.95          2.09        10.32 o                         
  22   6   1         37.45          7.85        12.66 o                         
 -23   7   1          1.03        -10.59        10.59 o                         
 -22   7   1         78.15         60.25        11.39 o                         
 -21   7   1        169.28        141.11        11.30 o                         
 -20   7   1         51.19         41.37         8.22 o                         
 -19   7   1          9.67         11.29         6.46 o                         
 -18   7   1         60.49         42.90         7.03 o                         
 -17   7   1        133.15        138.13         8.02 o                         
 -16   7   1        355.90        415.30        15.50 o                         
 -15   7   1          1.53          7.78         4.19 o                         
 -14   7   1        290.09        406.61         7.88 o                         
 -13   7   1       2376.91       2368.95        21.82 o                         
 -12   7   1        107.23        101.50         4.22 o                         
 -11   7   1         53.67         93.85         3.67 o                         
 -10   7   1        403.38        455.59         6.65 o                         
  -9   7   1          1.21          4.88         2.53 o                         
  -8   7   1        519.41        757.00         8.30 o                         
  -7   7   1        248.84        323.73         5.50 o                         
  -6   7   1         81.93         74.16         3.09 o                         
  -5   7   1        987.97       1029.51        10.01 o                         
  -4   7   1       2434.92       2581.01        20.33 o                         
  -3   7   1        467.05        471.18         6.06 o                         
  -2   7   1        446.12        520.72         7.00 o                         
  -1   7   1        211.05        326.63         5.67 o                         
   0   7   1       1443.10       1428.01        12.37 o                         
   1   7   1        602.76        654.66         7.29 o                         
   2   7   1         43.33         83.44         2.99 o                         
   3   7   1        117.06        291.25         5.05 o                         
   4   7   1        192.67        292.64         4.97 o                         
   5   7   1          7.99          9.08         2.41 o                         
   6   7   1       1186.41       1249.33        11.10 o                         
   7   7   1       2674.26       2501.64        19.63 o                         
   8   7   1         55.47         54.29         2.96 o                         
   9   7   1       1091.18       1079.19        10.65 o                         
  10   7   1        787.41        781.61         9.06 o                         
  11   7   1        200.17        201.80         5.27 o                         
  12   7   1        387.42        579.56         8.43 o                         
  13   7   1       1515.94       1478.13        15.49 o                         
  14   7   1          0.26         -3.37         3.90 o                         
  15   7   1        644.84        712.37        13.34 o                         
  16   7   1        188.69        190.67        11.77 o                         
  17   7   1          4.76          1.55         6.93 o                         
  18   7   1         38.39         33.38         7.79 o                         
  19   7   1         13.87         -2.50         8.89 o                         
  20   7   1         70.09         53.03        12.39 o                         
  21   7   1        131.98        150.71        13.04 o                         
  22   7   1          5.08         15.63        12.99 o                         
 -22   8   1         12.29         18.49        11.35 o                         
 -21   8   1          2.80          4.48        11.44 o                         
 -20   8   1        194.23        198.36        14.72 o                         
 -19   8   1          2.16          1.09         6.75 o                         
 -18   8   1        112.99        135.81        10.17 o                         
 -17   8   1         78.51        104.55         7.95 o                         
 -16   8   1        591.54        643.88        14.78 o                         
 -15   8   1         22.66         28.17         4.80 o                         
 -14   8   1        466.88        437.77        10.10 o                         
 -13   8   1         28.02         33.92         3.92 o                         
 -12   8   1          1.84          2.72         3.31 o                         
 -11   8   1       1765.35       1766.87        17.03 o                         
 -10   8   1        731.83        687.34         8.42 o                         
  -9   8   1        108.18        148.69         4.63 o                         
  -8   8   1        667.62        695.01         8.16 o                         
  -7   8   1         16.26         20.02         2.81 o                         
  -6   8   1         82.13        107.87         3.51 o                         
  -5   8   1        323.23        376.83         5.77 o                         
  -4   8   1       1567.13       1629.66        14.33 o                         
  -3   8   1        152.62        140.84         3.67 o                         
  -2   8   1         25.97         49.06         2.82 o                         
  -1   8   1       1199.10       1183.76        10.93 o                         
   0   8   1        252.13        354.28         5.53 o                         
   1   8   1        574.31        623.18         7.20 o                         
   2   8   1         51.95         56.38         2.86 o                         
   3   8   1         24.99        159.58         5.87 o                         
   4   8   1        430.08        448.86         6.16 o                         
   5   8   1        492.90        497.91         6.77 o                         
   6   8   1          0.36          2.04         2.34 o                         
   7   8   1          1.99         41.73         2.81 o                         
   8   8   1        706.89        705.89         8.07 o                         
   9   8   1        346.70        355.05         6.09 o                         
  10   8   1        326.71        427.23         7.11 o                         
  11   8   1         62.93         49.85         3.73 o                         
  12   8   1        183.13        165.98         5.99 o                         
  13   8   1        236.38        256.50         7.37 o                         
  14   8   1        105.80        106.65         6.41 o                         
  15   8   1        246.06        269.60         9.48 o                         
  16   8   1         43.24         51.40         7.73 o                         
  17   8   1         48.61         52.39         8.48 o                         
  18   8   1          0.02         -4.64         8.67 o                         
  19   8   1          0.38         11.58        10.45 o                         
  20   8   1         73.91         67.82        11.73 o                         
  21   8   1         17.48          8.83        10.70 o                         
 -22   9   1          2.69          2.41        11.10 o                         
 -21   9   1          1.32         12.99        11.09 o                         
 -20   9   1          4.37          9.43         8.99 o                         
 -19   9   1         41.10         48.69         8.77 o                         
 -18   9   1         55.37         42.40         7.07 o                         
 -17   9   1        397.47        455.98        20.03 o                         
 -16   9   1         51.16         68.94         7.18 o                         
 -15   9   1         12.45          6.17         5.79 o                         
 -14   9   1         39.54         45.13         5.21 o                         
 -13   9   1        588.55        533.73        10.16 o                         
 -12   9   1          1.08          3.89         3.52 o                         
 -11   9   1         18.95         17.24         3.50 o                         
 -10   9   1         67.81         71.54         4.06 o                         
  -9   9   1        225.71        327.41         6.54 o                         
  -8   9   1         20.38        104.03         3.79 o                         
  -7   9   1          0.01          7.34         2.73 o                         
  -6   9   1          6.46         67.94         3.25 o                         
  -5   9   1          0.67         11.22         2.67 o                         
  -4   9   1        589.86        528.74         6.68 o                         
  -3   9   1        651.79        651.12         7.28 o                         
  -2   9   1         25.86         37.48         2.82 o                         
  -1   9   1        489.05        574.75         7.10 o                         
   0   9   1        344.23        375.00         5.82 o                         
   1   9   1          8.36          8.38         2.47 o                         
   2   9   1        243.75        247.17         5.00 o                         
   3   9   1          8.39         49.13         2.84 o                         
   4   9   1         49.82         67.59         3.12 o                         
   5   9   1        871.64        868.91         9.01 o                         
   6   9   1         33.16         40.87         2.96 o                         
   7   9   1       1106.35       1055.60        10.44 o                         
   8   9   1       1709.20       1559.22        14.44 o                         
   9   9   1          0.11          4.03         3.08 o                         
  10   9   1          6.58          9.40         3.18 o                         
  11   9   1        218.11        198.00         5.60 o                         
  12   9   1         79.34        115.63         5.41 o                         
  13   9   1        194.76        184.25         7.53 o                         
  14   9   1         21.24         26.15         5.54 o                         
  15   9   1        253.06        238.34        13.46 o                         
  16   9   1         18.65         53.36         9.05 o                         
  17   9   1         17.55         16.65         8.66 o                         
  18   9   1          8.77          7.37         8.81 o                         
  19   9   1         57.18         45.67        11.65 o                         
  20   9   1         21.90         25.64        11.25 o                         
  21   9   1          1.40         12.92        11.07 o                         
 -21  10   1          8.85         10.90        10.94 o                         
 -20  10   1         12.83         11.38        10.67 o                         
 -19  10   1          4.92          6.35        10.57 o                         
 -18  10   1        221.20        263.79        15.63 o                         
 -17  10   1          0.44          2.50         6.32 o                         
 -16  10   1          0.06          9.74         6.39 o                         
 -15  10   1         22.82         27.05         6.46 o                         
 -14  10   1          0.63         21.05         6.03 o                         
 -13  10   1         10.44         12.74         4.88 o                         
 -12  10   1         57.12         45.11         4.51 o                         
 -11  10   1        118.91        115.89         5.24 o                         
 -10  10   1        318.23        308.74         7.22 o                         
  -9  10   1          7.11         22.20         3.54 o                         
  -8  10   1         37.94         41.53         3.67 o                         
  -7  10   1         78.75         73.21         3.90 o                         
  -6  10   1        115.26        104.05         4.08 o                         
  -5  10   1        120.32        148.11         4.21 o                         
  -4  10   1        127.83        140.39         3.92 o                         
  -3  10   1        167.16        194.00         4.85 o                         
  -2  10   1        116.29        137.26         4.06 o                         
  -1  10   1         10.42         33.92         2.93 o                         
   0  10   1        340.94        289.74         5.55 o                         
   1  10   1         57.04         49.31         3.10 o                         
   2  10   1         62.54         64.31         3.31 o                         
   3  10   1          2.90          8.91         2.65 o                         
   4  10   1        249.09        268.17         5.34 o                         
   5  10   1         50.89         57.94         3.32 o                         
   6  10   1        108.05        100.46         4.16 o                         
   7  10   1         82.37        104.16         4.09 o                         
   8  10   1        246.03        258.09         6.14 o                         
   9  10   1         81.47         83.50         4.12 o                         
  10  10   1        427.96        401.65         7.79 o                         
  11  10   1         20.35         26.22         4.07 o                         
  12  10   1         54.07         52.23         5.11 o                         
  13  10   1        466.00        488.10        11.79 o                         
  14  10   1          3.05          2.52         5.79 o                         
  15  10   1         98.82        116.05        10.34 o                         
  16  10   1          1.79         -5.54         8.32 o                         
  17  10   1         20.33         23.01         9.20 o                         
  18  10   1        192.61        182.19        13.74 o                         
  19  10   1         68.77         61.48        11.89 o                         
  20  10   1        146.75        130.27        13.30 o                         
 -20  11   1         54.90         57.86        11.84 o                         
 -19  11   1         26.53         26.12        11.11 o                         
 -18  11   1         37.18         39.47        10.91 o                         
 -17  11   1        134.61        147.84         9.42 o                         
 -16  11   1         12.10         -1.38         6.18 o                         
 -15  11   1        181.38        228.96        10.73 o                         
 -14  11   1         61.45         62.35         7.05 o                         
 -13  11   1         85.35         95.76         7.39 o                         
 -12  11   1        120.14        122.97         7.37 o                         
 -11  11   1        204.68        257.44        10.55 o                         
 -10  11   1        898.69        857.85        12.33 o                         
  -9  11   1        107.06         97.71         4.86 o                         
  -8  11   1        431.94        384.21         8.21 o                         
  -7  11   1         16.56         26.98         3.71 o                         
  -6  11   1        299.93        317.68         6.58 o                         
  -5  11   1        295.65        259.67         6.99 o                         
  -4  11   1          7.36          7.68         3.01 o                         
  -3  11   1         16.06        112.07         4.64 o                         
  -2  11   1       1050.00       1007.76        10.97 o                         
  -1  11   1          7.61         53.27         3.44 o                         
   0  11   1        755.61        770.28         9.26 o                         
   1  11   1         63.26        135.08         5.02 o                         
   2  11   1       1589.57       1483.13        14.83 o                         
   3  11   1         14.62          8.21         2.98 o                         
   4  11   1         51.01         68.93         3.80 o                         
   5  11   1        739.84        717.76        10.09 o                         
   6  11   1        420.49        376.90         7.45 o                         
   7  11   1         12.86         30.73         3.69 o                         
   8  11   1         34.25         35.10         3.79 o                         
   9  11   1        971.93        959.52        16.16 o                         
  10  11   1        668.06        603.92        11.69 o                         
  11  11   1        223.56        221.50         8.34 o                         
  12  11   1          3.98         14.24         5.28 o                         
  13  11   1         15.21         15.86         6.48 o                         
  14  11   1        510.79        533.75        19.32 o                         
  15  11   1         13.07          6.36         7.74 o                         
  16  11   1          4.41          5.52        12.01 o                         
  17  11   1         12.84         27.89        12.92 o                         
  18  11   1         73.58         58.35        11.94 o                         
  19  11   1        242.53        303.32        17.61 o                         
 -19  12   1         60.87         56.30        13.07 o                         
 -18  12   1        100.71         92.62        12.54 o                         
 -17  12   1          0.02         16.95        10.49 o                         
 -16  12   1          0.16          4.51         7.65 o                         
 -15  12   1          2.77         -2.67         6.64 o                         
 -14  12   1         41.51         46.44         7.21 o                         
 -13  12   1        278.60        243.93        12.54 o                         
 -12  12   1         55.37         76.50         7.02 o                         
 -11  12   1        144.10        146.42         7.90 o                         
 -10  12   1        167.03        153.37         7.89 o                         
  -9  12   1          7.88         25.85         4.71 o                         
  -8  12   1       1779.68       1562.77        19.08 o                         
  -7  12   1        174.48        169.81         6.15 o                         
  -6  12   1        259.99        194.64         6.18 o                         
  -5  12   1        759.23        722.27        10.08 o                         
  -4  12   1          0.09          2.69         3.42 o                         
  -3  12   1          9.10         45.50         4.76 o                         
  -2  12   1         35.34        114.44         4.72 o                         
  -1  12   1         99.24         90.78         4.38 o                         
   0  12   1          6.40         12.70         3.39 o                         
   1  12   1       1216.30       1213.75        15.65 o                         
   2  12   1        839.16        741.35        10.87 o                         
   3  12   1         40.75         30.46         3.56 o                         
   4  12   1        318.94        348.43         7.17 o                         
   5  12   1         26.97         29.80         3.86 o                         
   6  12   1        188.49        207.78         6.78 o                         
   7  12   1        310.17        390.72         8.76 o                         
   8  12   1        440.42        430.09         9.43 o                         
   9  12   1         76.06         88.10         6.14 o                         
  10  12   1          9.05         10.98         5.14 o                         
  11  12   1        694.82        660.29        14.86 o                         
  12  12   1         62.04         70.15         8.08 o                         
  13  12   1         31.00         43.89         8.03 o                         
  14  12   1         29.14         23.55         8.14 o                         
  15  12   1         69.42         57.13        12.72 o                         
  16  12   1         59.34         42.61        11.31 o                         
  17  12   1          0.30         -5.88        10.51 o                         
  18  12   1          6.12         26.03        11.68 o                         
 -18  13   1        168.36        166.27        15.06 o                         
 -17  13   1          0.35         -0.11        11.03 o                         
 -16  13   1          4.45         -0.96        10.84 o                         
 -15  13   1         26.40         17.34         8.61 o                         
 -14  13   1        119.77        135.31        10.02 o                         
 -13  13   1         54.05         52.67         7.91 o                         
 -12  13   1        106.47         98.99         7.67 o                         
 -11  13   1          0.42          5.44         6.47 o                         
 -10  13   1          0.48          9.95         5.98 o                         
  -9  13   1        873.46        877.72        18.09 o                         
  -8  13   1         18.60         -2.33         6.02 o                         
  -7  13   1        237.77        245.41         9.17 o                         
  -6  13   1          9.49          7.05         4.39 o                         
  -5  13   1        330.41        332.97         9.45 o                         
  -4  13   1        203.06        202.96         8.16 o                         
  -3  13   1         21.94          4.38         4.19 o                         
  -2  13   1        385.55        352.96         8.42 o                         
  -1  13   1        756.40        833.14        12.24 o                         
   0  13   1       1448.11       1406.24        17.44 o                         
   1  13   1        139.19        178.74         6.37 o                         
   2  13   1         31.95         30.62         4.33 o                         
   3  13   1         96.14        114.01         7.52 o                         
   4  13   1         44.26         67.11         5.12 o                         
   5  13   1          1.21         -3.79         4.51 o                         
   6  13   1          0.10         20.37         5.86 o                         
   7  13   1         67.66         72.09         8.25 o                         
   8  13   1       1045.97       1052.53        17.35 o                         
   9  13   1          0.47         -1.14         6.40 o                         
  10  13   1          8.29         10.73         6.21 o                         
  11  13   1        261.18        236.53        13.52 o                         
  12  13   1         14.66         21.24         9.00 o                         
  13  13   1        185.08        158.13        15.90 o                         
  14  13   1          1.25          4.02        11.16 o                         
  15  13   1         61.01         39.45        12.00 o                         
  16  13   1        137.79        117.28        13.72 o                         
  17  13   1         28.13         45.31        12.30 o                         
 -16  14   1          1.20          1.59        10.96 o                         
 -15  14   1        173.74        141.76        19.51 o                         
 -14  14   1         28.35         27.15         9.38 o                         
 -13  14   1         38.19         37.48        11.99 o                         
 -12  14   1        243.57        256.38        12.77 o                         
 -11  14   1        111.67        115.09         9.20 o                         
 -10  14   1          2.12          1.43         6.46 o                         
  -9  14   1         91.63        110.47         8.45 o                         
  -8  14   1         11.75         20.38         7.24 o                         
  -7  14   1         71.77         50.87         7.00 o                         
  -6  14   1          8.44          9.93         5.65 o                         
  -5  14   1        121.79        129.90         7.78 o                         
  -4  14   1        118.77        123.48         7.29 o                         
  -3  14   1         56.36         82.84         6.70 o                         
  -2  14   1        109.47        154.92         7.63 o                         
  -1  14   1        286.42        273.61         9.91 o                         
   0  14   1          1.00         24.70         5.40 o                         
   1  14   1        801.60        741.01        14.63 o                         
   2  14   1        455.32        415.78        13.28 o                         
   3  14   1         29.53         37.13         5.93 o                         
   4  14   1        347.03        310.52        10.66 o                         
   5  14   1         10.91          9.67         5.45 o                         
   6  14   1         23.41         22.98         6.06 o                         
   7  14   1        253.07        219.45        13.36 o                         
   8  14   1         13.15         24.37         6.82 o                         
   9  14   1          1.20         -1.18         6.76 o                         
  10  14   1         12.27          3.92         7.53 o                         
  11  14   1         35.99         34.01         8.57 o                         
  12  14   1          1.72          6.65         9.82 o                         
  13  14   1          0.42          2.64        10.78 o                         
  14  14   1        121.71        129.05        14.34 o                         
  15  14   1         33.21         45.40        13.27 o                         
 -15  15   1          1.35          9.93        12.74 o                         
 -14  15   1         32.91         24.26        10.50 o                         
 -13  15   1          0.08          3.32         9.37 o                         
 -12  15   1         70.07         44.35        10.25 o                         
 -11  15   1         36.85         43.20        12.38 o                         
 -10  15   1         70.84         53.84         8.17 o                         
  -9  15   1         21.35         20.22         7.72 o                         
  -8  15   1         33.53         31.82         8.46 o                         
  -7  15   1         12.15         18.69         7.19 o                         
  -6  15   1        280.95        262.15        11.61 o                         
  -5  15   1         12.35         10.82         6.14 o                         
  -4  15   1         54.51         48.80         6.74 o                         
  -3  15   1          0.66          8.37         5.99 o                         
  -2  15   1        140.02        126.72         7.86 o                         
  -1  15   1         19.49         15.40         5.92 o                         
   0  15   1          0.25         -5.17         5.46 o                         
   1  15   1         52.26         78.03         7.05 o                         
   2  15   1         21.01         27.54         6.34 o                         
   3  15   1         18.24         26.55         6.37 o                         
   4  15   1        178.32        172.20         8.63 o                         
   5  15   1          9.35         24.97         6.82 o                         
   6  15   1        217.88        209.38        10.52 o                         
   7  15   1         69.49         88.46        10.41 o                         
   8  15   1         68.38         88.54        14.63 o                         
   9  15   1          0.24         -3.83         8.53 o                         
  10  15   1        137.80        139.12        11.96 o                         
  11  15   1        186.79        183.91        23.71 o                         
  12  15   1         71.24         77.57        20.37 o                         
  13  15   1         73.35         63.88        14.74 o                         
  14  15   1          1.88          5.01        14.09 o                         
 -13  16   1          1.09         56.44        38.51 o                         
 -12  16   1          3.23          8.83         9.45 o                         
 -11  16   1         47.14         43.79        10.86 o                         
 -10  16   1          0.20         -8.21         9.44 o                         
  -9  16   1          0.03         17.81        10.97 o                         
  -8  16   1         15.35         10.24         7.40 o                         
  -7  16   1         52.58         44.29         8.32 o                         
  -6  16   1          0.94          3.84         7.15 o                         
  -5  16   1        152.49        170.97        11.19 o                         
  -4  16   1         52.67         49.55         8.46 o                         
  -3  16   1         40.26         76.18         8.72 o                         
  -2  16   1          1.50          5.44         6.97 o                         
  -1  16   1          2.95         -1.90         6.84 o                         
   0  16   1         37.84         41.42         7.59 o                         
   1  16   1         32.58         28.94         8.35 o                         
   2  16   1        392.82        363.55        13.77 o                         
   3  16   1          4.08          7.14         7.51 o                         
   4  16   1        105.69        111.51         9.88 o                         
   5  16   1          8.04         -0.61         8.51 o                         
   6  16   1          1.99          0.99         7.23 o                         
   7  16   1         27.39         22.48         9.24 o                         
   8  16   1          0.06          0.76         9.69 o                         
   9  16   1          8.49          8.30         9.88 o                         
  10  16   1         58.60         74.20        20.44 o                         
  11  16   1          5.37          4.28        12.09 o                         
  12  16   1         95.78         84.38        14.85 o                         
 -10  17   1         25.55         13.34        10.45 o                         
  -9  17   1         69.76         38.33        10.61 o                         
  -8  17   1        147.34        120.64        12.40 o                         
  -7  17   1          1.47         12.92         9.71 o                         
  -6  17   1        133.34        137.83        11.15 o                         
  -5  17   1         26.58         24.77         9.16 o                         
  -4  17   1         58.22         37.91         9.28 o                         
  -3  17   1         93.66         76.38         9.50 o                         
  -2  17   1          9.83         26.11         7.99 o                         
  -1  17   1         75.10         75.43         9.13 o                         
   0  17   1        171.21        199.20        11.55 o                         
   1  17   1        151.01        151.41        10.66 o                         
   2  17   1          0.38         -2.25         9.37 o                         
   3  17   1         28.21         25.00         8.86 o                         
   4  17   1          0.04         -1.08         8.57 o                         
   5  17   1          1.81          4.43        10.10 o                         
   6  17   1        123.82        106.40        12.52 o                         
   7  17   1          0.51         -5.23         9.95 o                         
   8  17   1         32.26         31.79        10.97 o                         
   9  17   1         22.52         15.14        12.26 o                         
  -6  18   1          3.36         15.27        12.53 o                         
  -5  18   1         27.76         26.10        13.90 o                         
  -4  18   1         10.94         17.17        11.31 o                         
  -3  18   1        101.40        115.97        18.56 o                         
  -2  18   1          2.17          8.85         9.51 o                         
  -1  18   1         43.26         49.31        10.54 o                         
   0  18   1         39.26         45.13        10.25 o                         
   1  18   1         10.85          5.12         9.04 o                         
   2  18   1         70.08        109.84        15.13 o                         
   3  18   1        234.12        240.44        15.57 o                         
   4  18   1         83.79         68.15        12.97 o                         
   5  18   1         16.24         -3.00        10.03 o                         
 -25   0   2          1.26        -16.36        16.71 o                         
 -24   0   2         27.93         36.86        16.33 o                         
 -23   0   2        363.79        429.11        21.04 o                         
 -22   0   2         47.73         75.39        12.32 o                         
 -21   0   2         88.72        138.07        12.90 o                         
 -20   0   2        204.33        226.07        17.11 o                         
 -19   0   2        204.50        173.62        13.36 o                         
 -18   0   2         70.48         63.75         8.99 o                         
 -17   0   2        469.61        442.29        12.88 o                         
 -16   0   2         33.69         31.18         4.87 o                         
 -15   0   2       2130.77       2051.94        25.11 o                         
 -14   0   2        455.90        509.22         9.79 o                         
 -13   0   2       1409.60       1362.95        17.57 o                         
 -12   0   2        256.95        252.11         6.52 o                         
 -11   0   2        274.60        301.49         6.78 o                         
 -10   0   2        142.67        164.67         5.49 o                         
  -9   0   2       4797.13       4847.93        50.32 o                         
  -8   0   2        179.54        233.73         6.36 o                         
  -7   0   2         41.86         32.84        94.79 o                         
  -6   0   2        713.98       1014.40        28.09 o                         
  -5   0   2       2520.79       3001.02        37.41 o                         
  -4   0   2       5066.65       5474.81        79.27 o                         
  -3   0   2       8541.42       8096.37        98.60 o                         
  -2   0   2       7947.71       7598.11       125.18 o                         
  -1   0   2        438.64        444.98        13.32 o                         
   0   0   2      14447.91      13418.20       293.60 o                         
   1   0   2       2146.82       2024.39        65.83 o                         
   2   0   2      24331.93      21121.73       479.87 o                         
   3   0   2      15061.39      12815.50       165.41 o                         
   4   0   2       8629.01       7796.83        76.62 o                         
   5   0   2       3097.80       2994.82        32.51 o                         
   6   0   2        890.88        762.69        10.92 o                         
   7   0   2       7000.68       6662.47        69.12 o                         
   8   0   2        427.00        450.24         8.84 o                         
   9   0   2         76.78         79.74         4.16 o                         
  10   0   2         76.27         71.08         3.97 o                         
  11   0   2          4.32         13.35         3.71 o                         
  12   0   2       1900.87       1804.37        21.84 o                         
  13   0   2         43.96         66.99         7.83 o                         
  14   0   2        123.58        129.89         7.55 o                         
  15   0   2        145.50        186.11         8.42 o                         
  16   0   2       1403.82       1366.06        31.34 o                         
  17   0   2        867.90        877.80        23.00 o                         
  18   0   2        159.72        144.69        14.30 o                         
  19   0   2        160.28        162.96        14.06 o                         
  20   0   2          2.68        -11.34        11.34 o                         
  21   0   2        217.84        208.66        25.46 o                         
  22   0   2         71.47         46.19        18.39 o                         
  23   0   2          0.84         12.03        28.41 o                         
 -25   1   2         62.22         81.28        14.38 o                         
 -24   1   2          0.80          1.31         7.97 o                         
 -23   1   2         10.74         -6.64         7.60 o                         
 -22   1   2         28.38         34.81         7.70 o                         
 -21   1   2         19.71         26.77         7.51 o                         
 -20   1   2        169.09        146.62         9.46 o                         
 -19   1   2         11.72          0.67         5.74 o                         
 -18   1   2         23.50         20.64         4.70 o                         
 -17   1   2         46.25         30.79         4.00 o                         
 -16   1   2          0.04          5.07         3.05 o                         
 -15   1   2        234.81        218.39         5.58 o                         
 -14   1   2         39.46         31.74         3.03 o                         
 -13   1   2          1.36          2.91         2.50 o                         
 -12   1   2          7.11         13.49         2.49 o                         
 -11   1   2        123.33        151.72         3.98 o                         
 -10   1   2        434.06        460.99         6.02 o                         
  -9   1   2        265.32        278.28         5.08 o                         
  -8   1   2       5610.53       5488.08        41.64 o                         
  -7   1   2       1219.43       1379.57        12.20 o                         
  -6   1   2       2371.80       2136.02        17.21 o                         
  -5   1   2        789.44        652.93         6.41 o                         
  -4   1   2       8595.13       8158.00        59.31 o                         
  -3   1   2       1178.26       1328.53        32.47 o                         
  -2   1   2       2617.45       2476.71        27.67 o                         
  -1   1   2       1040.88        997.11        10.94 o                         
   0   1   2        431.70        425.89        11.22 o                         
   1   1   2      31593.71      28288.76       514.22 o                         
   2   1   2       9807.84       8838.47        64.77 o                         
   3   1   2        401.94        398.94         5.08 o                         
   4   1   2        709.59        783.38         8.06 o                         
   5   1   2       3314.21       3207.27        25.94 o                         
   6   1   2        295.71        545.21        27.99 o                         
   7   1   2        195.91        174.80         4.98 o                         
   8   1   2          0.01          7.82         2.48 o                         
   9   1   2        559.63        558.28         7.08 o                         
  10   1   2         11.71          4.88         2.52 o                         
  11   1   2        463.65        471.24         6.56 o                         
  12   1   2         11.20         13.24         2.59 o                         
  13   1   2        138.63        148.12         4.50 o                         
  14   1   2        234.17        258.70         6.17 o                         
  15   1   2        446.30        427.13         7.42 o                         
  16   1   2         38.23         34.33         5.03 o                         
  17   1   2         31.21         27.54         6.93 o                         
  18   1   2         56.72         63.89         9.97 o                         
  19   1   2         82.61         88.72         9.43 o                         
  20   1   2          0.00         -5.59         7.81 o                         
  21   1   2          1.05         -7.64         7.64 o                         
  22   1   2         14.30         16.29        11.37 o                         
  23   1   2         82.52         54.31        17.29 o                         
 -25   2   2          0.01        -11.41        12.30 o                         
 -24   2   2          0.05         -2.03         8.57 o                         
 -23   2   2          4.73          5.86         9.63 o                         
 -22   2   2          8.86          9.88         7.00 o                         
 -21   2   2         59.35         57.18         7.94 o                         
 -20   2   2          0.61          1.76         6.57 o                         
 -19   2   2          1.34          5.95         6.05 o                         
 -18   2   2         52.60         40.35         5.36 o                         
 -17   2   2         17.17         21.14         4.37 o                         
 -16   2   2         80.87         73.96         4.16 o                         
 -15   2   2        412.74        419.68         7.05 o                         
 -14   2   2          6.58          3.01         2.69 o                         
 -13   2   2        213.35        218.24         5.65 o                         
 -12   2   2        115.83        106.00         3.55 o                         
 -11   2   2        456.92        464.39         6.22 o                         
 -10   2   2       1341.81       1401.68        13.02 o                         
  -9   2   2        110.00        211.88         6.89 o                         
  -8   2   2        611.25        574.21         7.49 o                         
  -7   2   2        616.16        607.21         7.17 o                         
  -6   2   2       2248.81       2014.52        17.17 o                         
  -5   2   2        312.67        284.68         4.39 o                         
  -4   2   2       3487.12       3346.14        25.15 o                         
  -3   2   2       7219.08       6842.60        51.01 o                         
  -2   2   2       1689.43       1617.53        12.72 o                         
  -1   2   2         91.86         93.90         2.70 o                         
   0   2   2       1672.72       1568.71        12.12 o                         
   1   2   2       7725.16       7140.25        62.42 o                         
   2   2   2       4748.61       4517.68        33.23 o                         
   3   2   2        850.43        817.87         8.06 o                         
   4   2   2        225.81        286.32         7.66 o                         
   5   2   2        238.01        281.67         4.98 o                         
   6   2   2        517.71        504.92         6.73 o                         
   7   2   2       1976.26       1805.22        15.69 o                         
   8   2   2          3.63         17.20         2.91 o                         
   9   2   2         47.45         64.44         3.17 o                         
  10   2   2         13.83         11.51         2.69 o                         
  11   2   2        254.42        256.93         6.74 o                         
  12   2   2          2.82         -0.32         2.82 o                         
  13   2   2         91.32         98.85         4.30 o                         
  14   2   2         54.08         48.32         4.56 o                         
  15   2   2         40.49         45.09         4.58 o                         
  16   2   2         32.39         21.84         5.17 o                         
  17   2   2        110.66        118.68         8.47 o                         
  18   2   2        238.33        241.81        11.02 o                         
  19   2   2         98.92         96.69         9.53 o                         
  20   2   2        512.43        519.50        22.94 o                         
  21   2   2          6.57          8.44         8.13 o                         
  22   2   2         20.80         47.94        20.27 o                         
  23   2   2          2.10        -11.30        13.95 o                         
 -25   3   2          0.02          6.95        13.74 o                         
 -24   3   2          2.92         -1.68         8.73 o                         
 -23   3   2          9.13          9.69         7.35 o                         
 -22   3   2          0.00         -2.17         6.78 o                         
 -21   3   2         25.25         25.96         7.19 o                         
 -20   3   2         12.29         15.90         6.69 o                         
 -19   3   2         68.69         57.54         8.37 o                         
 -18   3   2          7.84          8.96         5.07 o                         
 -17   3   2         10.69         10.16         4.33 o                         
 -16   3   2          1.11          4.47         3.39 o                         
 -15   3   2        290.76        284.39         6.18 o                         
 -14   3   2        489.13        471.74         6.94 o                         
 -13   3   2        107.24        141.35         4.17 o                         
 -12   3   2       2129.62       2108.58        17.86 o                         
 -11   3   2        271.77        271.58         5.27 o                         
 -10   3   2       1244.96       1315.97        12.20 o                         
  -9   3   2          5.79          0.17         2.49 o                         
  -8   3   2         67.84         50.45         2.96 o                         
  -7   3   2         54.93         46.86         2.99 o                         
  -6   3   2       2158.77       1927.56        15.85 o                         
  -5   3   2        102.54        579.25       118.98 o                         
  -4   3   2        692.92        651.63         6.69 o                         
  -3   3   2         11.54         15.70         2.10 o                         
  -2   3   2       1672.33       1602.40        13.33 o                         
  -1   3   2       1269.97       1210.65        11.79 o                         
   0   3   2       1563.27       1517.38        12.08 o                         
   1   3   2        113.48        108.48         3.01 o                         
   2   3   2        255.41        275.65         5.17 o                         
   3   3   2       9243.88       8889.31        65.21 o                         
   4   3   2        162.76        272.05         7.96 o                         
   5   3   2        931.30        872.47         9.12 o                         
   6   3   2         85.84         69.04         3.10 o                         
   7   3   2          0.01          1.94         2.40 o                         
   8   3   2        162.49        168.12         4.85 o                         
   9   3   2         92.12         97.29         3.85 o                         
  10   3   2        119.39        151.40        10.93 o                         
  11   3   2       1266.28       1238.21        12.10 o                         
  12   3   2        141.06        162.19         5.29 o                         
  13   3   2        149.12        146.54         4.82 o                         
  14   3   2         97.73        101.61         4.90 o                         
  15   3   2          0.12         -3.09         3.77 o                         
  16   3   2        361.52        341.31         9.98 o                         
  17   3   2         13.10         -0.65         9.13 o                         
  18   3   2         52.82         47.38         7.53 o                         
  19   3   2        107.90        120.44        10.18 o                         
  20   3   2         45.49         31.34         9.91 o                         
  21   3   2         16.12         27.98        10.09 o                         
  22   3   2          1.34        -12.04        12.04 o                         
  23   3   2         48.39         24.89        14.56 o                         
 -24   4   2          0.31         -4.43        10.16 o                         
 -23   4   2         33.72         31.88         9.29 o                         
 -22   4   2          0.28          0.78         8.87 o                         
 -21   4   2         75.05         70.14         7.95 o                         
 -20   4   2          7.75          7.17         6.16 o                         
 -19   4   2         13.18         16.68         6.38 o                         
 -18   4   2         26.20         33.63         6.39 o                         
 -17   4   2         19.45         49.44         5.55 o                         
 -16   4   2         27.10         40.03         4.57 o                         
 -15   4   2         18.00         17.05         3.23 o                         
 -14   4   2          1.31         -0.20         2.92 o                         
 -13   4   2       2047.18       2049.75        18.09 o                         
 -12   4   2        804.36        936.67        10.25 o                         
 -11   4   2        425.49        433.29         6.44 o                         
 -10   4   2        404.33        464.47         6.52 o                         
  -9   4   2        254.24        314.29         5.51 o                         
  -8   4   2         39.73         59.19         5.55 o                         
  -7   4   2         28.49         42.23         3.69 o                         
  -6   4   2       1187.55       1262.29        11.38 o                         
  -5   4   2         15.78         22.20         2.47 o                         
  -4   4   2        352.69        363.49         5.16 o                         
  -3   4   2        441.58        702.16        18.81 o                         
  -2   4   2         26.38         50.01         5.91 o                         
  -1   4   2          0.24          1.34         2.21 o                         
   0   4   2       2916.39       2576.26        21.20 o                         
   1   4   2       5557.06       5431.86        42.62 o                         
   2   4   2          5.92         13.18         2.45 o                         
   3   4   2         86.53        123.48         3.58 o                         
   4   4   2        865.59        810.14         9.16 o                         
   5   4   2       1413.53       1382.19        12.51 o                         
   6   4   2       1765.27       1784.63        15.81 o                         
   7   4   2        841.57        880.17         9.13 o                         
   8   4   2        331.79        332.63         6.22 o                         
   9   4   2        214.59        222.47         4.98 o                         
  10   4   2       2577.76       2466.81        20.58 o                         
  11   4   2         93.47        156.83         9.57 o                         
  12   4   2         65.25         67.46         3.83 o                         
  13   4   2         80.38         84.57         4.29 o                         
  14   4   2        867.56        882.87        12.40 o                         
  15   4   2       1573.49       1567.24        19.80 o                         
  16   4   2          0.99         -0.55         5.64 o                         
  17   4   2        150.03        162.90         9.92 o                         
  18   4   2         18.51         10.35         7.68 o                         
  19   4   2          9.67          4.77        10.13 o                         
  20   4   2        270.06        250.53        15.94 o                         
  21   4   2         34.46         46.56        24.77 o                         
  22   4   2          0.01         -5.51        12.06 o                         
 -24   5   2        179.02        173.43        15.47 o                         
 -23   5   2          2.83          3.38         8.91 o                         
 -22   5   2        236.19        224.85        17.99 o                         
 -21   5   2         70.47         80.79         9.08 o                         
 -20   5   2         54.51         49.78         8.74 o                         
 -19   5   2        290.99        349.38        12.15 o                         
 -18   5   2         59.37         67.85         7.25 o                         
 -17   5   2          9.61          9.43         4.85 o                         
 -16   5   2        374.20        386.01         9.46 o                         
 -15   5   2         21.31         17.89         3.85 o                         
 -14   5   2         45.98         45.13         3.68 o                         
 -13   5   2          2.23         -1.14         2.73 o                         
 -12   5   2        788.40        723.94         8.69 o                         
 -11   5   2        214.01        220.54         5.15 o                         
 -10   5   2         25.30         33.77         2.79 o                         
  -9   5   2       2767.47       2709.01        21.32 o                         
  -8   5   2       1358.60       1237.20        11.18 o                         
  -7   5   2        398.91        444.84         6.12 o                         
  -6   5   2       2189.57       2202.61        18.21 o                         
  -5   5   2       2092.95       1895.76        15.61 o                         
  -4   5   2        143.24        219.58         8.87 o                         
  -3   5   2       4990.41       5133.45        41.03 o                         
  -2   5   2        512.77        529.99         6.81 o                         
  -1   5   2        151.18        139.64         3.87 o                         
   0   5   2         11.15         12.21         2.39 o                         
   1   5   2       2209.08       2304.49        26.47 o                         
   2   5   2       2432.92       2313.38        20.17 o                         
   3   5   2         30.68         60.11         6.78 o                         
   4   5   2         30.72         58.64         7.39 o                         
   5   5   2       1602.09       1613.11        14.25 o                         
   6   5   2         12.93         26.56         3.36 o                         
   7   5   2        885.58        999.10         9.39 o                         
   8   5   2        634.33        638.19         7.15 o                         
   9   5   2         12.13         12.43         2.86 o                         
  10   5   2          0.00          5.45         2.86 o                         
  11   5   2         32.29         34.61         3.40 o                         
  12   5   2        420.45        420.70         7.71 o                         
  13   5   2         61.64         48.80         4.16 o                         
  14   5   2        662.88        682.00        11.25 o                         
  15   5   2          0.94         -4.87         4.87 o                         
  16   5   2          9.95         25.42         7.08 o                         
  17   5   2        641.86        690.73        16.59 o                         
  18   5   2        500.02        563.88        19.93 o                         
  19   5   2        147.71        162.51        13.86 o                         
  20   5   2          0.01          6.10         9.76 o                         
  21   5   2         11.55         15.04        11.57 o                         
  22   5   2          3.09         19.98        13.12 o                         
 -24   6   2         19.41         18.81        10.36 o                         
 -23   6   2        112.96        116.68        15.72 o                         
 -22   6   2          9.74         20.94        10.82 o                         
 -21   6   2          0.11         -3.98         7.07 o                         
 -20   6   2         70.75         62.19         7.55 o                         
 -19   6   2          6.84         14.25         6.58 o                         
 -18   6   2         24.73         24.36         6.45 o                         
 -17   6   2         82.70         63.75         6.80 o                         
 -16   6   2        289.81        318.93         9.89 o                         
 -15   6   2        891.20        926.43        13.39 o                         
 -14   6   2        964.42        840.12        11.24 o                         
 -13   6   2        348.27        407.32         7.84 o                         
 -12   6   2         22.49         25.80         2.99 o                         
 -11   6   2          1.53          5.02         2.58 o                         
 -10   6   2        679.16        674.48         7.83 o                         
  -9   6   2        931.77        922.01         9.34 o                         
  -8   6   2         19.31         16.97         2.48 o                         
  -7   6   2       1777.86       1863.15        15.44 o                         
  -6   6   2       2381.79       2367.13        19.59 o                         
  -5   6   2        355.58        437.93         5.97 o                         
  -4   6   2          5.57         47.04         8.03 o                         
  -3   6   2         27.08         27.28         2.81 o                         
  -2   6   2        147.19        171.57         5.69 o                         
  -1   6   2        205.68        231.51         4.73 o                         
   0   6   2        519.35        538.61         6.62 o                         
   1   6   2        104.63        125.93         3.70 o                         
   2   6   2       1954.52       2066.86        18.26 o                         
   3   6   2        967.10        983.66        10.01 o                         
   4   6   2        111.78        202.87        24.97 o                         
   5   6   2        173.84        261.32         7.38 o                         
   6   6   2        227.73        216.65         4.77 o                         
   7   6   2         83.48         97.39         4.06 o                         
   8   6   2        428.78        435.68         5.95 o                         
   9   6   2        225.04        216.78         5.16 o                         
  10   6   2        297.77        296.29         6.49 o                         
  11   6   2       1520.93       1512.86        14.25 o                         
  12   6   2         52.83         67.71         4.33 o                         
  13   6   2        179.62        210.62         9.09 o                         
  14   6   2        485.06        488.91        11.50 o                         
  15   6   2          2.15          6.21         5.41 o                         
  16   6   2         39.43         30.78         7.12 o                         
  17   6   2          0.03          2.65         6.77 o                         
  18   6   2         23.07         20.33         8.16 o                         
  19   6   2         77.34         65.21         9.06 o                         
  20   6   2        306.02        311.71        22.14 o                         
  21   6   2          0.62        -20.76        22.44 o                         
  22   6   2         21.24          8.17        13.08 o                         
 -23   7   2         29.71         21.35         9.94 o                         
 -22   7   2         12.71         -7.60         7.60 o                         
 -21   7   2          1.54         12.43         6.82 o                         
 -20   7   2         70.54         85.34         7.96 o                         
 -19   7   2         40.70         21.91         6.45 o                         
 -18   7   2        184.18        219.13        13.39 o                         
 -17   7   2        240.93        252.60        10.63 o                         
 -16   7   2        273.68        294.21        10.82 o                         
 -15   7   2         87.85         75.05         5.43 o                         
 -14   7   2        255.83        256.74         6.72 o                         
 -13   7   2        226.08        199.01         6.67 o                         
 -12   7   2          8.27         21.61         3.32 o                         
 -11   7   2        228.76        188.67         4.84 o                         
 -10   7   2        176.95        161.82         4.40 o                         
  -9   7   2       1759.55       1713.77        14.88 o                         
  -8   7   2       1729.21       1679.89        14.50 o                         
  -7   7   2        214.16        202.11         4.69 o                         
  -6   7   2          4.98         10.37         2.36 o                         
  -5   7   2        745.31        744.38         8.37 o                         
  -4   7   2         63.12         57.99         3.12 o                         
  -3   7   2        148.57        172.22         4.45 o                         
  -2   7   2        236.57        285.51         5.45 o                         
  -1   7   2          5.39          1.57         2.38 o                         
   0   7   2        439.64        460.75         6.46 o                         
   1   7   2        660.24        678.59         7.70 o                         
   2   7   2         14.82         21.06         2.53 o                         
   3   7   2         20.66         34.82         2.45 o                         
   4   7   2        364.80        334.87         5.44 o                         
   5   7   2         10.55         12.01         2.51 o                         
   6   7   2          0.07         25.39         4.08 o                         
   7   7   2        181.92        240.15         6.65 o                         
   8   7   2        330.52        312.44         5.33 o                         
   9   7   2         11.90         11.95         2.81 o                         
  10   7   2        819.57        727.07         9.01 o                         
  11   7   2        224.38        213.83         5.56 o                         
  12   7   2          6.62          9.10         3.38 o                         
  13   7   2        208.77        217.49         7.85 o                         
  14   7   2        138.16        151.76         8.87 o                         
  15   7   2          4.91         10.01         7.66 o                         
  16   7   2          0.90          2.37         7.39 o                         
  17   7   2         12.05         13.22         7.62 o                         
  18   7   2          2.92         -3.75         7.42 o                         
  19   7   2         23.09         15.71         8.66 o                         
  20   7   2         11.47          7.02        11.20 o                         
  21   7   2         54.04         36.61        15.73 o                         
 -22   8   2          0.57         10.07         8.63 o                         
 -21   8   2         33.22         16.44         7.73 o                         
 -20   8   2         25.16         24.62         6.61 o                         
 -19   8   2         46.59         51.55         7.14 o                         
 -18   8   2         55.41         51.03         6.89 o                         
 -17   8   2         10.54         16.91         6.20 o                         
 -16   8   2        244.93        242.01        10.06 o                         
 -15   8   2        164.13        159.39         9.23 o                         
 -14   8   2        439.62        411.46        10.16 o                         
 -13   8   2        107.42        111.97         4.82 o                         
 -12   8   2         26.48         22.50         3.75 o                         
 -11   8   2         49.46         42.10         3.64 o                         
 -10   8   2        396.43        394.82         6.84 o                         
  -9   8   2        672.65        614.27         7.67 o                         
  -8   8   2        196.34        228.94         5.06 o                         
  -7   8   2        766.85        706.98         8.04 o                         
  -6   8   2        439.32        387.47         6.56 o                         
  -5   8   2        605.04        562.06         7.39 o                         
  -4   8   2        196.40        172.80         4.63 o                         
  -3   8   2        198.76        247.19         5.28 o                         
  -2   8   2          8.47          9.29         2.51 o                         
  -1   8   2        242.44        306.75         5.23 o                         
   0   8   2         87.15         81.98         3.17 o                         
   1   8   2         28.84         28.82         2.66 o                         
   2   8   2        452.57        441.06         6.22 o                         
   3   8   2         66.61         73.71         3.04 o                         
   4   8   2        136.52        173.27         4.13 o                         
   5   8   2         59.07         65.09         2.82 o                         
   6   8   2        137.48        133.96         3.82 o                         
   7   8   2         51.41         59.23         2.96 o                         
   8   8   2        645.14        635.95         7.96 o                         
   9   8   2        162.77        161.76         4.62 o                         
  10   8   2         21.98         21.98         3.20 o                         
  11   8   2        949.35        918.37        11.53 o                         
  12   8   2        483.51        500.86        10.21 o                         
  13   8   2        500.75        492.88        11.42 o                         
  14   8   2          9.81         23.34         8.09 o                         
  15   8   2         23.35         17.38         8.04 o                         
  16   8   2         27.23         18.17         8.23 o                         
  17   8   2        107.03        103.77         9.59 o                         
  18   8   2          8.56          9.99         7.95 o                         
  19   8   2          2.45         -9.06         9.06 o                         
  20   8   2         25.22          3.26        13.30 o                         
  21   8   2         61.15         51.46        16.98 o                         
 -22   9   2          8.37          6.19         9.56 o                         
 -21   9   2         16.04          8.64         7.93 o                         
 -20   9   2          0.53          7.43         6.66 o                         
 -19   9   2          0.76         -7.40         7.40 o                         
 -18   9   2         84.72         95.56         9.48 o                         
 -17   9   2          0.03          0.68         6.03 o                         
 -16   9   2        194.40        209.65         9.77 o                         
 -15   9   2         26.60         10.33         6.19 o                         
 -14   9   2         45.54         55.85         5.79 o                         
 -13   9   2         23.47         64.60         5.97 o                         
 -12   9   2        146.90        133.33         6.23 o                         
 -11   9   2         61.41         77.80         4.30 o                         
 -10   9   2        748.77        798.13        10.27 o                         
  -9   9   2        244.26        220.16         5.62 o                         
  -8   9   2        942.79        858.18        10.16 o                         
  -7   9   2        407.60        441.44         6.59 o                         
  -6   9   2       1091.09       1055.11        11.12 o                         
  -5   9   2        529.65        524.85         7.41 o                         
  -4   9   2          5.98         10.36         2.77 o                         
  -3   9   2         16.37         19.30         2.88 o                         
  -2   9   2        124.77        132.31         3.84 o                         
  -1   9   2        837.71        838.28         8.89 o                         
   0   9   2         59.32         77.73         3.23 o                         
   1   9   2        108.67        109.18         3.59 o                         
   2   9   2        128.04        132.55         3.91 o                         
   3   9   2         67.21         92.61         3.56 o                         
   4   9   2        408.92        442.12         6.53 o                         
   5   9   2        336.13        366.58         5.74 o                         
   6   9   2         25.67         43.25         3.38 o                         
   7   9   2        192.17        197.73         4.96 o                         
   8   9   2        740.80        795.18         9.67 o                         
   9   9   2       1203.42       1201.99        13.00 o                         
  10   9   2        163.60        147.63         5.21 o                         
  11   9   2       2008.44       1957.70        23.40 o                         
  12   9   2        943.99        899.22        15.09 o                         
  13   9   2         58.28         57.01         8.32 o                         
  14   9   2        259.87        249.38        15.30 o                         
  15   9   2         34.62         24.27         8.26 o                         
  16   9   2          5.38         10.44         8.07 o                         
  17   9   2        152.77        197.88        12.21 o                         
  18   9   2          4.93          5.31        11.80 o                         
  19   9   2         16.39          5.47         9.74 o                         
  20   9   2         51.16         31.45        18.34 o                         
 -21  10   2          3.76         -9.30         9.97 o                         
 -20  10   2          0.37         -7.19         7.19 o                         
 -19  10   2          9.32          6.48         6.38 o                         
 -18  10   2          8.08          2.04         6.41 o                         
 -17  10   2          6.08          8.09         6.20 o                         
 -16  10   2          1.00          0.52         6.19 o                         
 -15  10   2         61.93         80.05         7.28 o                         
 -14  10   2          0.31         -1.59         5.78 o                         
 -13  10   2        570.97        506.43        15.54 o                         
 -12  10   2         83.71         77.98         6.40 o                         
 -11  10   2          1.46         11.87         4.38 o                         
 -10  10   2         72.98         45.64         4.36 o                         
  -9  10   2        152.27        172.36         5.68 o                         
  -8  10   2         22.90         26.64         3.49 o                         
  -7  10   2        452.23        473.41         7.84 o                         
  -6  10   2        564.09        567.99         8.77 o                         
  -5  10   2        389.03        370.86         6.85 o                         
  -4  10   2        315.54        404.26         7.07 o                         
  -3  10   2        253.17        293.27         6.03 o                         
  -2  10   2          7.19         15.85         2.74 o                         
  -1  10   2          1.23          2.74         2.58 o                         
   0  10   2         54.75         57.31         3.24 o                         
   1  10   2        178.50        186.40         5.40 o                         
   2  10   2        824.14        768.31         8.89 o                         
   3  10   2          7.74         12.85         2.92 o                         
   4  10   2         66.66         93.00         4.02 o                         
   5  10   2       1013.24        982.18        12.33 o                         
   6  10   2        294.02        301.73         6.07 o                         
   7  10   2        491.74        457.14         7.62 o                         
   8  10   2         93.27        104.87         4.36 o                         
   9  10   2        719.73        715.01        11.87 o                         
  10  10   2         68.26         83.16         5.55 o                         
  11  10   2         47.90         59.24         6.34 o                         
  12  10   2         52.75         49.79         6.85 o                         
  13  10   2        171.82        183.49        12.76 o                         
  14  10   2          2.83          6.26         7.88 o                         
  15  10   2        117.95         94.70         9.68 o                         
  16  10   2         61.24         55.89         9.19 o                         
  17  10   2        170.64        160.20        13.60 o                         
  18  10   2         11.60         11.59         9.36 o                         
  19  10   2         20.22         10.63        10.43 o                         
 -20  11   2         39.28         41.26        12.71 o                         
 -19  11   2          0.23         -1.95         8.74 o                         
 -18  11   2          0.97          2.50         6.19 o                         
 -17  11   2         16.45          8.58         6.38 o                         
 -16  11   2         22.73          3.41         6.30 o                         
 -15  11   2          0.27         -4.06         5.83 o                         
 -14  11   2         59.64         41.76         6.95 o                         
 -13  11   2        118.99        121.44         7.83 o                         
 -12  11   2        610.40        533.68        13.63 o                         
 -11  11   2        139.49        123.37         7.39 o                         
 -10  11   2        188.56        204.00         9.37 o                         
  -9  11   2         71.93         63.22         5.50 o                         
  -8  11   2        118.97        106.38         4.87 o                         
  -7  11   2          8.41          8.40         3.82 o                         
  -6  11   2        100.11        119.08         5.16 o                         
  -5  11   2          2.06         24.18         3.81 o                         
  -4  11   2        188.76        174.09         5.91 o                         
  -3  11   2         22.24         16.16         3.59 o                         
  -2  11   2       1979.93       1875.49        17.25 o                         
  -1  11   2        580.86        618.48         8.42 o                         
   0  11   2        106.18        209.40        11.24 o                         
   1  11   2         39.90         27.30         3.96 o                         
   2  11   2          0.29          3.73         3.19 o                         
   3  11   2        687.99        683.68         9.50 o                         
   4  11   2        814.11        746.04        10.25 o                         
   5  11   2          5.37          6.44         3.61 o                         
   6  11   2        312.75        312.69         7.06 o                         
   7  11   2        191.59        175.72         6.16 o                         
   8  11   2        494.02        476.07         9.98 o                         
   9  11   2        420.27        413.06        11.69 o                         
  10  11   2         21.63         30.37         6.13 o                         
  11  11   2        162.21        145.98         9.26 o                         
  12  11   2         15.02         11.26         7.06 o                         
  13  11   2         26.24         22.44         7.41 o                         
  14  11   2         25.14         17.87         8.23 o                         
  15  11   2         52.24         46.54         8.25 o                         
  16  11   2         18.54          5.56         8.54 o                         
  17  11   2         51.22         39.07        10.15 o                         
  18  11   2        190.48        154.75        16.61 o                         
 -19  12   2          9.47         24.55        13.27 o                         
 -18  12   2         18.58          8.71         8.08 o                         
 -17  12   2          8.70         21.88         7.79 o                         
 -16  12   2         53.59         66.27         7.86 o                         
 -15  12   2          0.02         -5.92         5.92 o                         
 -14  12   2          8.30         -3.08         6.16 o                         
 -13  12   2         52.82         66.17         7.27 o                         
 -12  12   2        212.05        182.78        10.35 o                         
 -11  12   2        282.75        253.58        14.56 o                         
 -10  12   2        253.36        233.06         9.89 o                         
  -9  12   2        178.57        163.43         7.79 o                         
  -8  12   2        197.90        166.69         9.65 o                         
  -7  12   2         50.02         89.36         6.06 o                         
  -6  12   2         75.06         84.03         5.65 o                         
  -5  12   2         29.66        115.87        10.56 o                         
  -4  12   2        393.09        471.35         9.63 o                         
  -3  12   2         19.32         41.65         4.42 o                         
  -2  12   2         53.08         69.09         4.55 o                         
  -1  12   2        465.06        464.76         9.84 o                         
   0  12   2        475.10        481.43         9.53 o                         
   1  12   2        379.70        354.95         8.00 o                         
   2  12   2       1585.31       1482.53        16.78 o                         
   3  12   2       2571.43       2397.83        28.51 o                         
   4  12   2          5.71          7.10         3.76 o                         
   5  12   2       1413.54       1416.13        19.33 o                         
   6  12   2         17.23         15.51         4.22 o                         
   7  12   2         88.92        102.72         6.89 o                         
   8  12   2        398.09        397.04        12.46 o                         
   9  12   2         80.14         75.52         8.29 o                         
  10  12   2         67.48         70.86         7.28 o                         
  11  12   2        252.21        257.02        14.28 o                         
  12  12   2         23.06         -6.03         6.99 o                         
  13  12   2         28.07         18.08         7.45 o                         
  14  12   2         29.12          5.48         7.49 o                         
  15  12   2        132.08        123.63        11.13 o                         
  16  12   2          2.53         -9.65         9.65 o                         
  17  12   2          4.93        -10.10        11.15 o                         
 -18  13   2         26.24         12.18        11.73 o                         
 -17  13   2         31.89         45.17         9.15 o                         
 -16  13   2          7.37          1.01         6.95 o                         
 -15  13   2        147.38        146.44        10.48 o                         
 -14  13   2          6.04         11.11         6.65 o                         
 -13  13   2        287.42        268.66        11.89 o                         
 -12  13   2          0.14         -3.24         7.60 o                         
 -11  13   2         96.38         97.66        11.74 o                         
 -10  13   2          0.03          5.94         6.31 o                         
  -9  13   2        169.60        177.59        10.66 o                         
  -8  13   2          8.61         24.86         6.70 o                         
  -7  13   2         45.88         39.24         7.01 o                         
  -6  13   2        171.86        153.14         7.89 o                         
  -5  13   2        183.50        165.99         7.95 o                         
  -4  13   2        250.95        312.76        10.01 o                         
  -3  13   2         17.95         34.86         5.18 o                         
  -2  13   2         57.28         34.60         5.32 o                         
  -1  13   2        299.56        302.51         9.26 o                         
   0  13   2          9.30         11.78         4.77 o                         
   1  13   2        587.72        581.76        11.86 o                         
   2  13   2       1267.52       1163.17        17.15 o                         
   3  13   2         50.07         59.59         5.90 o                         
   4  13   2        421.72        399.53        10.91 o                         
   5  13   2        115.71        107.87         8.86 o                         
   6  13   2        398.69        376.80        12.73 o                         
   7  13   2         81.63         91.93         7.90 o                         
   8  13   2         89.83         71.81         7.91 o                         
   9  13   2         35.79         24.12         6.83 o                         
  10  13   2         63.63         56.70         7.44 o                         
  11  13   2         37.50         44.02         7.86 o                         
  12  13   2         13.60         10.83         7.40 o                         
  13  13   2          0.24          1.74         7.58 o                         
  14  13   2          0.05         -1.35         9.17 o                         
  15  13   2        169.51        160.45        17.22 o                         
  16  13   2          7.60         -5.68        11.07 o                         
 -16  14   2          1.65         12.04         8.87 o                         
 -15  14   2        102.94         85.10         9.99 o                         
 -14  14   2        183.78        193.72        13.89 o                         
 -13  14   2         91.48        100.46         8.68 o                         
 -12  14   2          2.33          3.31         6.97 o                         
 -11  14   2        122.86        129.71         9.78 o                         
 -10  14   2         71.82         80.81         7.82 o                         
  -9  14   2        499.56        481.78        14.43 o                         
  -8  14   2          9.00         15.64         6.47 o                         
  -7  14   2          3.86          5.35         6.56 o                         
  -6  14   2        178.97        197.23         9.69 o                         
  -5  14   2          1.33         -0.46         5.81 o                         
  -4  14   2          1.01         22.44         7.37 o                         
  -3  14   2         40.68         59.85         6.74 o                         
  -2  14   2          3.75         35.55         6.16 o                         
  -1  14   2         39.88         47.79         6.64 o                         
   0  14   2        475.56        462.06        12.84 o                         
   1  14   2        340.10        330.01        11.17 o                         
   2  14   2        517.65        503.44        14.73 o                         
   3  14   2         10.34         -5.56         5.56 o                         
   4  14   2         92.15         94.36         7.94 o                         
   5  14   2        243.95        253.76        12.58 o                         
   6  14   2         79.77         76.75         7.68 o                         
   7  14   2          0.08         19.57         6.63 o                         
   8  14   2         84.50         90.50         8.29 o                         
   9  14   2         74.59         87.99         8.01 o                         
  10  14   2         12.19          8.85        10.78 o                         
  11  14   2          1.19         -7.47         7.47 o                         
  12  14   2         42.80         35.32        12.93 o                         
  13  14   2         57.67         58.03        10.72 o                         
  14  14   2         12.30          1.46        11.10 o                         
 -14  15   2         47.19         40.86         9.17 o                         
 -13  15   2        155.69        138.04        15.34 o                         
 -12  15   2        113.72         81.93         8.89 o                         
 -11  15   2          0.99         -0.91         7.54 o                         
 -10  15   2          3.32         -1.98         7.45 o                         
  -9  15   2         19.68         14.62         7.00 o                         
  -8  15   2        171.74        154.35        12.43 o                         
  -7  15   2         51.01         50.88         7.51 o                         
  -6  15   2          0.10          5.11         6.39 o                         
  -5  15   2         13.06         34.76         6.65 o                         
  -4  15   2        406.44        403.69        14.61 o                         
  -3  15   2         40.05         50.21         7.14 o                         
  -2  15   2         12.31          8.96         6.09 o                         
  -1  15   2        209.01        203.63         9.25 o                         
   0  15   2        137.41        153.06        10.03 o                         
   1  15   2        479.61        504.73        13.42 o                         
   2  15   2        459.49        453.55        13.78 o                         
   3  15   2        406.69        378.84        13.00 o                         
   4  15   2          8.86         17.60         6.45 o                         
   5  15   2         48.26         52.01         7.77 o                         
   6  15   2          6.73          2.33         7.61 o                         
   7  15   2         66.15         59.55         7.73 o                         
   8  15   2        171.12        180.53        11.38 o                         
   9  15   2         16.12         -6.16         7.87 o                         
  10  15   2        192.41        236.65        13.02 o                         
  11  15   2        175.00        173.68        13.11 o                         
  12  15   2         90.19         78.68        12.49 o                         
  13  15   2         85.04         63.63        20.06 o                         
 -12  16   2         27.51         32.93         9.33 o                         
 -11  16   2          0.12          3.19        13.76 o                         
 -10  16   2         19.31         18.27         7.29 o                         
  -9  16   2          3.05         -3.29         6.97 o                         
  -8  16   2          9.52         21.02         8.23 o                         
  -7  16   2         95.77         71.20        12.22 o                         
  -6  16   2        296.72        327.43        13.56 o                         
  -5  16   2          3.87          8.15         6.98 o                         
  -4  16   2         86.11         98.38        13.10 o                         
  -3  16   2         41.72         46.79         7.37 o                         
  -2  16   2          9.16          4.13         6.25 o                         
  -1  16   2         77.17         80.78         8.15 o                         
   0  16   2          5.62         12.31         6.72 o                         
   1  16   2          3.40          5.28         7.53 o                         
   2  16   2          7.37         18.60         7.31 o                         
   3  16   2         10.43         17.96         7.11 o                         
   4  16   2          0.34         13.96         7.60 o                         
   5  16   2          0.33         -0.18         7.68 o                         
   6  16   2          2.20          4.42        10.25 o                         
   7  16   2          1.91         -1.99         7.39 o                         
   8  16   2        113.16        109.55        13.80 o                         
   9  16   2          0.05         -1.88         9.87 o                         
  10  16   2         19.26         25.38        12.63 o                         
 -10  17   2         89.87         65.70        13.64 o                         
  -9  17   2          0.60         16.47         9.13 o                         
  -8  17   2         30.15         22.64         8.63 o                         
  -7  17   2          5.24          3.82         7.31 o                         
  -6  17   2        117.31        149.65        10.84 o                         
  -5  17   2         57.05         74.29        11.32 o                         
  -4  17   2          5.26         -2.06         7.89 o                         
  -3  17   2        100.89        117.63        12.20 o                         
  -2  17   2         12.02         21.28         8.24 o                         
  -1  17   2        570.40        622.55        19.29 o                         
   0  17   2        364.64        358.02        15.58 o                         
   1  17   2          0.16         10.85         7.68 o                         
   2  17   2         71.38         59.74         9.36 o                         
   3  17   2        529.58        519.39        18.30 o                         
   4  17   2         67.14         63.14        11.82 o                         
   5  17   2          1.78         -3.10         7.43 o                         
   6  17   2          0.35          6.29         8.14 o                         
   7  17   2         31.13         25.83        20.99 o                         
   8  17   2          0.01          1.95        12.10 o                         
  -5  18   2         99.95        141.32        16.24 o                         
  -4  18   2         90.58         95.07        11.38 o                         
  -3  18   2          0.75         -1.30         9.07 o                         
  -2  18   2         87.89         77.16        10.69 o                         
  -1  18   2         51.24         56.55         9.64 o                         
   0  18   2         11.48         21.16         9.29 o                         
   1  18   2          5.96         -6.98         8.55 o                         
   2  18   2        125.52        127.54        12.02 o                         
   3  18   2        158.50        168.35        12.48 o                         
 -25   1   3          1.92         -2.41         7.42 o                         
 -24   1   3         27.00         32.49         8.04 o                         
 -23   1   3         11.00         16.24         7.86 o                         
 -22   1   3        101.14        115.47         9.21 o                         
 -21   1   3        324.20        373.46        12.42 o                         
 -20   1   3          7.89          5.74         6.73 o                         
 -19   1   3         30.64         16.95         6.70 o                         
 -18   1   3        150.56        122.54         7.99 o                         
 -17   1   3       1174.68       1142.24        17.00 o                         
 -16   1   3        127.85        136.77         5.33 o                         
 -15   1   3       1232.12       1201.95        18.59 o                         
 -14   1   3        334.12        325.06         5.99 o                         
 -13   1   3          0.73         -1.74         2.48 o                         
 -12   1   3          2.43          2.79         2.42 o                         
 -11   1   3        106.48        107.46         3.37 o                         
 -10   1   3          0.49         -2.16         2.16 o                         
  -9   1   3        597.86        623.83         7.14 o                         
  -8   1   3       1575.19       1583.02        13.35 o                         
  -7   1   3        189.47        205.48         4.07 o                         
  -6   1   3        823.03        859.30         8.06 o                         
  -5   1   3         13.52          2.69         2.04 o                         
  -4   1   3          6.23         21.47         4.66 o                         
  -3   1   3        361.09        334.52         6.95 o                         
  -2   1   3       1157.11       1145.35        16.93 o                         
  -1   1   3       5212.44       4762.63        41.88 o                         
   0   1   3       1775.13       1592.28        15.40 o                         
   1   1   3       7111.49       6640.41        50.66 o                         
   2   1   3        524.04        545.39         7.42 o                         
   3   1   3       2142.76       2131.29        16.55 o                         
   4   1   3        521.02        525.11         5.95 o                         
   5   1   3        338.43        326.10         5.12 o                         
   6   1   3       1409.35       1320.56        13.38 o                         
   7   1   3        168.57        134.26         3.81 o                         
   8   1   3        173.52        183.61         4.67 o                         
   9   1   3         16.82         15.36         2.81 o                         
  10   1   3         73.50         77.23         3.46 o                         
  11   1   3         14.25         14.09         2.81 o                         
  12   1   3         93.92        114.54         4.55 o                         
  13   1   3        270.59        270.52         7.22 o                         
  14   1   3         80.36         77.29         4.84 o                         
  15   1   3         50.15         51.50         6.70 o                         
  16   1   3         74.38         66.70         8.47 o                         
  17   1   3        240.17        258.82        12.49 o                         
  18   1   3         66.56         60.47         8.77 o                         
  19   1   3        221.45        239.77        12.00 o                         
  20   1   3          4.81         -4.03         7.62 o                         
  21   1   3          8.39          8.56         8.56 o                         
  22   1   3         42.45         27.68        10.41 o                         
 -25   2   3         23.89         30.66         9.18 o                         
 -24   2   3          0.46          2.35         7.31 o                         
 -23   2   3         36.57         23.26         7.73 o                         
 -22   2   3         25.06         17.42         7.03 o                         
 -21   2   3         55.40         56.05         7.56 o                         
 -20   2   3          8.65         11.07         6.91 o                         
 -19   2   3        112.47        120.77         8.39 o                         
 -18   2   3        518.05        533.33        13.58 o                         
 -17   2   3         83.77        122.28         6.13 o                         
 -16   2   3        551.66        511.88         9.32 o                         
 -15   2   3        733.69        688.48         9.81 o                         
 -14   2   3        264.50        242.86         5.30 o                         
 -13   2   3         28.71         25.08         3.10 o                         
 -12   2   3        862.05        792.75         9.24 o                         
 -11   2   3        590.31        617.94         7.46 o                         
 -10   2   3         58.63         56.83         2.81 o                         
  -9   2   3        753.28        686.18         7.70 o                         
  -8   2   3       3549.39       3724.15        29.14 o                         
  -7   2   3        729.84        728.33         7.34 o                         
  -6   2   3        242.76        249.66         4.58 o                         
  -5   2   3        196.75        195.49         5.76 o                         
  -4   2   3       3186.27       3163.92        25.47 o                         
  -3   2   3         97.13         94.93         3.28 o                         
  -2   2   3        296.37        309.78         7.40 o                         
  -1   2   3       1974.92       1750.33        16.00 o                         
   0   2   3         35.70         37.30         2.74 o                         
   1   2   3       4073.71       3832.97        29.01 o                         
   2   2   3       2144.24       1964.28        15.34 o                         
   3   2   3        834.66        928.64         8.59 o                         
   4   2   3       1788.47       1842.12        15.51 o                         
   5   2   3         94.53        118.45         6.31 o                         
   6   2   3       2112.61       1971.41        17.14 o                         
   7   2   3          6.75          1.23         2.46 o                         
   8   2   3         14.64         22.91         2.75 o                         
   9   2   3         11.57         19.55         3.21 o                         
  10   2   3         54.56         64.12         3.35 o                         
  11   2   3        228.49        218.34         5.75 o                         
  12   2   3        422.54        455.06         7.57 o                         
  13   2   3        148.57        137.08         5.35 o                         
  14   2   3        531.61        525.42        10.70 o                         
  15   2   3        496.77        513.91        12.74 o                         
  16   2   3        286.29        318.41        11.66 o                         
  17   2   3        512.98        504.49        15.79 o                         
  18   2   3          1.18          3.67         7.95 o                         
  19   2   3        310.21        297.98        13.67 o                         
  20   2   3        188.60        167.46        12.00 o                         
  21   2   3        144.61        152.70        12.16 o                         
  22   2   3          4.56        -10.58        10.58 o                         
 -25   3   3         17.51          9.67         9.38 o                         
 -24   3   3          1.05         -4.55         7.20 o                         
 -23   3   3          1.37         -5.30        11.56 o                         
 -22   3   3          1.71         -2.30         6.45 o                         
 -21   3   3         12.32          5.65         6.76 o                         
 -20   3   3         66.85         63.95         7.55 o                         
 -19   3   3         79.86         60.92         7.21 o                         
 -18   3   3        116.30        119.18         7.83 o                         
 -17   3   3        477.85        447.80        15.66 o                         
 -16   3   3       1380.47       1294.30        16.90 o                         
 -15   3   3        537.69        546.01        10.00 o                         
 -14   3   3        623.50        578.02         8.50 o                         
 -13   3   3          8.38          1.48         2.91 o                         
 -12   3   3          0.32         -2.65         2.65 o                         
 -11   3   3       1146.32       1084.37        11.24 o                         
 -10   3   3          5.44          6.39         2.46 o                         
  -9   3   3       1207.66       1317.71        12.15 o                         
  -8   3   3       2428.65       2388.67        20.51 o                         
  -7   3   3       3750.17       3750.04        28.15 o                         
  -6   3   3       1421.63       1550.97        12.99 o                         
  -5   3   3        588.83        629.50         7.72 o                         
  -4   3   3        216.07        212.03         3.93 o                         
  -3   3   3        104.47        107.05         3.04 o                         
  -2   3   3        554.39        544.50         6.32 o                         
  -1   3   3        677.73        681.64         8.64 o                         
   0   3   3         82.49         94.05         3.41 o                         
   1   3   3        106.41        110.48         2.91 o                         
   2   3   3       3001.01       3150.14        24.30 o                         
   3   3   3        223.80        198.32         5.91 o                         
   4   3   3       3943.88       4132.58        32.80 o                         
   5   3   3         73.93         72.97         3.86 o                         
   6   3   3       1872.34       1863.72        16.21 o                         
   7   3   3         64.44         62.04         3.52 o                         
   8   3   3         14.80         15.67         2.74 o                         
   9   3   3         98.51         92.36         3.61 o                         
  10   3   3       1078.53        997.76        10.59 o                         
  11   3   3         45.87         49.65         3.51 o                         
  12   3   3         64.32         77.07         4.67 o                         
  13   3   3       2260.65       2177.62        22.54 o                         
  14   3   3         64.40         45.87         5.45 o                         
  15   3   3        854.68        839.75        21.27 o                         
  16   3   3        626.16        636.16        17.98 o                         
  17   3   3         15.46         12.51         7.72 o                         
  18   3   3        167.59        176.16        12.93 o                         
  19   3   3         40.19         17.68         9.12 o                         
  20   3   3          0.34         -3.24         8.72 o                         
  21   3   3          3.96         -0.02        12.51 o                         
  22   3   3        216.36        224.19        27.60 o                         
 -24   4   3        152.74        169.53        14.06 o                         
 -23   4   3         11.69         19.29         7.13 o                         
 -22   4   3        227.52        235.18        13.56 o                         
 -21   4   3         35.45         29.32         7.20 o                         
 -20   4   3          9.58          5.31         6.60 o                         
 -19   4   3         61.44         58.26         7.30 o                         
 -18   4   3         11.17         12.15         6.05 o                         
 -17   4   3        232.27        224.03         9.88 o                         
 -16   4   3         86.02         74.53         5.70 o                         
 -15   4   3       2671.39       2374.15        24.47 o                         
 -14   4   3       1277.20       1189.75        14.68 o                         
 -13   4   3         40.03         43.75         3.33 o                         
 -12   4   3       1206.74       1247.79        12.76 o                         
 -11   4   3         50.44         57.74         3.31 o                         
 -10   4   3       1849.99       1708.37        15.51 o                         
  -9   4   3        196.90        222.93         4.94 o                         
  -8   4   3       1400.69       1429.10        13.28 o                         
  -7   4   3        103.63         92.80         3.48 o                         
  -6   4   3       2609.84       2810.35        21.25 o                         
  -5   4   3        185.13        195.01         4.09 o                         
  -4   4   3        804.15        918.57        10.70 o                         
  -3   4   3        184.32        271.57         8.31 o                         
  -2   4   3        367.55        367.13         4.94 o                         
  -1   4   3         21.78         27.73         2.25 o                         
   0   4   3       6037.45       5719.02        41.12 o                         
   1   4   3       3323.05       3627.64        27.89 o                         
   2   4   3        421.95        348.45         5.14 o                         
   3   4   3       7464.45       7312.06        54.57 o                         
   4   4   3        450.76        527.29         6.93 o                         
   5   4   3        426.43        442.15         9.41 o                         
   6   4   3         29.45         25.09         3.07 o                         
   7   4   3        246.83        246.00         7.61 o                         
   8   4   3         14.03          9.31         2.54 o                         
   9   4   3        279.04        274.28         5.52 o                         
  10   4   3        117.29         95.94         3.90 o                         
  11   4   3         62.22         91.57         4.89 o                         
  12   4   3          0.18          4.53         3.37 o                         
  13   4   3        142.74        148.19         5.89 o                         
  14   4   3        340.11        355.52        11.56 o                         
  15   4   3          3.49         -4.45         6.14 o                         
  16   4   3        340.85        349.61        12.34 o                         
  17   4   3          3.01          8.10         7.85 o                         
  18   4   3          3.40          4.49         8.27 o                         
  19   4   3        261.32        300.10        17.38 o                         
  20   4   3          0.20         13.15         8.63 o                         
  21   4   3         28.01         33.65        11.12 o                         
 -24   5   3          0.30          3.17         7.94 o                         
 -23   5   3         10.48          8.75         7.19 o                         
 -22   5   3         38.89         49.98         7.78 o                         
 -21   5   3         91.17        107.67         8.54 o                         
 -20   5   3        246.47        256.87        12.68 o                         
 -19   5   3          0.42         -0.21         5.89 o                         
 -18   5   3         80.92        106.98         7.76 o                         
 -17   5   3          0.00          2.19         5.65 o                         
 -16   5   3        444.96        454.29        11.60 o                         
 -15   5   3          0.16          4.73         4.25 o                         
 -14   5   3        724.16        669.47        11.23 o                         
 -13   5   3          1.70          7.53         3.22 o                         
 -12   5   3       1307.76       1289.99        13.19 o                         
 -11   5   3       1412.90       1384.86        13.77 o                         
 -10   5   3        422.61        412.62         6.82 o                         
  -9   5   3        683.27        663.87         7.60 o                         
  -8   5   3        975.23        928.04         9.29 o                         
  -7   5   3        289.73        309.90         5.08 o                         
  -6   5   3        609.55        596.31         6.78 o                         
  -5   5   3        164.14        157.97         4.10 o                         
  -4   5   3        141.44        133.66         4.67 o                         
  -3   5   3       1783.76       1862.66        15.89 o                         
  -2   5   3          0.53          6.08         2.22 o                         
  -1   5   3       1109.96       1128.18        11.93 o                         
   0   5   3        735.04        751.21         8.80 o                         
   1   5   3        651.35        618.05         7.76 o                         
   2   5   3          8.27          5.41         2.29 o                         
   3   5   3        331.51        387.54         6.15 o                         
   4   5   3        106.05        102.30         3.55 o                         
   5   5   3          1.93          5.13         2.28 o                         
   6   5   3        411.53        439.14         7.12 o                         
   7   5   3         36.03         31.62         3.29 o                         
   8   5   3         55.25         59.63         3.67 o                         
   9   5   3         81.84         65.48         3.83 o                         
  10   5   3        830.97        808.42        10.31 o                         
  11   5   3          0.00         -3.23         3.23 o                         
  12   5   3        143.22        152.26         5.65 o                         
  13   5   3         43.56         45.80         6.88 o                         
  14   5   3         40.66         35.67         6.65 o                         
  15   5   3         66.37         67.73         7.49 o                         
  16   5   3         87.58         92.86         8.96 o                         
  17   5   3         10.01         15.24         7.65 o                         
  18   5   3          2.53        -10.02        10.51 o                         
  19   5   3         78.37         60.20        10.02 o                         
  20   5   3          0.98         11.77         9.07 o                         
  21   5   3         45.30         38.08        11.13 o                         
 -23   6   3          1.00         -7.50         7.50 o                         
 -22   6   3         90.52         87.14        10.94 o                         
 -21   6   3          2.17          8.94         6.74 o                         
 -20   6   3         68.31         68.63         7.96 o                         
 -19   6   3          2.88          8.91         6.41 o                         
 -18   6   3         47.79         47.87         7.02 o                         
 -17   6   3         87.64         93.25         7.64 o                         
 -16   6   3         39.01         45.40         6.29 o                         
 -15   6   3        290.77        298.17         8.93 o                         
 -14   6   3        682.04        642.41        11.28 o                         
 -13   6   3         64.07         71.10         4.95 o                         
 -12   6   3        342.64        331.59         7.58 o                         
 -11   6   3        204.53        221.38         5.42 o                         
 -10   6   3        107.90         92.97         4.12 o                         
  -9   6   3         92.58         93.06         3.51 o                         
  -8   6   3        302.49        268.46         5.07 o                         
  -7   6   3        357.01        343.41         5.59 o                         
  -6   6   3          0.65         -0.92         2.22 o                         
  -5   6   3        179.77        221.37         5.18 o                         
  -4   6   3         79.11         92.44         3.84 o                         
  -3   6   3         64.60         88.40        18.41 o                         
  -2   6   3        821.75        945.91        10.24 o                         
  -1   6   3        435.37        439.81         6.55 o                         
   0   6   3       2819.20       2850.15        26.85 o                         
   1   6   3        560.47        584.61         7.52 o                         
   2   6   3       1040.30       1022.74        10.95 o                         
   3   6   3         10.61          2.13         2.31 o                         
   4   6   3          0.10          3.01         2.34 o                         
   5   6   3         18.17         11.25         2.50 o                         
   6   6   3          0.62          0.78         2.32 o                         
   7   6   3        248.05        241.30         5.37 o                         
   8   6   3        967.22        927.38        10.99 o                         
   9   6   3        319.19        303.03         6.93 o                         
  10   6   3        966.65        988.00        19.03 o                         
  11   6   3         16.65         11.40         4.03 o                         
  12   6   3        765.84        787.59        14.02 o                         
  13   6   3        102.81        118.83         7.47 o                         
  14   6   3         74.52         77.37         8.64 o                         
  15   6   3          0.32         -0.57         7.15 o                         
  16   6   3        224.17        235.60        11.63 o                         
  17   6   3        173.46        200.29        11.26 o                         
  18   6   3         17.03         12.89         8.95 o                         
  19   6   3         18.79         17.26         9.10 o                         
  20   6   3          7.66          1.11         9.29 o                         
  21   6   3        251.25        264.11        16.63 o                         
 -23   7   3         74.05         41.13         8.39 o                         
 -22   7   3          0.80          3.44         6.81 o                         
 -21   7   3         63.05         42.54         7.58 o                         
 -20   7   3        343.64        358.30        12.98 o                         
 -19   7   3        332.43        352.61        13.45 o                         
 -18   7   3         15.60         11.76         6.45 o                         
 -17   7   3          1.98         13.72         6.07 o                         
 -16   7   3        200.03        168.18        10.63 o                         
 -15   7   3       1040.84        967.40        16.27 o                         
 -14   7   3        368.50        372.21         9.71 o                         
 -13   7   3         66.11         56.31         4.88 o                         
 -12   7   3        187.62        220.88         7.10 o                         
 -11   7   3        186.44        148.60         4.77 o                         
 -10   7   3         25.67         35.48         3.07 o                         
  -9   7   3        160.01        156.08         4.28 o                         
  -8   7   3        165.68        180.25         4.50 o                         
  -7   7   3        809.18        826.45         8.83 o                         
  -6   7   3        507.96        508.22         7.05 o                         
  -5   7   3        432.22        435.32         7.12 o                         
  -4   7   3       1025.31       1016.39        10.54 o                         
  -3   7   3        163.49        172.60         4.50 o                         
  -2   7   3       4175.30       4174.41        33.67 o                         
  -1   7   3        932.84       1061.19        11.99 o                         
   0   7   3          0.74          1.40         2.24 o                         
   1   7   3         88.66        121.43         4.20 o                         
   2   7   3        399.82        387.97         6.38 o                         
   3   7   3         26.39         30.16         2.91 o                         
   4   7   3        677.25        691.54         9.13 o                         
   5   7   3          0.52          2.76         2.43 o                         
   6   7   3        320.94        336.19         6.03 o                         
   7   7   3        197.68        188.89         4.75 o                         
   8   7   3         52.35         50.11         3.29 o                         
   9   7   3       1360.11       1287.50        15.67 o                         
  10   7   3         21.32         24.97         4.39 o                         
  11   7   3        108.26        109.83         6.01 o                         
  12   7   3        120.51        123.87         8.19 o                         
  13   7   3        248.30        249.92        13.55 o                         
  14   7   3         94.73        108.49         9.55 o                         
  15   7   3         12.93         13.34         8.14 o                         
  16   7   3         36.55         38.00         7.97 o                         
  17   7   3         12.56          2.49         7.64 o                         
  18   7   3         41.81         42.74         9.71 o                         
  19   7   3          4.20         -5.55         8.48 o                         
  20   7   3        308.15        368.36        26.16 o                         
 -22   8   3         23.46         10.44         6.71 o                         
 -21   8   3         38.66         42.12         7.43 o                         
 -20   8   3          5.19          0.18         5.83 o                         
 -19   8   3          0.02          5.50         6.08 o                         
 -18   8   3          0.00         -1.45         6.02 o                         
 -17   8   3         50.43         38.88         6.81 o                         
 -16   8   3        180.10        197.63        12.82 o                         
 -15   8   3          0.49          1.40         5.31 o                         
 -14   8   3        338.96        333.40        12.31 o                         
 -13   8   3         71.02         96.09         6.54 o                         
 -12   8   3        952.62        893.57        12.50 o                         
 -11   8   3        626.07        618.29        10.37 o                         
 -10   8   3         10.58         15.64         2.92 o                         
  -9   8   3        426.58        443.20         8.53 o                         
  -8   8   3        286.42        262.88         5.49 o                         
  -7   8   3          5.30          9.96         2.65 o                         
  -6   8   3        165.22        197.91         5.61 o                         
  -5   8   3       1368.88       1372.62        14.54 o                         
  -4   8   3          0.26         -0.50         2.42 o                         
  -3   8   3        567.01        624.64         8.76 o                         
  -2   8   3         26.31         26.14         2.74 o                         
  -1   8   3        148.24        144.23         4.64 o                         
   0   8   3         75.44         67.78         3.02 o                         
   1   8   3          0.73          3.73         2.28 o                         
   2   8   3        398.13        400.16         6.63 o                         
   3   8   3         37.04         36.04         3.18 o                         
   4   8   3        584.43        551.88         7.92 o                         
   5   8   3         12.38         17.03         2.79 o                         
   6   8   3        609.08        626.82         8.45 o                         
   7   8   3       1165.49       1181.05        13.32 o                         
   8   8   3        336.11        325.68         7.13 o                         
   9   8   3        168.12        147.95         7.97 o                         
  10   8   3         86.22         69.84         4.99 o                         
  11   8   3         40.62         42.40         6.62 o                         
  12   8   3        200.96        173.63        10.20 o                         
  13   8   3        381.89        371.72        14.26 o                         
  14   8   3         12.18         19.44         9.92 o                         
  15   8   3         19.73         25.32         8.05 o                         
  16   8   3         25.39          9.88         8.21 o                         
  17   8   3         13.05          9.66         7.78 o                         
  18   8   3         22.69         24.35        10.96 o                         
  19   8   3         41.96         47.04        11.06 o                         
 -22   9   3        165.83        170.70        24.24 o                         
 -21   9   3          0.64          9.26         6.58 o                         
 -20   9   3         76.85         77.08         8.79 o                         
 -19   9   3         62.42         77.41         7.70 o                         
 -18   9   3        128.27        112.78         8.16 o                         
 -17   9   3         43.81         52.66         7.22 o                         
 -16   9   3        415.80        439.29        16.20 o                         
 -15   9   3        412.47        403.67        12.58 o                         
 -14   9   3          0.74          6.27         5.72 o                         
 -13   9   3        124.81        130.48         8.17 o                         
 -12   9   3         48.32         48.42         5.54 o                         
 -11   9   3        333.53        350.35         8.46 o                         
 -10   9   3         29.98         38.45         4.44 o                         
  -9   9   3          5.51          3.86         3.43 o                         
  -8   9   3        229.15        226.40         6.39 o                         
  -7   9   3         53.42         55.22         3.89 o                         
  -6   9   3         71.91         90.28         3.81 o                         
  -5   9   3         78.09         76.39         3.75 o                         
  -4   9   3        110.29        110.37         3.95 o                         
  -3   9   3        284.75        317.06         6.76 o                         
  -2   9   3          3.25         18.50         2.99 o                         
  -1   9   3       1166.66       1138.53        13.13 o                         
   0   9   3        593.86        564.23         7.98 o                         
   1   9   3        368.47        340.90         6.74 o                         
   2   9   3        777.53        722.79        11.23 o                         
   3   9   3        408.64        406.13         7.20 o                         
   4   9   3         44.33         44.97         3.75 o                         
   5   9   3        254.16        236.67         5.95 o                         
   6   9   3        257.35        272.32         6.60 o                         
   7   9   3       1034.93        974.33        13.17 o                         
   8   9   3         99.32         89.34         5.45 o                         
   9   9   3          5.58          6.83         4.57 o                         
  10   9   3         37.19         34.22         6.37 o                         
  11   9   3         40.63         39.87         7.76 o                         
  12   9   3          2.73         -2.90         7.21 o                         
  13   9   3          0.43          0.14         7.42 o                         
  14   9   3        209.32        204.97        11.23 o                         
  15   9   3         51.52         63.65         9.18 o                         
  16   9   3          0.06          2.55         8.34 o                         
  17   9   3         43.19         33.01        10.25 o                         
  18   9   3         70.60         64.77        11.38 o                         
  19   9   3         11.06          5.86        13.18 o                         
 -21  10   3         21.16         29.20         9.30 o                         
 -20  10   3          0.39          1.55         6.85 o                         
 -19  10   3          5.65         11.12         6.44 o                         
 -18  10   3         81.43         79.27         8.71 o                         
 -17  10   3         32.56         36.37         6.79 o                         
 -16  10   3          5.08         -6.74         6.74 o                         
 -15  10   3        352.34        406.72        12.56 o                         
 -14  10   3        151.56        172.25         8.68 o                         
 -13  10   3         47.02         31.88         6.17 o                         
 -12  10   3        244.62        233.37         9.78 o                         
 -11  10   3        194.86        174.06         8.06 o                         
 -10  10   3        431.34        392.83        10.94 o                         
  -9  10   3        177.64        165.48         6.61 o                         
  -8  10   3          7.39          7.86         4.16 o                         
  -7  10   3          2.79         11.10         4.15 o                         
  -6  10   3          2.69         17.31         4.25 o                         
  -5  10   3       1568.91       1428.32        16.52 o                         
  -4  10   3        259.41        351.94         7.44 o                         
  -3  10   3        426.57        452.70         9.97 o                         
  -2  10   3       3042.84       2861.98        29.14 o                         
  -1  10   3         16.59         75.98        18.80 o                         
   0  10   3        189.78        196.42         7.50 o                         
   1  10   3       1875.45       1862.46        19.13 o                         
   2  10   3        223.80        256.68         8.64 o                         
   3  10   3       1751.67       1626.53        20.40 o                         
   4  10   3        351.66        343.42         8.40 o                         
   5  10   3        792.20        700.78        11.48 o                         
   6  10   3        541.21        498.04         9.88 o                         
   7  10   3       1591.09       1476.10        19.72 o                         
   8  10   3        114.36        101.78         6.64 o                         
   9  10   3         29.87         30.30         6.11 o                         
  10  10   3        177.37        164.03         9.19 o                         
  11  10   3        385.96        378.64        13.13 o                         
  12  10   3         51.19         28.81         7.26 o                         
  13  10   3         22.31         26.85         7.92 o                         
  14  10   3         14.25         23.72         8.05 o                         
  15  10   3         40.27         32.71         8.71 o                         
  16  10   3         54.88         66.59        12.90 o                         
  17  10   3          6.62          5.64         8.18 o                         
  18  10   3          0.20        -14.16        14.16 o                         
 -20  11   3          5.89         -2.09         7.13 o                         
 -19  11   3         32.12         33.47         7.67 o                         
 -18  11   3         21.37         11.19         7.06 o                         
 -17  11   3          2.19          6.57         6.72 o                         
 -16  11   3        122.64        127.54         9.49 o                         
 -15  11   3          5.69          2.62         6.27 o                         
 -14  11   3        224.40        244.03        11.65 o                         
 -13  11   3        108.27         74.67         7.05 o                         
 -12  11   3         84.98         76.84         6.94 o                         
 -11  11   3         98.51        101.81         7.56 o                         
 -10  11   3         43.13         58.14         8.90 o                         
  -9  11   3        153.85        157.53         9.49 o                         
  -8  11   3          1.33         -3.72         4.49 o                         
  -7  11   3        858.44        846.47        17.23 o                         
  -6  11   3        406.73        388.13         9.13 o                         
  -5  11   3         57.93        132.83        14.08 o                         
  -4  11   3        604.96        580.69        13.34 o                         
  -3  11   3        309.85        281.85         8.01 o                         
  -2  11   3          1.22          5.12         3.72 o                         
  -1  11   3        238.21        232.40         6.92 o                         
   0  11   3         42.66         46.29         3.97 o                         
   1  11   3        153.85        165.24         5.77 o                         
   2  11   3       2880.71       2784.58        34.22 o                         
   3  11   3        374.10        370.43         7.63 o                         
   4  11   3       1294.85       1316.06        17.75 o                         
   5  11   3         82.15         91.84         6.24 o                         
   6  11   3        107.32        100.78         6.46 o                         
   7  11   3        493.23        483.95        13.99 o                         
   8  11   3          2.45          2.31         5.84 o                         
   9  11   3        188.81        198.86         9.22 o                         
  10  11   3         37.88         32.12         7.12 o                         
  11  11   3         22.91          4.07         6.64 o                         
  12  11   3        169.66        177.88        11.42 o                         
  13  11   3         24.96         20.04         7.40 o                         
  14  11   3         82.72         97.69         9.37 o                         
  15  11   3          3.74         -7.21         7.21 o                         
  16  11   3        263.45        256.99        13.13 o                         
  17  11   3          2.13         -0.52         8.24 o                         
 -19  12   3          3.49         -6.65         6.92 o                         
 -18  12   3        142.19        108.07         8.92 o                         
 -17  12   3          5.80          6.74         6.58 o                         
 -16  12   3         68.84         90.66         8.95 o                         
 -15  12   3        102.60         96.54         8.30 o                         
 -14  12   3          1.74          8.58         6.38 o                         
 -13  12   3          0.15         -6.09         6.09 o                         
 -12  12   3          5.40          2.63         6.09 o                         
 -11  12   3         90.63         59.68         7.13 o                         
 -10  12   3         44.02         41.16         6.92 o                         
  -9  12   3         10.42          0.93         6.51 o                         
  -8  12   3        789.81        745.99        16.29 o                         
  -7  12   3         45.57         44.97         6.23 o                         
  -6  12   3        293.78        253.19         9.34 o                         
  -5  12   3         54.27         55.67         5.66 o                         
  -4  12   3         43.33         32.34         5.11 o                         
  -3  12   3          1.95          5.41         4.63 o                         
  -2  12   3        178.31        217.82         8.48 o                         
  -1  12   3        921.59        864.75        21.55 o                         
   0  12   3        198.15        223.28         9.58 o                         
   1  12   3         96.14         97.93         6.00 o                         
   2  12   3         45.70         44.04         4.80 o                         
   3  12   3        219.40        231.01         7.90 o                         
   4  12   3         49.61         45.92         6.08 o                         
   5  12   3        397.40        411.35        12.75 o                         
   6  12   3        148.37        151.05         8.57 o                         
   7  12   3         99.70         90.51         7.73 o                         
   8  12   3          0.64          2.53         6.13 o                         
   9  12   3          1.94         -4.96         6.82 o                         
  10  12   3         67.95         65.39         8.45 o                         
  11  12   3         67.37         45.88         8.26 o                         
  12  12   3          8.05          8.73         7.27 o                         
  13  12   3          2.76         -4.80         7.10 o                         
  14  12   3          0.36         -4.99         7.51 o                         
  15  12   3        263.83        279.53        18.14 o                         
  16  12   3         22.25         11.68         8.45 o                         
 -17  13   3        249.51        220.91        11.42 o                         
 -16  13   3          6.80          8.24         6.58 o                         
 -15  13   3         61.70         41.67         9.13 o                         
 -14  13   3         12.16         10.70         6.65 o                         
 -13  13   3         12.98         20.45         7.74 o                         
 -12  13   3         10.16          1.89         6.34 o                         
 -11  13   3         38.41         59.07         7.40 o                         
 -10  13   3         36.39         35.60         6.80 o                         
  -9  13   3        211.97        202.82        13.45 o                         
  -8  13   3        281.53        271.15        11.37 o                         
  -7  13   3         43.87         45.56         7.02 o                         
  -6  13   3          0.54          1.22         5.93 o                         
  -5  13   3        453.56        431.91        13.10 o                         
  -4  13   3         23.21         18.67         5.92 o                         
  -3  13   3         88.13        112.79         7.59 o                         
  -2  13   3         53.90         57.34         6.51 o                         
  -1  13   3          5.17          6.10         5.58 o                         
   0  13   3         75.09         78.98         6.84 o                         
   1  13   3         41.49         29.64         5.87 o                         
   2  13   3          5.19          7.51         6.13 o                         
   3  13   3          0.00         -3.10         5.73 o                         
   4  13   3        315.50        308.80        14.44 o                         
   5  13   3         10.26         18.27         6.27 o                         
   6  13   3        221.87        227.32        10.55 o                         
   7  13   3        130.93        117.25        10.34 o                         
   8  13   3         30.12         35.06         9.44 o                         
   9  13   3          0.84          2.70         6.96 o                         
  10  13   3        472.63        466.15        15.63 o                         
  11  13   3         89.01        102.32        10.11 o                         
  12  13   3        193.37        206.66        11.64 o                         
  13  13   3          1.45          4.47         7.31 o                         
  14  13   3         69.31         67.18         9.70 o                         
  15  13   3        124.36        116.99        28.22 o                         
 -16  14   3         32.47         21.63         8.50 o                         
 -15  14   3        264.45        301.38        14.40 o                         
 -14  14   3         30.59         21.92         6.99 o                         
 -13  14   3        161.70        185.70        13.26 o                         
 -12  14   3         37.19         30.02         7.22 o                         
 -11  14   3         32.32         19.58         6.99 o                         
 -10  14   3          1.00          0.56         6.21 o                         
  -9  14   3         45.35         53.10         7.98 o                         
  -8  14   3         81.54         84.24         7.64 o                         
  -7  14   3         10.95          6.34         6.39 o                         
  -6  14   3          9.85         14.67         6.41 o                         
  -5  14   3          0.95         -3.29         5.78 o                         
  -4  14   3          0.00          2.04         5.80 o                         
  -3  14   3          0.10          5.70         5.82 o                         
  -2  14   3         46.13         37.41         6.60 o                         
  -1  14   3         17.55          2.49         5.65 o                         
   0  14   3          5.02         -1.82         5.93 o                         
   1  14   3         84.09        101.10         8.62 o                         
   2  14   3        136.69        129.30        10.59 o                         
   3  14   3        163.19        151.74         8.76 o                         
   4  14   3         45.50         49.83         8.90 o                         
   5  14   3          4.53         10.80         6.22 o                         
   6  14   3         64.10         64.15         7.56 o                         
   7  14   3          3.94          3.26         6.24 o                         
   8  14   3         16.07         30.60         7.61 o                         
   9  14   3         88.10         89.52         9.23 o                         
  10  14   3        153.62        176.85        10.63 o                         
  11  14   3          3.52          1.58         8.86 o                         
  12  14   3         43.37         46.08         8.74 o                         
  13  14   3        126.16        124.49        10.44 o                         
 -14  15   3         37.58         37.07         9.07 o                         
 -13  15   3          8.44         -1.68         6.53 o                         
 -12  15   3         41.56         33.76         7.45 o                         
 -11  15   3        135.45        129.30         9.04 o                         
 -10  15   3          1.08         -6.31         6.31 o                         
  -9  15   3         24.07         22.98         7.48 o                         
  -8  15   3         19.25         29.26         6.97 o                         
  -7  15   3         38.40         35.01         7.12 o                         
  -6  15   3         79.28         71.33         7.45 o                         
  -5  15   3         50.74         62.79         7.23 o                         
  -4  15   3         25.84         18.67         6.30 o                         
  -3  15   3         85.65         83.61         8.54 o                         
  -2  15   3          7.37         22.74         6.62 o                         
  -1  15   3          8.84         -0.19         6.14 o                         
   0  15   3         56.61         58.94         8.13 o                         
   1  15   3        214.12        241.20        10.93 o                         
   2  15   3        289.56        288.21        15.93 o                         
   3  15   3          4.34          7.15         6.21 o                         
   4  15   3         14.00          9.31         6.30 o                         
   5  15   3         57.80         65.67         7.68 o                         
   6  15   3         38.40         26.26         7.91 o                         
   7  15   3          3.78          1.13         7.01 o                         
   8  15   3         21.99         17.34        11.63 o                         
   9  15   3          5.37          6.08         7.58 o                         
  10  15   3         24.51         25.72         8.27 o                         
  11  15   3         10.46          6.03        11.25 o                         
 -12  16   3          5.09         -5.60         7.07 o                         
 -11  16   3          3.90          5.76         7.00 o                         
 -10  16   3          9.39          9.11         6.75 o                         
  -9  16   3          1.30          4.02         6.68 o                         
  -8  16   3          1.29         -1.15         6.15 o                         
  -7  16   3         45.18         40.21         6.85 o                         
  -6  16   3         11.06          6.97         6.22 o                         
  -5  16   3         44.19         45.75         9.26 o                         
  -4  16   3          2.23         -1.01         6.42 o                         
  -3  16   3         88.34         99.06         8.41 o                         
  -2  16   3          2.04          2.97         6.34 o                         
  -1  16   3         25.04         26.32         7.14 o                         
   0  16   3         90.97        101.09         8.44 o                         
   1  16   3        185.27        149.50         9.48 o                         
   2  16   3        225.92        228.63        16.68 o                         
   3  16   3         11.51          4.31         8.94 o                         
   4  16   3          2.24          4.97         6.26 o                         
   5  16   3         68.96         60.82         8.34 o                         
   6  16   3          9.22          1.04         7.81 o                         
   7  16   3         79.89         81.62        11.37 o                         
   8  16   3         14.18         18.62        10.46 o                         
   9  16   3         86.40         98.42        11.07 o                         
  -8  17   3          0.99          3.84         7.89 o                         
  -7  17   3         50.77         56.20        10.51 o                         
  -6  17   3        176.14        217.60        12.89 o                         
  -5  17   3         47.46         52.99         8.78 o                         
  -4  17   3        364.88        383.30        20.64 o                         
  -3  17   3          0.00         -1.82         7.05 o                         
  -2  17   3        109.42        132.60        14.24 o                         
  -1  17   3        240.55        247.63        12.70 o                         
   0  17   3          1.49          4.62         6.67 o                         
   1  17   3         37.72         45.06         8.05 o                         
   2  17   3          0.60          9.34         8.13 o                         
   3  17   3         76.84         62.00         8.99 o                         
   4  17   3        179.64        190.68        12.32 o                         
   5  17   3         18.90         26.91         9.37 o                         
   6  17   3         43.44         41.46        18.38 o                         
 -25   0   4          2.72          5.03        22.30 o                         
 -24   0   4         18.52         32.70        10.06 o                         
 -23   0   4         15.01         16.72        10.48 o                         
 -22   0   4         27.09          9.56        10.89 o                         
 -21   0   4        155.00        177.70        14.10 o                         
 -20   0   4        179.38        176.11        20.04 o                         
 -19   0   4        184.52        231.65        15.33 o                         
 -18   0   4          9.94         17.09         9.14 o                         
 -17   0   4          1.23          9.84         6.76 o                         
 -16   0   4       1920.40       1928.76        31.72 o                         
 -15   0   4        105.28        101.52         7.51 o                         
 -14   0   4         12.02         12.97         5.11 o                         
 -13   0   4        188.17        180.37         6.58 o                         
 -12   0   4        194.30        182.47         6.12 o                         
 -11   0   4         99.15         99.69         4.64 o                         
 -10   0   4          2.85          5.03         2.97 o                         
  -9   0   4        368.66        350.71        11.24 o                         
  -8   0   4        218.65        215.49         5.95 o                         
  -7   0   4       1932.95       2019.95        24.59 o                         
  -6   0   4       2557.05       2668.71        31.19 o                         
  -5   0   4        115.95        118.76         5.39 o                         
  -4   0   4        340.51        282.97         8.61 o                         
  -3   0   4        629.64        728.45        13.51 o                         
  -2   0   4       2652.17       2451.16        31.43 o                         
  -1   0   4         79.60        100.47         7.61 o                         
   0   0   4        216.77        194.97         8.53 o                         
   1   0   4        453.36        452.77        10.79 o                         
   2   0   4         29.06         38.06         3.46 o                         
   3   0   4       5201.85       5021.84        53.18 o                         
   4   0   4         26.69         54.29         3.90 o                         
   5   0   4       3696.33       3775.27        41.18 o                         
   6   0   4        153.70        124.07         4.58 o                         
   7   0   4       3675.69       3635.59        42.25 o                         
   8   0   4        263.34        234.70         7.75 o                         
   9   0   4        321.23        282.50         8.60 o                         
  10   0   4          0.28         -0.76         4.58 o                         
  11   0   4         12.33         14.99         5.94 o                         
  12   0   4        830.95        824.95        20.02 o                         
  13   0   4         38.33         39.05         8.59 o                         
  14   0   4       1664.91       1665.65        34.28 o                         
  15   0   4        522.94        537.34        32.39 o                         
  16   0   4        917.43        998.28        30.17 o                         
  17   0   4         94.61         92.08        13.77 o                         
  18   0   4         36.40         51.99        11.98 o                         
  19   0   4          2.34         -3.55        11.48 o                         
  20   0   4          8.68         18.02        17.57 o                         
  21   0   4        105.68        107.50        22.83 o                         
 -25   1   4        171.10        165.83        15.41 o                         
 -24   1   4          6.23         -2.16         7.19 o                         
 -23   1   4          9.17         -3.21         6.93 o                         
 -22   1   4        130.50        136.09         9.78 o                         
 -21   1   4         24.30         10.70         6.72 o                         
 -20   1   4          8.38         -1.50         6.40 o                         
 -19   1   4         39.15         36.53         6.96 o                         
 -18   1   4        374.62        367.89        12.23 o                         
 -17   1   4         19.42         21.63         5.67 o                         
 -16   1   4        185.80        179.02         6.65 o                         
 -15   1   4         14.28         20.51         3.86 o                         
 -14   1   4         55.25         57.93         4.05 o                         
 -13   1   4          0.02          0.82         2.40 o                         
 -12   1   4         49.37         53.03         2.93 o                         
 -11   1   4         51.44         61.80         2.92 o                         
 -10   1   4        343.58        358.02         5.00 o                         
  -9   1   4         40.76         55.35         2.65 o                         
  -8   1   4         37.82         50.80         4.81 o                         
  -7   1   4         88.25        112.98         3.98 o                         
  -6   1   4          9.73         12.95         2.34 o                         
  -5   1   4          0.22          3.62         2.58 o                         
  -4   1   4         65.06         91.00         3.74 o                         
  -3   1   4        111.17        116.62         4.31 o                         
  -2   1   4        224.16        216.30         5.68 o                         
  -1   1   4        193.83        194.85         6.58 o                         
   0   1   4        307.55        309.56         7.13 o                         
   1   1   4        321.59        320.95         7.86 o                         
   2   1   4        346.22        379.30         5.62 o                         
   3   1   4       1270.69       1246.89        11.33 o                         
   4   1   4       4073.13       3816.90        28.86 o                         
   5   1   4        564.66        568.04         6.23 o                         
   6   1   4         91.85         95.85         3.55 o                         
   7   1   4         23.40         19.90         2.50 o                         
   8   1   4         29.99         26.94         2.74 o                         
   9   1   4        427.51        447.86         6.62 o                         
  10   1   4         88.35         85.65         3.92 o                         
  11   1   4         11.97          2.99         3.23 o                         
  12   1   4         40.41         32.32         4.92 o                         
  13   1   4        305.90        318.40        10.33 o                         
  14   1   4         75.22         71.70         7.69 o                         
  15   1   4         56.57         61.04         8.28 o                         
  16   1   4          2.83         -4.95         7.48 o                         
  17   1   4        192.29        186.52        11.78 o                         
  18   1   4          0.81         -3.51         8.35 o                         
  19   1   4          0.69         -8.77         8.77 o                         
  20   1   4          5.27         -1.11         9.73 o                         
  21   1   4         31.06         23.68        11.64 o                         
 -24   2   4        110.69        123.98        15.05 o                         
 -23   2   4         23.45          6.04         6.97 o                         
 -22   2   4         11.52         -0.34         6.83 o                         
 -21   2   4        103.68        135.92        13.91 o                         
 -20   2   4         14.90         10.44         6.32 o                         
 -19   2   4        865.14        946.83        19.41 o                         
 -18   2   4          7.17          8.62         6.43 o                         
 -17   2   4        126.49        121.20         6.97 o                         
 -16   2   4       1107.89       1096.97        16.05 o                         
 -15   2   4        643.84        648.75        10.99 o                         
 -14   2   4        902.35        901.73        13.92 o                         
 -13   2   4       1201.65       1185.14        12.54 o                         
 -12   2   4        363.22        346.30         6.19 o                         
 -11   2   4        377.88        367.03         6.03 o                         
 -10   2   4        172.11        189.44         4.53 o                         
  -9   2   4        253.13        253.06         4.49 o                         
  -8   2   4        117.50         97.36         3.22 o                         
  -7   2   4       1353.85       1297.42        11.92 o                         
  -6   2   4       1227.58       1269.42        11.99 o                         
  -5   2   4         53.56         53.21         2.89 o                         
  -4   2   4       1873.16       1900.27        17.37 o                         
  -3   2   4       1558.36       1524.65        16.33 o                         
  -2   2   4        171.21        167.21         4.49 o                         
  -1   2   4       1575.70       1541.57        14.92 o                         
   0   2   4       1094.26       1063.89        11.06 o                         
   1   2   4        651.94        666.30         8.79 o                         
   2   2   4       3271.34       3189.16        26.19 o                         
   3   2   4       1014.13        944.23         8.95 o                         
   4   2   4        123.35        103.51         3.55 o                         
   5   2   4          7.40          6.65         2.32 o                         
   6   2   4        840.44        885.77         9.31 o                         
   7   2   4        107.22         98.14         4.02 o                         
   8   2   4        167.27        151.32         4.78 o                         
   9   2   4        700.13        673.30         8.33 o                         
  10   2   4        534.89        492.17         9.38 o                         
  11   2   4         10.54         -0.19         3.48 o                         
  12   2   4        144.16        118.04         5.52 o                         
  13   2   4          6.27         12.67         6.12 o                         
  14   2   4          0.55          4.10         6.69 o                         
  15   2   4         17.30         14.04         7.26 o                         
  16   2   4         10.86         20.25         7.53 o                         
  17   2   4         35.42         34.28         9.38 o                         
  18   2   4         59.96         63.03         9.89 o                         
  19   2   4         13.54         26.26         9.43 o                         
  20   2   4        106.76        118.65        11.30 o                         
  21   2   4          0.61         -9.60         9.60 o                         
 -24   3   4         82.56         74.99         8.44 o                         
 -23   3   4          3.90          2.28         8.67 o                         
 -22   3   4         32.88         27.39         7.68 o                         
 -21   3   4        122.02        129.63        13.33 o                         
 -20   3   4          9.22          5.43         6.51 o                         
 -19   3   4        151.69        194.29        10.12 o                         
 -18   3   4          2.77          2.99         6.05 o                         
 -17   3   4        117.56        111.01         7.57 o                         
 -16   3   4        869.12        813.24        15.27 o                         
 -15   3   4        355.76        334.82         8.47 o                         
 -14   3   4         84.54        101.91         5.18 o                         
 -13   3   4         11.30          7.18         3.61 o                         
 -12   3   4          3.00          5.18         2.55 o                         
 -11   3   4       4007.13       3751.16        30.07 o                         
 -10   3   4        695.80        755.41         8.46 o                         
  -9   3   4        807.43        782.86         9.06 o                         
  -8   3   4        599.34        568.85         6.61 o                         
  -7   3   4        205.12        211.21         4.20 o                         
  -6   3   4        312.09        294.55         5.70 o                         
  -5   3   4        327.92        336.31         5.43 o                         
  -4   3   4        276.77        309.38         5.45 o                         
  -3   3   4       3147.54       3025.31        26.48 o                         
  -2   3   4        994.84       1000.17        10.44 o                         
  -1   3   4       3207.77       3087.20        25.15 o                         
   0   3   4          5.37          9.14         2.16 o                         
   1   3   4        669.69        716.96         7.65 o                         
   2   3   4       2205.08       2134.95        17.63 o                         
   3   3   4        456.94        496.65         6.21 o                         
   4   3   4        153.63        171.20         3.71 o                         
   5   3   4        726.25        758.00         8.28 o                         
   6   3   4         12.84         13.33         2.98 o                         
   7   3   4        143.99        176.04         5.47 o                         
   8   3   4        186.72        172.25         4.54 o                         
   9   3   4        579.65        610.75         8.95 o                         
  10   3   4        387.37        375.41         7.31 o                         
  11   3   4        153.20        150.83         5.43 o                         
  12   3   4       1094.95       1075.90        16.11 o                         
  13   3   4          0.05         -0.02         5.59 o                         
  14   3   4        711.54        720.92        15.50 o                         
  15   3   4         66.25         55.09         7.78 o                         
  16   3   4        113.27        115.03        10.47 o                         
  17   3   4        217.15        229.01        12.79 o                         
  18   3   4         65.58         73.28        10.40 o                         
  19   3   4         96.09         84.06        10.53 o                         
  20   3   4          0.90          5.87         8.60 o                         
 -24   4   4        109.52         90.37         9.24 o                         
 -23   4   4        123.53        142.87        10.88 o                         
 -22   4   4        170.66        161.68        10.58 o                         
 -21   4   4         25.15         21.69         7.02 o                         
 -20   4   4         12.07         20.16         6.78 o                         
 -19   4   4        158.34        135.56         8.80 o                         
 -18   4   4         67.17         54.21         6.81 o                         
 -17   4   4         86.32         96.42         7.77 o                         
 -16   4   4          4.52          3.40         5.71 o                         
 -15   4   4          6.13          5.55         4.64 o                         
 -14   4   4        100.84         98.73         5.19 o                         
 -13   4   4        876.13        923.59        12.76 o                         
 -12   4   4         16.63         20.17         3.18 o                         
 -11   4   4       2430.36       2397.77        20.43 o                         
 -10   4   4        283.99        283.25         5.42 o                         
  -9   4   4        102.17         85.59         3.09 o                         
  -8   4   4        139.22        165.41         4.05 o                         
  -7   4   4        175.13        159.20         3.90 o                         
  -6   4   4       1587.79       1587.26        13.26 o                         
  -5   4   4        129.24        143.59         3.63 o                         
  -4   4   4         20.50         20.22         2.36 o                         
  -3   4   4         61.68         73.51         3.48 o                         
  -2   4   4       1335.36       1356.31        12.22 o                         
  -1   4   4       2519.65       2521.60        21.97 o                         
   0   4   4       1288.07       1337.19        11.81 o                         
   1   4   4        127.38        133.35         3.51 o                         
   2   4   4       1186.31       1238.68        11.35 o                         
   3   4   4         83.82         84.97         3.03 o                         
   4   4   4        198.89        169.60         3.98 o                         
   5   4   4          3.01         13.85         2.82 o                         
   6   4   4         17.18         21.23         2.94 o                         
   7   4   4        276.66        309.70         7.15 o                         
   8   4   4          2.04          7.30         3.20 o                         
   9   4   4        567.20        553.60         9.06 o                         
  10   4   4         14.26          4.09         3.40 o                         
  11   4   4        159.81        149.09         5.49 o                         
  12   4   4        263.28        257.74         9.94 o                         
  13   4   4        179.93        173.96         8.50 o                         
  14   4   4         31.80         44.29         7.37 o                         
  15   4   4        334.50        311.49        13.85 o                         
  16   4   4          1.91         17.74         8.39 o                         
  17   4   4          8.48         10.64        13.53 o                         
  18   4   4        142.51        118.68        10.62 o                         
  19   4   4         10.26         10.07         9.47 o                         
  20   4   4         15.65         21.53         9.40 o                         
 -24   5   4        141.70        153.28        10.07 o                         
 -23   5   4         96.35        100.43        10.05 o                         
 -22   5   4        178.18        197.77        10.93 o                         
 -21   5   4        133.13        129.04         9.23 o                         
 -20   5   4          2.56         10.41         6.58 o                         
 -19   5   4        152.69        125.80         8.48 o                         
 -18   5   4         75.58         51.69         7.27 o                         
 -17   5   4        284.09        300.95        11.24 o                         
 -16   5   4         42.35         37.87         6.27 o                         
 -15   5   4          0.04          1.37         5.01 o                         
 -14   5   4        936.06        941.25        14.27 o                         
 -13   5   4        445.44        383.00         8.67 o                         
 -12   5   4          0.77          2.96         3.48 o                         
 -11   5   4          3.80         -0.07         2.57 o                         
 -10   5   4        243.31        194.88         4.81 o                         
  -9   5   4        208.21        244.61         4.99 o                         
  -8   5   4        110.54        117.48         3.55 o                         
  -7   5   4         93.93         76.14         3.03 o                         
  -6   5   4        148.98        142.26         3.68 o                         
  -5   5   4        781.01        816.20         8.21 o                         
  -4   5   4         43.40         31.54         2.32 o                         
  -3   5   4        363.82        418.10         6.87 o                         
  -2   5   4        627.72        581.69         6.65 o                         
  -1   5   4       2758.13       2778.01        22.27 o                         
   0   5   4        421.46        362.42         4.91 o                         
   1   5   4        737.99        743.25         7.97 o                         
   2   5   4         28.42         25.07         2.51 o                         
   3   5   4        126.56        142.42         4.09 o                         
   4   5   4         57.26         68.89         2.97 o                         
   5   5   4         90.94         97.54         3.56 o                         
   6   5   4        664.56        659.30         9.58 o                         
   7   5   4        274.59        270.01         5.91 o                         
   8   5   4        248.44        239.27         8.42 o                         
   9   5   4         18.77         10.70         4.01 o                         
  10   5   4          0.18          3.94         4.42 o                         
  11   5   4         24.06         12.70         5.23 o                         
  12   5   4          1.66          4.89         6.16 o                         
  13   5   4        108.88        121.68         9.25 o                         
  14   5   4         30.62         27.19         7.52 o                         
  15   5   4        128.18        122.53         9.37 o                         
  16   5   4          0.41         11.66         8.40 o                         
  17   5   4          0.75         -8.13         8.13 o                         
  18   5   4          0.02          8.90         8.45 o                         
  19   5   4          0.58          4.99         8.10 o                         
  20   5   4         62.36         49.42         9.64 o                         
 -23   6   4          9.78          5.54         7.15 o                         
 -22   6   4        149.39        154.22         9.74 o                         
 -21   6   4         40.99         26.24         7.49 o                         
 -20   6   4         26.88         21.88         8.90 o                         
 -19   6   4        111.93        107.21         8.41 o                         
 -18   6   4          1.19         -1.95         5.84 o                         
 -17   6   4        156.57        143.61         9.35 o                         
 -16   6   4         36.02         29.16         7.28 o                         
 -15   6   4          0.70         -0.11         5.02 o                         
 -14   6   4         60.22         50.93         5.63 o                         
 -13   6   4          8.35         11.94         4.50 o                         
 -12   6   4        212.69        217.35         7.20 o                         
 -11   6   4        133.77        132.41         5.16 o                         
 -10   6   4        754.97        748.01         8.95 o                         
  -9   6   4        671.09        610.99         7.46 o                         
  -8   6   4         70.80         80.72         3.22 o                         
  -7   6   4        658.75        645.76         7.48 o                         
  -6   6   4         34.17         45.32         3.37 o                         
  -5   6   4         93.51        100.53         4.53 o                         
  -4   6   4         39.68         42.95         2.70 o                         
  -3   6   4       1034.92        927.20         9.57 o                         
  -2   6   4          2.69          4.02         2.19 o                         
  -1   6   4        317.23        303.81         5.88 o                         
   0   6   4        249.91        221.83         4.37 o                         
   1   6   4       1280.46       1296.22        12.48 o                         
   2   6   4       3100.01       3027.31        24.02 o                         
   3   6   4         70.46         77.03         4.27 o                         
   4   6   4          0.28          0.45         2.34 o                         
   5   6   4          4.52         -2.38         2.38 o                         
   6   6   4         23.84         20.17         3.10 o                         
   7   6   4        162.30        165.91         6.03 o                         
   8   6   4        136.98        158.20         6.38 o                         
   9   6   4        126.45        123.70         5.99 o                         
  10   6   4        261.19        251.61         8.54 o                         
  11   6   4          0.50          4.22         5.91 o                         
  12   6   4         24.69         16.81         7.31 o                         
  13   6   4          3.41         -7.99         8.70 o                         
  14   6   4          2.11         13.24         7.30 o                         
  15   6   4        163.72        174.79        11.15 o                         
  16   6   4          0.53          1.06         7.95 o                         
  17   6   4          7.78          0.08         8.08 o                         
  18   6   4          8.09         13.10         8.37 o                         
  19   6   4         29.59         13.73         8.82 o                         
 -23   7   4          5.67         10.51         8.01 o                         
 -22   7   4          0.00         -6.31         6.52 o                         
 -21   7   4        105.42        138.54        13.24 o                         
 -20   7   4          3.30          6.50         6.50 o                         
 -19   7   4         55.61         49.86         7.38 o                         
 -18   7   4          3.98          9.23         6.19 o                         
 -17   7   4          0.04          0.82         6.03 o                         
 -16   7   4        273.65        284.17        10.90 o                         
 -15   7   4          0.03         -1.19         5.22 o                         
 -14   7   4          0.31          1.30         5.02 o                         
 -13   7   4         23.80         22.75         5.07 o                         
 -12   7   4        546.99        560.48        10.88 o                         
 -11   7   4          1.36         -0.91         3.70 o                         
 -10   7   4        800.09        774.32        10.53 o                         
  -9   7   4         84.85         86.65         4.89 o                         
  -8   7   4          0.29         -2.09         2.32 o                         
  -7   7   4          0.22          2.59         2.33 o                         
  -6   7   4       2076.26       2015.18        17.68 o                         
  -5   7   4        297.09        289.48         5.45 o                         
  -4   7   4         70.37         81.59         3.28 o                         
  -3   7   4         10.95          8.03         2.35 o                         
  -2   7   4          0.04         -1.88         2.18 o                         
  -1   7   4        582.24        605.26         7.16 o                         
   0   7   4        143.80        145.41         3.89 o                         
   1   7   4        168.77        196.40         4.87 o                         
   2   7   4         17.45         34.44         2.94 o                         
   3   7   4        334.13        337.50         6.10 o                         
   4   7   4         15.78         22.29         2.78 o                         
   5   7   4         79.86         84.61         3.72 o                         
   6   7   4          4.10          6.55         3.12 o                         
   7   7   4         22.50         20.93         4.58 o                         
   8   7   4          6.18          3.11         4.09 o                         
   9   7   4         31.94         28.46         4.92 o                         
  10   7   4        151.33        123.46         8.02 o                         
  11   7   4         43.61         23.58         5.60 o                         
  12   7   4         32.12         20.81         7.63 o                         
  13   7   4         30.05         26.31         7.79 o                         
  14   7   4         61.23         43.66         8.38 o                         
  15   7   4         11.48         12.18        11.37 o                         
  16   7   4         27.47         47.82         9.17 o                         
  17   7   4          0.35         11.14         8.42 o                         
  18   7   4          0.58          7.08         8.64 o                         
  19   7   4          1.37          1.12         8.56 o                         
 -22   8   4        197.90        187.47        13.27 o                         
 -21   8   4          0.01          3.77         7.53 o                         
 -20   8   4         97.51        116.15        10.11 o                         
 -19   8   4          1.30          1.33         6.96 o                         
 -18   8   4         13.48         17.18         6.54 o                         
 -17   8   4          0.03         -0.09         5.81 o                         
 -16   8   4         88.28         76.85         7.19 o                         
 -15   8   4         35.30         30.74         6.54 o                         
 -14   8   4        207.90        194.63         9.38 o                         
 -13   8   4          6.43          7.51         5.77 o                         
 -12   8   4          9.44          3.44         4.76 o                         
 -11   8   4         16.53         16.93         4.02 o                         
 -10   8   4        655.04        611.62         9.84 o                         
  -9   8   4          1.56         -2.36         3.17 o                         
  -8   8   4       1032.52        928.02        13.60 o                         
  -7   8   4        140.82        134.21         5.14 o                         
  -6   8   4        597.69        523.75         8.03 o                         
  -5   8   4          9.76          7.71         2.59 o                         
  -4   8   4         11.82         12.53         2.65 o                         
  -3   8   4       1719.27       1615.21        15.03 o                         
  -2   8   4         15.58         14.98         2.55 o                         
  -1   8   4         10.35         30.11         2.73 o                         
   0   8   4         63.87         48.18         2.80 o                         
   1   8   4        387.25        389.32         6.73 o                         
   2   8   4        284.97        285.80         6.27 o                         
   3   8   4        252.54        273.04         6.83 o                         
   4   8   4         17.88         15.57         3.65 o                         
   5   8   4         74.93         80.06         4.14 o                         
   6   8   4        216.30        203.76         7.23 o                         
   7   8   4          0.24         -4.12         4.12 o                         
   8   8   4        220.83        182.16         8.49 o                         
   9   8   4         34.11         29.48         7.04 o                         
  10   8   4         50.26         44.96         7.79 o                         
  11   8   4          5.26         10.28         7.19 o                         
  12   8   4        215.08        217.54        11.19 o                         
  13   8   4         51.44         45.04         8.14 o                         
  14   8   4         26.40         10.58         8.01 o                         
  15   8   4         60.17         66.07         9.10 o                         
  16   8   4         13.87         40.15         9.19 o                         
  17   8   4          3.85          0.36         8.20 o                         
  18   8   4         11.32          1.79        10.87 o                         
 -21   9   4         39.13         22.91         8.23 o                         
 -20   9   4         11.52         19.95         6.97 o                         
 -19   9   4         43.12         29.45         7.15 o                         
 -18   9   4          0.36         -6.05         6.05 o                         
 -17   9   4         12.28          7.83         6.07 o                         
 -16   9   4         16.35          8.85         7.13 o                         
 -15   9   4        278.47        286.16        11.29 o                         
 -14   9   4          1.61          7.39         5.68 o                         
 -13   9   4          5.33          3.81         5.81 o                         
 -12   9   4        831.22        819.63        15.74 o                         
 -11   9   4         51.37         46.62         6.18 o                         
 -10   9   4         25.78         18.52         4.84 o                         
  -9   9   4       1537.64       1403.10        18.85 o                         
  -8   9   4        210.90        202.30         8.60 o                         
  -7   9   4        853.46        793.24        12.42 o                         
  -6   9   4        893.27        840.46        12.72 o                         
  -5   9   4         51.77         41.56         4.17 o                         
  -4   9   4       1719.36       1656.31        18.67 o                         
  -3   9   4        801.39        751.16        10.98 o                         
  -2   9   4        359.41        346.01         7.39 o                         
  -1   9   4         76.88         78.85         4.12 o                         
   0   9   4        139.18        180.04         6.98 o                         
   1   9   4        176.08        171.14         5.94 o                         
   2   9   4        220.51        222.91         7.90 o                         
   3   9   4        584.42        623.63        11.44 o                         
   4   9   4        176.04        192.26         6.63 o                         
   5   9   4          7.01         11.52         3.94 o                         
   6   9   4         92.09        114.24         6.20 o                         
   7   9   4          8.78         14.70         5.25 o                         
   8   9   4          2.99          9.10         5.24 o                         
   9   9   4          5.97          2.98         6.49 o                         
  10   9   4         34.95         21.79         7.48 o                         
  11   9   4        241.78        264.70        12.29 o                         
  12   9   4          6.25          5.78         7.31 o                         
  13   9   4         96.66         79.87         9.99 o                         
  14   9   4          1.03         -7.54         7.54 o                         
  15   9   4         26.06         31.66        11.70 o                         
  16   9   4          6.78         23.28        14.16 o                         
  17   9   4         36.98         30.11         9.63 o                         
 -20  10   4         46.10         54.59        10.18 o                         
 -19  10   4         51.32         47.90         8.67 o                         
 -18  10   4         24.65         20.01         9.70 o                         
 -17  10   4          4.63         11.04         6.49 o                         
 -16  10   4          6.45          7.82         6.83 o                         
 -15  10   4         23.80         25.24         6.69 o                         
 -14  10   4          3.11          4.78         6.04 o                         
 -13  10   4        137.88        130.23         7.95 o                         
 -12  10   4         10.49          8.76         6.35 o                         
 -11  10   4        530.49        519.39        12.83 o                         
 -10  10   4         60.63         27.16         5.94 o                         
  -9  10   4        113.62        108.50         6.25 o                         
  -8  10   4        107.60        130.83         6.40 o                         
  -7  10   4        778.72        778.58        19.93 o                         
  -6  10   4        221.63        207.26         7.13 o                         
  -5  10   4        616.88        579.78        10.77 o                         
  -4  10   4         71.19         81.75         5.19 o                         
  -3  10   4         42.41         39.70         4.05 o                         
  -2  10   4        334.13        354.36         7.92 o                         
  -1  10   4        739.02        665.87        10.27 o                         
   0  10   4          2.89          4.80         3.15 o                         
   1  10   4          2.37          6.01         3.82 o                         
   2  10   4        642.82        592.39        10.76 o                         
   3  10   4        220.17        226.13         7.66 o                         
   4  10   4        242.23        240.32         8.37 o                         
   5  10   4         11.61         12.83         5.82 o                         
   6  10   4         70.18         82.31         7.10 o                         
   7  10   4        543.49        507.86        14.48 o                         
   8  10   4         71.23         79.26         9.04 o                         
   9  10   4        191.36        158.77        11.17 o                         
  10  10   4         21.37         18.12         6.88 o                         
  11  10   4         63.71         63.36         7.89 o                         
  12  10   4         76.65         68.83         8.94 o                         
  13  10   4        165.55        172.67        11.49 o                         
  14  10   4         35.22         28.24         8.83 o                         
  15  10   4          2.12         -5.26         7.80 o                         
  16  10   4          9.98         10.31        12.22 o                         
 -19  11   4          8.90         12.02         7.85 o                         
 -18  11   4          3.58          7.41         6.69 o                         
 -17  11   4          5.20          4.47         6.67 o                         
 -16  11   4         11.27         14.98         6.76 o                         
 -15  11   4          2.56          2.61         6.95 o                         
 -14  11   4        140.00        139.76         8.74 o                         
 -13  11   4        177.93        171.26         9.80 o                         
 -12  11   4         64.40         71.04         7.25 o                         
 -11  11   4        719.74        627.60        15.13 o                         
 -10  11   4         14.06          8.60         6.01 o                         
  -9  11   4        203.87        148.57         8.86 o                         
  -8  11   4         19.56         17.47         6.79 o                         
  -7  11   4        690.39        688.86        14.49 o                         
  -6  11   4        495.92        493.12        15.39 o                         
  -5  11   4       1493.34       1404.50        20.45 o                         
  -4  11   4         93.48         83.87         5.74 o                         
  -3  11   4        549.55        516.38        12.27 o                         
  -2  11   4         14.13         14.40         5.48 o                         
  -1  11   4        585.53        588.55        14.64 o                         
   0  11   4         83.87         76.78         6.87 o                         
   1  11   4       1247.29       1208.20        18.38 o                         
   2  11   4       1913.60       1930.17        33.96 o                         
   3  11   4        551.32        544.38        11.97 o                         
   4  11   4        790.78        760.17        15.43 o                         
   5  11   4         11.69          6.06         5.79 o                         
   6  11   4         47.74         42.05         8.91 o                         
   7  11   4         45.16         45.30         6.58 o                         
   8  11   4         43.80         29.51         7.34 o                         
   9  11   4          1.24          4.77         6.94 o                         
  10  11   4         36.14         21.10         7.47 o                         
  11  11   4        129.72        141.56        14.12 o                         
  12  11   4        232.88        217.67        12.78 o                         
  13  11   4         10.74          9.74         7.41 o                         
  14  11   4        616.63        665.03        22.28 o                         
  15  11   4          0.94         -5.02         9.88 o                         
 -18  12   4         42.07         36.44         7.65 o                         
 -17  12   4         90.81        105.53        11.57 o                         
 -16  12   4         48.48         47.69         7.45 o                         
 -15  12   4         28.72         22.90         8.21 o                         
 -14  12   4         89.67         82.49         7.93 o                         
 -13  12   4        226.46        242.16        12.73 o                         
 -12  12   4          0.95          3.08         6.16 o                         
 -11  12   4         61.13         62.72         7.48 o                         
 -10  12   4          0.24          4.90         5.91 o                         
  -9  12   4          0.29         -6.34         6.34 o                         
  -8  12   4          0.07         -5.52         5.52 o                         
  -7  12   4          3.33          3.27         7.50 o                         
  -6  12   4          0.56         10.33         7.28 o                         
  -5  12   4         34.07         19.87         6.66 o                         
  -4  12   4       1368.49       1370.91        27.09 o                         
  -3  12   4        426.98        446.54        13.63 o                         
  -2  12   4        222.12        243.22        10.11 o                         
  -1  12   4        368.73        383.28        11.14 o                         
   0  12   4         27.69         33.65         5.85 o                         
   1  12   4         73.08         69.87         7.07 o                         
   2  12   4        613.50        587.94        14.51 o                         
   3  12   4         12.03         15.24         6.07 o                         
   4  12   4         35.52         40.06         8.14 o                         
   5  12   4        154.96        158.05         8.80 o                         
   6  12   4        111.61        105.73         7.90 o                         
   7  12   4         18.01         13.21         6.73 o                         
   8  12   4         12.18         13.47         7.10 o                         
   9  12   4         80.38         65.62         9.32 o                         
  10  12   4         46.95         33.82         7.83 o                         
  11  12   4         42.03         31.76         7.99 o                         
  12  12   4          1.08         13.14         7.61 o                         
  13  12   4         29.64         30.88         8.18 o                         
  14  12   4          0.18         -1.08         7.12 o                         
 -17  13   4          2.74         16.05         7.01 o                         
 -16  13   4         61.21         34.88         7.31 o                         
 -15  13   4         30.36         16.30         6.69 o                         
 -14  13   4         32.99         25.96         6.93 o                         
 -13  13   4        185.97        208.05        10.27 o                         
 -12  13   4         54.82         41.90         7.23 o                         
 -11  13   4          7.17         -3.72         6.15 o                         
 -10  13   4         17.58          6.69         6.87 o                         
  -9  13   4         17.96         19.52         6.96 o                         
  -8  13   4          0.17          5.85         6.85 o                         
  -7  13   4          2.50         11.57         6.00 o                         
  -6  13   4          1.81          0.27         5.95 o                         
  -5  13   4         74.68         86.97         7.15 o                         
  -4  13   4          0.44         -5.28         5.28 o                         
  -3  13   4        302.73        303.10        11.14 o                         
  -2  13   4          3.12          2.69         5.63 o                         
  -1  13   4         35.57         47.50         6.80 o                         
   0  13   4         31.21         39.06         6.85 o                         
   1  13   4         51.73         64.85         7.65 o                         
   2  13   4         36.14         12.19         8.09 o                         
   3  13   4        201.07        210.08        10.21 o                         
   4  13   4        362.83        383.54        14.67 o                         
   5  13   4         90.72        109.85         8.06 o                         
   6  13   4         14.91         25.96         7.11 o                         
   7  13   4        151.75        141.55        10.76 o                         
   8  13   4          5.79         -0.90         6.88 o                         
   9  13   4         49.51         36.90         7.81 o                         
  10  13   4          3.31         12.13         7.34 o                         
  11  13   4         84.06         95.24        10.55 o                         
  12  13   4         16.36         -5.24         7.02 o                         
  13  13   4         50.41         39.78         8.21 o                         
 -15  14   4         30.49         23.73         7.26 o                         
 -14  14   4         44.46         37.78         7.19 o                         
 -13  14   4          3.32         -4.28         7.42 o                         
 -12  14   4          0.84          4.73         6.48 o                         
 -11  14   4          8.39          3.44         6.39 o                         
 -10  14   4         23.10         25.59         7.42 o                         
  -9  14   4         37.33         28.92         7.57 o                         
  -8  14   4          0.52          3.43         6.11 o                         
  -7  14   4          2.14         -5.90         5.90 o                         
  -6  14   4         81.56         86.62         7.36 o                         
  -5  14   4         61.91         75.33         7.19 o                         
  -4  14   4        306.57        341.87        12.77 o                         
  -3  14   4          0.27         15.57         6.28 o                         
  -2  14   4         26.15         22.49         6.41 o                         
  -1  14   4          0.07          4.81         5.99 o                         
   0  14   4         12.54         20.92         6.42 o                         
   1  14   4         11.21         14.11         6.05 o                         
   2  14   4         89.06         93.07         7.80 o                         
   3  14   4        288.19        291.90        11.68 o                         
   4  14   4          2.17         12.18         6.09 o                         
   5  14   4          0.05         -2.89         6.56 o                         
   6  14   4         32.99         31.53         7.50 o                         
   7  14   4        287.16        297.51        13.34 o                         
   8  14   4         55.46         51.35         9.65 o                         
   9  14   4          0.20          2.49         7.31 o                         
  10  14   4          1.82          0.41         7.03 o                         
  11  14   4          4.98          7.31         7.08 o                         
 -13  15   4         64.31         68.05        10.66 o                         
 -12  15   4         31.07         29.18         7.06 o                         
 -11  15   4         13.60          9.93         6.65 o                         
 -10  15   4         50.22         50.85         7.96 o                         
  -9  15   4         82.59         97.18         9.19 o                         
  -8  15   4         34.97         37.95         7.04 o                         
  -7  15   4          2.74         11.00         6.33 o                         
  -6  15   4        121.81        150.52        11.98 o                         
  -5  15   4         35.36         45.55         7.25 o                         
  -4  15   4          0.16          1.56         6.21 o                         
  -3  15   4          5.01          2.88         6.25 o                         
  -2  15   4        146.95        140.76         9.15 o                         
  -1  15   4          2.67         -0.57         6.19 o                         
   0  15   4         29.91         38.98         8.69 o                         
   1  15   4          4.04          8.08         6.53 o                         
   2  15   4         46.02         29.42         7.70 o                         
   3  15   4          0.03         -4.37         6.02 o                         
   4  15   4        261.94        291.02        12.94 o                         
   5  15   4         44.63         37.06         9.02 o                         
   6  15   4         19.33         22.10         7.55 o                         
   7  15   4        126.24        136.82        10.00 o                         
   8  15   4          3.42          8.41         9.75 o                         
   9  15   4          2.44         -3.20         8.97 o                         
 -10  16   4        107.72        105.41        11.12 o                         
  -9  16   4         53.77         33.40         8.84 o                         
  -8  16   4         46.27         59.28         7.81 o                         
  -7  16   4         91.02         81.43        10.79 o                         
  -6  16   4        133.50        143.83        10.08 o                         
  -5  16   4        154.68        200.88        10.57 o                         
  -4  16   4        179.54        211.64        10.61 o                         
  -3  16   4          8.83          5.58         6.31 o                         
  -2  16   4         47.72         27.40         6.91 o                         
  -1  16   4        118.31        116.28         8.80 o                         
   0  16   4          2.07          9.29         6.46 o                         
   1  16   4          1.39         -6.12         6.12 o                         
   2  16   4        108.59        131.02        13.83 o                         
   3  16   4          5.72          1.52         6.65 o                         
   4  16   4          0.17          5.15         7.21 o                         
   5  16   4         38.25         33.98         8.04 o                         
   6  16   4         17.99         21.55         8.71 o                         
  -6  17   4        110.97        119.44        11.40 o                         
  -5  17   4          7.60          9.16         6.79 o                         
  -4  17   4         17.65         27.86         7.09 o                         
  -3  17   4          1.70          3.17         6.36 o                         
  -2  17   4         24.32         24.51         8.48 o                         
  -1  17   4          3.73         -5.39         9.43 o                         
   0  17   4          1.55         -4.28         6.17 o                         
   1  17   4          0.05          6.54         6.33 o                         
   2  17   4         18.82         21.27         9.04 o                         
 -24   1   5          7.67         -6.20         6.73 o                         
 -23   1   5         22.04         24.43         7.46 o                         
 -22   1   5         11.59          6.68         6.56 o                         
 -21   1   5        106.47        124.18         9.74 o                         
 -20   1   5        606.67        616.04        15.88 o                         
 -19   1   5          1.60         -5.79         5.79 o                         
 -18   1   5         13.09          7.53         5.46 o                         
 -17   1   5        112.74        125.58         7.83 o                         
 -16   1   5         79.29         84.54         6.50 o                         
 -15   1   5          0.26         -5.21         5.21 o                         
 -14   1   5          1.75         -3.10         3.52 o                         
 -13   1   5        581.73        605.34         9.26 o                         
 -12   1   5         10.54         19.65         3.50 o                         
 -11   1   5          6.33         10.44         2.47 o                         
 -10   1   5          6.27          4.12         2.28 o                         
  -9   1   5        441.53        407.43         6.24 o                         
  -8   1   5        420.50        423.99         6.74 o                         
  -7   1   5        579.14        565.48         7.39 o                         
  -6   1   5        207.30        186.53         5.05 o                         
  -5   1   5        361.03        332.42         6.58 o                         
  -4   1   5        322.02        299.38         6.21 o                         
  -3   1   5       1074.74       1061.63        12.11 o                         
  -2   1   5         23.02         34.41         3.29 o                         
  -1   1   5         90.78        112.16         4.95 o                         
   0   1   5         41.00         48.03         4.23 o                         
   1   1   5         67.94         72.11         3.97 o                         
   2   1   5        713.58        669.50         8.90 o                         
   3   1   5        613.30        600.03         7.65 o                         
   4   1   5       2204.45       2137.44        18.63 o                         
   5   1   5        158.86        168.28         4.12 o                         
   6   1   5        744.11        729.14         8.27 o                         
   7   1   5          5.49          1.44         2.75 o                         
   8   1   5         88.54         77.94         3.90 o                         
   9   1   5         69.65         67.53         4.54 o                         
  10   1   5        456.20        472.11        11.69 o                         
  11   1   5         33.81         17.98         6.00 o                         
  12   1   5          7.85          2.10         6.06 o                         
  13   1   5         92.84        103.99        10.95 o                         
  14   1   5        183.46        169.42        13.20 o                         
  15   1   5        441.22        484.82        21.70 o                         
  16   1   5         53.98         60.23         9.21 o                         
  17   1   5         56.71         73.39        10.14 o                         
  18   1   5          4.76         -8.13         9.21 o                         
  19   1   5         87.55         89.37        11.98 o                         
 -24   2   5          8.39         -1.25         7.17 o                         
 -23   2   5         30.14         35.92         7.85 o                         
 -22   2   5         46.32         54.00         8.09 o                         
 -21   2   5        180.61        179.76         9.78 o                         
 -20   2   5         91.09        112.13        12.98 o                         
 -19   2   5         73.59         77.99         7.77 o                         
 -18   2   5         75.99         96.25         8.76 o                         
 -17   2   5        108.67        109.30         7.56 o                         
 -16   2   5        214.78        207.52         8.73 o                         
 -15   2   5        156.91        141.67         7.21 o                         
 -14   2   5       1484.74       1413.49        17.34 o                         
 -13   2   5       1204.97       1120.80        14.14 o                         
 -12   2   5        572.90        479.96         8.64 o                         
 -11   2   5         98.28         97.36         3.86 o                         
 -10   2   5          3.13          2.00         2.36 o                         
  -9   2   5         47.79         63.75         3.17 o                         
  -8   2   5        310.39        302.70         5.80 o                         
  -7   2   5        587.78        626.87         8.05 o                         
  -6   2   5       1004.54        988.21        11.25 o                         
  -5   2   5        116.01        150.13         4.91 o                         
  -4   2   5        382.26        393.13         7.38 o                         
  -3   2   5          2.55          0.15         2.80 o                         
  -2   2   5         21.53         29.48         3.60 o                         
  -1   2   5        105.27         81.84         3.99 o                         
   0   2   5         13.66         11.09         2.60 o                         
   1   2   5        276.66        246.70         5.36 o                         
   2   2   5        961.99        936.62        10.63 o                         
   3   2   5        580.71        568.84         8.32 o                         
   4   2   5        499.30        518.43         6.37 o                         
   5   2   5       1567.60       1543.12        13.85 o                         
   6   2   5       2913.29       2723.24        24.48 o                         
   7   2   5         77.45         90.75         3.95 o                         
   8   2   5         21.13         16.44         3.24 o                         
   9   2   5         57.10         62.72         3.95 o                         
  10   2   5        957.31        970.69        15.35 o                         
  11   2   5          5.03          6.42         5.13 o                         
  12   2   5        160.97        145.33         8.78 o                         
  13   2   5         24.73         27.63         7.19 o                         
  14   2   5        248.87        245.19        12.44 o                         
  15   2   5          0.03         19.23         8.11 o                         
  16   2   5         71.87         74.13        10.71 o                         
  17   2   5        110.54         85.28        10.00 o                         
  18   2   5          0.66         -4.30         8.34 o                         
  19   2   5          0.01         -5.06        11.32 o                         
 -24   3   5        211.54        222.84        18.24 o                         
 -23   3   5          0.31          0.38         6.74 o                         
 -22   3   5          0.00          0.16         6.76 o                         
 -21   3   5         43.32         46.93         7.45 o                         
 -20   3   5         20.85          9.67         7.52 o                         
 -19   3   5          0.12         -5.94         5.94 o                         
 -18   3   5         83.59         76.46         7.23 o                         
 -17   3   5        294.44        296.19        11.22 o                         
 -16   3   5        201.22        172.44         8.43 o                         
 -15   3   5        341.03        331.97         9.68 o                         
 -14   3   5       3023.47       2886.11        29.48 o                         
 -13   3   5       1017.79        941.79        12.81 o                         
 -12   3   5         83.12         75.38         4.52 o                         
 -11   3   5        449.81        402.93         7.59 o                         
 -10   3   5         86.07        104.66         3.33 o                         
  -9   3   5        140.49        146.59         3.99 o                         
  -8   3   5        225.70        216.31         5.28 o                         
  -7   3   5         46.59         70.81         3.31 o                         
  -6   3   5         19.86         16.37         2.64 o                         
  -5   3   5         47.51         49.61         3.04 o                         
  -4   3   5          5.26          8.30         2.72 o                         
  -3   3   5        699.52        688.31         8.77 o                         
  -2   3   5          0.69          4.25         2.51 o                         
  -1   3   5         77.04        100.80         4.00 o                         
   0   3   5        149.94        138.23         4.13 o                         
   1   3   5        148.78        154.07         4.61 o                         
   2   3   5         13.02         11.36         2.39 o                         
   3   3   5        620.04        552.07         7.21 o                         
   4   3   5        673.41        689.66         8.30 o                         
   5   3   5         86.03         96.18         3.55 o                         
   6   3   5          3.96          6.08         2.98 o                         
   7   3   5        249.17        230.23         6.04 o                         
   8   3   5        124.38        116.56         4.45 o                         
   9   3   5          6.68          0.66         4.15 o                         
  10   3   5        270.72        248.67         8.41 o                         
  11   3   5         12.60          5.23         5.54 o                         
  12   3   5         64.71         70.29         6.67 o                         
  13   3   5         38.27         38.36         8.30 o                         
  14   3   5          7.43         12.91         7.69 o                         
  15   3   5        185.00        160.14        10.66 o                         
  16   3   5         16.59          5.35         8.35 o                         
  17   3   5         29.38         23.10         8.79 o                         
  18   3   5         68.53         51.31         9.98 o                         
  19   3   5         25.71         32.97        11.88 o                         
 -23   4   5         46.72         35.14         7.54 o                         
 -22   4   5         89.49         85.40         8.36 o                         
 -21   4   5          3.71          7.80         8.54 o                         
 -20   4   5         14.26          5.42         6.71 o                         
 -19   4   5         75.01         43.05         7.29 o                         
 -18   4   5        128.61        115.23        10.03 o                         
 -17   4   5        105.34         91.53         7.50 o                         
 -16   4   5         29.63         19.97         6.07 o                         
 -15   4   5        317.57        274.82        10.27 o                         
 -14   4   5        206.54        182.24         8.61 o                         
 -13   4   5          0.16         -3.05         3.71 o                         
 -12   4   5          0.21          3.18         3.66 o                         
 -11   4   5       2016.88       1953.35        20.36 o                         
 -10   4   5         12.69         13.75         2.75 o                         
  -9   4   5          9.60         13.85         2.42 o                         
  -8   4   5        358.24        345.06         5.74 o                         
  -7   4   5        135.83        146.52         4.16 o                         
  -6   4   5        129.90        134.40         4.13 o                         
  -5   4   5         45.34         54.25         3.10 o                         
  -4   4   5        314.85        286.38         5.64 o                         
  -3   4   5          0.26         -1.38         2.40 o                         
  -2   4   5        954.13        900.68        10.22 o                         
  -1   4   5        160.53        168.50         5.04 o                         
   0   4   5        104.27        112.12         3.59 o                         
   1   4   5         24.87         28.83         2.47 o                         
   2   4   5          9.53          8.05         2.25 o                         
   3   4   5         79.38        111.89         4.54 o                         
   4   4   5        425.12        378.27         5.75 o                         
   5   4   5        118.30        126.34         4.52 o                         
   6   4   5         27.03         24.90         3.70 o                         
   7   4   5          6.73          8.36         3.52 o                         
   8   4   5        112.33        123.79         5.51 o                         
   9   4   5         22.00          8.19         4.26 o                         
  10   4   5         63.10         51.98         6.87 o                         
  11   4   5        111.76        107.70         9.77 o                         
  12   4   5        211.53        195.42        10.16 o                         
  13   4   5         74.23         56.86         8.72 o                         
  14   4   5          8.94         -3.04         7.65 o                         
  15   4   5          3.37          3.99         8.13 o                         
  16   4   5          8.41         13.51         8.11 o                         
  17   4   5         49.74         48.57        10.85 o                         
  18   4   5          6.67          1.00         8.50 o                         
  19   4   5          0.09         -6.74         8.90 o                         
 -23   5   5        382.48        434.76        16.37 o                         
 -22   5   5         11.40         -0.64         7.76 o                         
 -21   5   5         14.93         14.96         6.85 o                         
 -20   5   5          5.63          5.96         6.35 o                         
 -19   5   5          2.55         -2.86         6.68 o                         
 -18   5   5          0.83         -3.19         5.83 o                         
 -17   5   5         85.50         85.92         7.37 o                         
 -16   5   5         75.71         63.10         7.35 o                         
 -15   5   5        213.57        238.89         9.16 o                         
 -14   5   5       1432.49       1348.52        19.44 o                         
 -13   5   5        296.32        294.09         9.13 o                         
 -12   5   5         64.37         74.99         5.30 o                         
 -11   5   5         85.97         95.68         4.64 o                         
 -10   5   5        474.52        466.66         7.79 o                         
  -9   5   5        317.09        334.56         6.18 o                         
  -8   5   5          0.02          2.34         2.30 o                         
  -7   5   5        207.52        201.24         4.80 o                         
  -6   5   5         12.72         19.32         2.53 o                         
  -5   5   5         55.06         58.19         2.90 o                         
  -4   5   5          0.35          2.23         2.11 o                         
  -3   5   5        922.64       1009.35        10.54 o                         
  -2   5   5         54.37         47.11         2.68 o                         
  -1   5   5       1735.71       1770.56        15.06 o                         
   0   5   5        128.39        140.20         3.78 o                         
   1   5   5        115.15        136.22         4.00 o                         
   2   5   5          6.01         13.37         2.75 o                         
   3   5   5        160.97        151.58         4.32 o                         
   4   5   5         23.34         17.55         2.73 o                         
   5   5   5          5.89          7.59         3.16 o                         
   6   5   5          7.79          6.94         3.44 o                         
   7   5   5         52.11         38.25         4.10 o                         
   8   5   5         40.22         42.92         4.49 o                         
   9   5   5        785.35        682.28        18.20 o                         
  10   5   5         13.02         14.36         6.27 o                         
  11   5   5        244.06        220.20        14.48 o                         
  12   5   5         75.38         65.23         8.68 o                         
  13   5   5         36.46         18.71         7.30 o                         
  14   5   5         90.37         85.68         9.54 o                         
  15   5   5        127.60        130.20        10.50 o                         
  16   5   5         32.75         34.57         9.08 o                         
  17   5   5          4.16         -5.61         7.79 o                         
  18   5   5        103.78         82.29        10.30 o                         
 -22   6   5          4.24         -1.54         6.46 o                         
 -21   6   5         48.59         32.34         7.09 o                         
 -20   6   5          2.76          4.08         6.15 o                         
 -19   6   5         39.54         32.93         6.93 o                         
 -18   6   5        196.22        163.46         9.45 o                         
 -17   6   5         83.50         93.79         7.69 o                         
 -16   6   5         22.16         19.48         6.23 o                         
 -15   6   5         28.61         30.74         6.13 o                         
 -14   6   5         30.77         25.52         5.58 o                         
 -13   6   5          5.79          5.55         4.76 o                         
 -12   6   5          0.07         -4.22         4.22 o                         
 -11   6   5        357.22        319.67         8.14 o                         
 -10   6   5         48.06         46.76         4.33 o                         
  -9   6   5        196.43        199.30         5.98 o                         
  -8   6   5        784.21        760.68         9.77 o                         
  -7   6   5        481.42        446.29         7.24 o                         
  -6   6   5        148.66        131.28         4.52 o                         
  -5   6   5       1238.35       1184.72        11.70 o                         
  -4   6   5        785.02        725.90         8.88 o                         
  -3   6   5        199.44        204.06         4.91 o                         
  -2   6   5        215.90        204.50         5.24 o                         
  -1   6   5         53.59         58.91         3.25 o                         
   0   6   5        661.24        624.21         7.49 o                         
   1   6   5        181.32        200.80         4.50 o                         
   2   6   5         35.86         40.68         3.04 o                         
   3   6   5         30.71         30.26         3.12 o                         
   4   6   5        737.80        679.62        10.01 o                         
   5   6   5         19.25         16.62         4.30 o                         
   6   6   5          1.24          1.32         3.53 o                         
   7   6   5         20.84          7.26         4.15 o                         
   8   6   5         70.33         54.60         5.72 o                         
   9   6   5         25.49         19.28         5.24 o                         
  10   6   5         38.22         54.27         7.86 o                         
  11   6   5        127.24        138.44        12.10 o                         
  12   6   5         48.57         49.29         8.03 o                         
  13   6   5         13.11          8.10         7.04 o                         
  14   6   5         36.59         29.54         8.24 o                         
  15   6   5        250.80        259.07        13.15 o                         
  16   6   5         23.90         19.46        10.14 o                         
  17   6   5          0.57          8.95         9.67 o                         
  18   6   5          0.01        -12.05        12.05 o                         
 -22   7   5          1.64         -6.22         6.22 o                         
 -21   7   5          0.90          6.85         6.55 o                         
 -20   7   5         37.00         42.09         7.55 o                         
 -19   7   5         40.94         22.92         7.79 o                         
 -18   7   5         83.02         84.91         7.63 o                         
 -17   7   5         30.78         30.02         6.57 o                         
 -16   7   5          2.77          2.09         7.48 o                         
 -15   7   5         51.82         52.60         6.62 o                         
 -14   7   5        284.89        266.13         9.98 o                         
 -13   7   5          0.37          0.26         5.99 o                         
 -12   7   5         77.44         57.33         6.46 o                         
 -11   7   5       1519.74       1459.16        19.17 o                         
 -10   7   5          6.31          7.28         3.62 o                         
  -9   7   5        761.03        767.43        11.21 o                         
  -8   7   5          4.77          1.06         3.26 o                         
  -7   7   5        784.69        762.30        10.61 o                         
  -6   7   5        192.06        196.70         5.84 o                         
  -5   7   5         65.26         62.42         3.82 o                         
  -4   7   5        270.88        260.85         7.40 o                         
  -3   7   5         45.37         39.06         2.99 o                         
  -2   7   5        110.65        102.20         4.07 o                         
  -1   7   5        173.78        190.24         4.94 o                         
   0   7   5         28.30         30.84         3.34 o                         
   1   7   5       1539.74       1477.91        16.91 o                         
   2   7   5         56.20         55.30         3.84 o                         
   3   7   5        738.88        769.97        10.86 o                         
   4   7   5         75.54         62.65         4.32 o                         
   5   7   5          3.01          1.52         3.35 o                         
   6   7   5          5.27          0.16         4.73 o                         
   7   7   5         80.01         71.92         6.41 o                         
   8   7   5         37.48         37.16         6.13 o                         
   9   7   5         36.76         27.69         7.34 o                         
  10   7   5        380.15        351.51        13.40 o                         
  11   7   5         23.03         15.60         9.29 o                         
  12   7   5         13.09         10.43         7.71 o                         
  13   7   5        173.05        188.67        10.94 o                         
  14   7   5        449.04        526.49        18.82 o                         
  15   7   5         17.98         16.95         8.22 o                         
  16   7   5         43.46         37.31         9.04 o                         
  17   7   5         67.68         56.05        12.99 o                         
 -21   8   5         12.26         -0.83         6.88 o                         
 -20   8   5         63.11         67.33        11.10 o                         
 -19   8   5         18.92         23.91         7.06 o                         
 -18   8   5         50.86         57.56         7.16 o                         
 -17   8   5         14.68         12.13         6.14 o                         
 -16   8   5         14.05          3.76         5.91 o                         
 -15   8   5         29.48         32.96         6.39 o                         
 -14   8   5         92.78         61.30         6.80 o                         
 -13   8   5         71.32         72.68         6.66 o                         
 -12   8   5          0.50          4.33         5.24 o                         
 -11   8   5        183.81        171.37         7.81 o                         
 -10   8   5       1104.25       1104.08        18.16 o                         
  -9   8   5       2396.51       2173.48        24.21 o                         
  -8   8   5        318.71        278.39         8.15 o                         
  -7   8   5        180.14        188.29         7.09 o                         
  -6   8   5       1350.24       1303.38        16.08 o                         
  -5   8   5        756.02        779.56        13.10 o                         
  -4   8   5        210.77        206.62         6.10 o                         
  -3   8   5        219.02        225.24         6.26 o                         
  -2   8   5          0.24          0.28         2.88 o                         
  -1   8   5        127.00        121.72         4.40 o                         
   0   8   5       1428.94       1394.03        16.89 o                         
   1   8   5          7.51         12.84         3.57 o                         
   2   8   5          5.89         10.96         3.63 o                         
   3   8   5        170.68        177.71         8.65 o                         
   4   8   5        322.45        313.03         8.46 o                         
   5   8   5         10.57          1.75         4.84 o                         
   6   8   5          5.11          4.79         4.99 o                         
   7   8   5         88.56         66.70         7.27 o                         
   8   8   5        116.74        119.97         8.74 o                         
   9   8   5         41.22         30.95         7.36 o                         
  10   8   5        134.85        110.09         8.98 o                         
  11   8   5        146.48        147.40        10.65 o                         
  12   8   5         41.10         44.99         8.43 o                         
  13   8   5         55.51         38.30         8.28 o                         
  14   8   5         34.57          7.06         8.70 o                         
  15   8   5          4.60          5.26        10.02 o                         
  16   8   5         13.05          9.68         8.23 o                         
 -20   9   5         61.18         40.03         7.90 o                         
 -19   9   5         35.27         25.71         7.19 o                         
 -18   9   5         48.43         65.33         8.01 o                         
 -17   9   5         16.83         11.19         6.71 o                         
 -16   9   5        141.55        113.91         8.26 o                         
 -15   9   5          6.99         -5.62         5.62 o                         
 -14   9   5        126.03        141.47         8.68 o                         
 -13   9   5          5.70         12.25         5.86 o                         
 -12   9   5         47.32         42.95         6.28 o                         
 -11   9   5          0.67          6.33         5.30 o                         
 -10   9   5        240.52        218.54         9.49 o                         
  -9   9   5        151.13        164.26         8.86 o                         
  -8   9   5         58.83         50.70         5.24 o                         
  -7   9   5          1.72          6.45         4.25 o                         
  -6   9   5        398.44        370.68         8.81 o                         
  -5   9   5        238.97        221.07         6.85 o                         
  -4   9   5         12.46         16.95         3.49 o                         
  -3   9   5        757.45        697.56        10.38 o                         
  -2   9   5        150.05        151.24         7.08 o                         
  -1   9   5       1108.12       1094.36        17.85 o                         
   0   9   5         72.75         76.36         4.68 o                         
   1   9   5        795.70        802.18        12.63 o                         
   2   9   5        179.26        172.65         7.03 o                         
   3   9   5        595.47        502.19        10.88 o                         
   4   9   5         97.26         99.66         9.73 o                         
   5   9   5        135.36        122.70        10.03 o                         
   6   9   5         16.67          5.99         5.34 o                         
   7   9   5         80.41         71.87         9.77 o                         
   8   9   5          1.79         -5.90         5.90 o                         
   9   9   5         51.82         48.14         7.24 o                         
  10   9   5         15.93         15.86         7.29 o                         
  11   9   5          0.00          2.06         9.05 o                         
  12   9   5          0.12         -1.09        11.88 o                         
  13   9   5         40.86         28.26         8.57 o                         
  14   9   5          7.18          3.44         9.07 o                         
  15   9   5         48.48         36.67        11.08 o                         
  16   9   5          0.14         -7.47         9.89 o                         
 -19  10   5         15.19         12.46         6.85 o                         
 -18  10   5         40.57         30.39         7.83 o                         
 -17  10   5        219.16        212.63        15.01 o                         
 -16  10   5         67.49         60.20         9.52 o                         
 -15  10   5        272.22        321.03        12.53 o                         
 -14  10   5        199.44        200.55         9.90 o                         
 -13  10   5         60.63         70.42         7.42 o                         
 -12  10   5         61.06         41.18         6.98 o                         
 -11  10   5         79.35         79.47         7.34 o                         
 -10  10   5          9.08          9.92         5.96 o                         
  -9  10   5        466.56        444.05        12.14 o                         
  -8  10   5        364.09        410.70        13.39 o                         
  -7  10   5        350.40        334.07        12.48 o                         
  -6  10   5        264.58        225.94         9.10 o                         
  -5  10   5        502.06        474.11        11.79 o                         
  -4  10   5        233.05        251.97         8.83 o                         
  -3  10   5        728.67        712.94        13.43 o                         
  -2  10   5         61.86         68.22         5.38 o                         
  -1  10   5         99.27        113.35         6.51 o                         
   0  10   5         28.13         28.95         6.29 o                         
   1  10   5         42.36         30.94         5.04 o                         
   2  10   5         98.66         89.24         6.56 o                         
   3  10   5        174.57        197.15         8.71 o                         
   4  10   5        116.84        133.54         7.94 o                         
   5  10   5        115.71        107.18         7.46 o                         
   6  10   5          1.92          6.67         6.62 o                         
   7  10   5        119.16        100.11         8.66 o                         
   8  10   5        144.13        155.48        13.11 o                         
   9  10   5         56.99         50.81         8.09 o                         
  10  10   5         18.20         19.71         7.22 o                         
  11  10   5          9.76         22.88         7.82 o                         
  12  10   5        282.28        285.18        13.53 o                         
  13  10   5          7.79         -7.22         7.22 o                         
  14  10   5        311.62        343.47        16.65 o                         
  15  10   5          6.96         14.58         9.25 o                         
 -18  11   5         44.14         37.59         7.60 o                         
 -17  11   5          0.00          2.08         6.13 o                         
 -16  11   5          4.36          3.90         6.27 o                         
 -15  11   5         19.76         20.13         6.70 o                         
 -14  11   5        324.24        355.80        12.96 o                         
 -13  11   5        111.43         79.85         7.63 o                         
 -12  11   5         99.77         84.14         7.61 o                         
 -11  11   5         62.12         66.73         7.14 o                         
 -10  11   5         91.83        101.21         9.30 o                         
  -9  11   5        108.96        104.64        11.63 o                         
  -8  11   5         18.95         20.57         5.96 o                         
  -7  11   5        451.61        478.68        12.93 o                         
  -6  11   5         46.09         40.90         7.67 o                         
  -5  11   5        143.48        149.28         7.83 o                         
  -4  11   5        283.07        266.43        13.11 o                         
  -3  11   5         34.00         42.98         5.79 o                         
  -2  11   5        130.74        135.66         7.37 o                         
  -1  11   5          6.10          4.57         5.66 o                         
   0  11   5         21.04         23.95         6.09 o                         
   1  11   5          3.86         -0.94         5.39 o                         
   2  11   5        398.64        368.32        16.62 o                         
   3  11   5        205.94        193.26         9.32 o                         
   4  11   5        780.96        763.84        16.52 o                         
   5  11   5        173.92        204.85        10.53 o                         
   6  11   5          9.46         -2.05         6.61 o                         
   7  11   5          0.10          0.91         6.58 o                         
   8  11   5         20.49          7.88         6.94 o                         
   9  11   5         53.12         51.87         8.00 o                         
  10  11   5          2.90          5.07         9.55 o                         
  11  11   5          0.97         -6.95         6.95 o                         
  12  11   5         85.61        110.04         9.48 o                         
  13  11   5         76.13         85.24         9.23 o                         
  14  11   5         40.42         38.77        11.22 o                         
 -17  12   5         75.74         72.65        10.41 o                         
 -16  12   5         12.35         14.55         6.72 o                         
 -15  12   5        115.72         98.79         8.33 o                         
 -14  12   5         35.34         25.04         6.88 o                         
 -13  12   5        218.85        216.01        12.47 o                         
 -12  12   5          9.42          9.34         6.45 o                         
 -11  12   5         35.25         34.69         6.74 o                         
 -10  12   5         11.34          5.50         6.04 o                         
  -9  12   5        257.82        284.30        12.10 o                         
  -8  12   5        161.34        168.88         8.62 o                         
  -7  12   5         34.98         26.94         6.38 o                         
  -6  12   5         69.43         82.54         7.18 o                         
  -5  12   5        178.19        188.71         9.68 o                         
  -4  12   5         12.57         17.38         5.71 o                         
  -3  12   5          3.48          3.12         6.18 o                         
  -2  12   5        140.91        151.57         9.75 o                         
  -1  12   5          4.25         10.32         5.85 o                         
   0  12   5        159.00        167.63         8.95 o                         
   1  12   5        124.96        123.30         9.86 o                         
   2  12   5        189.87        203.63        14.73 o                         
   3  12   5         13.30         13.13         5.97 o                         
   4  12   5        111.93        120.91         8.12 o                         
   5  12   5        139.01        134.64         9.34 o                         
   6  12   5        228.19        246.97        11.68 o                         
   7  12   5          5.60         -0.27         6.87 o                         
   8  12   5          3.71         -1.33         6.71 o                         
   9  12   5          5.53         12.53         7.12 o                         
  10  12   5        219.19        206.04        13.91 o                         
  11  12   5          1.37         -6.94         6.94 o                         
  12  12   5         11.94         15.34         8.08 o                         
 -16  13   5         63.69         66.48        11.85 o                         
 -15  13   5          0.47         -4.35         6.07 o                         
 -14  13   5        214.02        195.06        14.73 o                         
 -13  13   5          6.39          8.33         6.53 o                         
 -12  13   5          6.50          1.42         6.28 o                         
 -11  13   5         54.68         60.16        10.27 o                         
 -10  13   5         76.81        105.67         8.61 o                         
  -9  13   5          0.24          3.64         6.67 o                         
  -8  13   5        122.93        129.63        11.89 o                         
  -7  13   5         85.68         81.71         7.42 o                         
  -6  13   5        198.87        187.91         9.52 o                         
  -5  13   5        403.90        404.72        13.20 o                         
  -4  13   5          4.04         -5.65         5.65 o                         
  -3  13   5        843.67        853.29        23.44 o                         
  -2  13   5          4.73         -1.53         5.72 o                         
  -1  13   5         31.85         33.59         6.50 o                         
   0  13   5         30.24         28.99         6.38 o                         
   1  13   5          2.55          3.27         6.81 o                         
   2  13   5          7.88         -0.24         5.89 o                         
   3  13   5         83.85         67.17         7.32 o                         
   4  13   5         16.90         23.57         7.16 o                         
   5  13   5        116.55        108.10         9.18 o                         
   6  13   5          6.00         12.06         7.56 o                         
   7  13   5         81.99         84.65         8.83 o                         
   8  13   5         37.75         15.06         7.34 o                         
   9  13   5         70.63         74.03         8.66 o                         
  10  13   5          1.21         16.55         7.46 o                         
  11  13   5          5.31         18.25         7.53 o                         
 -14  14   5        104.66        103.26         8.63 o                         
 -13  14   5          1.60          5.33         6.42 o                         
 -12  14   5        106.20         87.82         8.21 o                         
 -11  14   5          6.98          8.51         9.50 o                         
 -10  14   5          0.61         10.09         6.42 o                         
  -9  14   5         20.50         26.67         9.52 o                         
  -8  14   5          4.29         -4.85         6.21 o                         
  -7  14   5          7.15          7.82         6.09 o                         
  -6  14   5         95.25         79.52         9.16 o                         
  -5  14   5         23.17         19.82         6.67 o                         
  -4  14   5         68.79         64.87         7.20 o                         
  -3  14   5         18.72         15.95         6.15 o                         
  -2  14   5         47.60         45.69         7.05 o                         
  -1  14   5        110.55        118.55         8.29 o                         
   0  14   5          0.10          2.44         5.95 o                         
   1  14   5         96.97         97.13         8.68 o                         
   2  14   5        139.40        140.81         8.94 o                         
   3  14   5          2.64         -6.42         6.42 o                         
   4  14   5        222.41        245.23        13.57 o                         
   5  14   5          3.85         -5.80         7.65 o                         
   6  14   5          0.96         -6.28         6.28 o                         
   7  14   5         23.32         19.22        10.97 o                         
   8  14   5          5.81         11.02         6.91 o                         
   9  14   5          0.12         -5.57         6.70 o                         
 -11  15   5          6.33         10.52         6.71 o                         
 -10  15   5          7.47          4.53         7.39 o                         
  -9  15   5         15.83          4.08        10.84 o                         
  -8  15   5         34.06         49.41         7.90 o                         
  -7  15   5         27.59         25.70         6.74 o                         
  -6  15   5          7.30         -5.99         5.99 o                         
  -5  15   5         10.45          5.91         6.31 o                         
  -4  15   5         34.99         31.86         6.74 o                         
  -3  15   5          4.33          2.75         6.07 o                         
  -2  15   5         63.35         61.22         7.35 o                         
  -1  15   5          0.12         -5.78         5.78 o                         
   0  15   5          5.93         -3.09         6.07 o                         
   1  15   5         64.94         61.25         7.46 o                         
   2  15   5         31.24         37.17         7.73 o                         
   3  15   5        199.16        226.16        11.65 o                         
   4  15   5        204.30        233.41        14.69 o                         
   5  15   5          1.43          1.30         9.07 o                         
   6  15   5          1.96          2.63         8.76 o                         
  -7  16   5         15.01         10.45         6.57 o                         
  -6  16   5         21.60         15.53         6.71 o                         
  -5  16   5         69.19         68.99         7.67 o                         
  -4  16   5         32.73         30.43         7.85 o                         
  -3  16   5        404.01        401.02        17.17 o                         
  -2  16   5        151.15        179.52        11.82 o                         
  -1  16   5          8.48          5.22         8.36 o                         
   0  16   5         76.87         72.27         7.77 o                         
   1  16   5          5.87          7.15         6.80 o                         
   2  16   5         10.79          5.27         9.68 o                         
   3  16   5          2.34         -1.52         7.68 o                         
 -23   0   6         50.77         60.11        16.93 o                         
 -22   0   6         10.38          4.04         9.29 o                         
 -21   0   6          0.32         -4.37         7.82 o                         
 -20   0   6        221.03        225.35        20.07 o                         
 -19   0   6          7.90          9.67         9.00 o                         
 -18   0   6         35.26         27.33         9.18 o                         
 -17   0   6         74.28         55.67         9.88 o                         
 -16   0   6        197.21        198.72        12.86 o                         
 -15   0   6        621.03        662.47        20.20 o                         
 -14   0   6          3.23         -1.34         5.40 o                         
 -13   0   6        191.76        199.30         9.54 o                         
 -12   0   6       1295.29       1318.21        24.37 o                         
 -11   0   6          7.46          5.56         4.90 o                         
 -10   0   6          9.55         20.37         5.70 o                         
  -9   0   6        221.40        205.97        10.43 o                         
  -8   0   6         59.09         70.66         6.57 o                         
  -7   0   6         76.40         86.94         6.19 o                         
  -6   0   6        977.55       1043.94        18.35 o                         
  -5   0   6         58.77         70.35         5.67 o                         
  -4   0   6          9.15         10.22         4.07 o                         
  -3   0   6          0.00         -1.12         4.52 o                         
  -2   0   6        263.45        295.48         9.40 o                         
  -1   0   6         90.39         92.80         5.55 o                         
   0   0   6        905.29        935.37        16.74 o                         
   1   0   6        743.61        711.90        14.35 o                         
   2   0   6       4422.74       4225.32        59.45 o                         
   3   0   6         35.24         33.91         4.18 o                         
   4   0   6       3188.25       3071.37        39.53 o                         
   5   0   6        336.64        363.26         9.37 o                         
   6   0   6       1165.24       1175.56        19.09 o                         
   7   0   6         36.13         34.63         5.45 o                         
   8   0   6        223.62        226.35        11.33 o                         
   9   0   6        487.78        468.81        18.38 o                         
  10   0   6          0.12         -4.52        14.91 o                         
  11   0   6         95.35         60.32        10.38 o                         
  12   0   6         38.38         16.33         9.80 o                         
  13   0   6        189.95        174.82        15.85 o                         
  14   0   6        286.69        352.88        23.30 o                         
  15   0   6          2.27          5.03        11.93 o                         
  16   0   6          0.60         12.14        12.72 o                         
  17   0   6          1.60         -9.63        12.34 o                         
 -23   1   6         10.97         23.95         7.40 o                         
 -22   1   6        101.88        112.59        11.21 o                         
 -21   1   6          4.99         -3.75         6.40 o                         
 -20   1   6         55.01         53.80         7.21 o                         
 -19   1   6          2.58         -1.17         6.24 o                         
 -18   1   6         22.27         22.26         6.80 o                         
 -17   1   6          0.05         -1.18         5.41 o                         
 -16   1   6         85.14         92.23         9.52 o                         
 -15   1   6        395.19        402.61        14.30 o                         
 -14   1   6          0.23          5.57         4.39 o                         
 -13   1   6        992.37        967.38        14.52 o                         
 -12   1   6          7.29          1.36         3.72 o                         
 -11   1   6        299.27        273.32         6.78 o                         
 -10   1   6        133.03        155.19         6.36 o                         
  -9   1   6         55.44         52.48         3.41 o                         
  -8   1   6          0.79          2.42         2.49 o                         
  -7   1   6          3.55          2.04         3.10 o                         
  -6   1   6        701.71        679.31         9.84 o                         
  -5   1   6         29.61         41.90         3.53 o                         
  -4   1   6        102.89        115.34         4.45 o                         
  -3   1   6        154.85        164.65         5.86 o                         
  -2   1   6        405.52        429.04         9.15 o                         
  -1   1   6        917.45        865.30        11.48 o                         
   0   1   6         50.67         68.02         5.24 o                         
   1   1   6        122.46        132.06         5.16 o                         
   2   1   6         72.27         75.02         3.32 o                         
   3   1   6          6.30          2.93         2.54 o                         
   4   1   6       2468.15       2461.37        22.65 o                         
   5   1   6          0.00         -2.65         2.65 o                         
   6   1   6        985.88        972.65        11.50 o                         
   7   1   6        322.06        293.77         6.59 o                         
   8   1   6         24.64         39.39         4.66 o                         
   9   1   6         17.94         15.03         7.07 o                         
  10   1   6         77.79         80.97         7.57 o                         
  11   1   6         62.36         52.28         7.14 o                         
  12   1   6          0.00          2.94         6.85 o                         
  13   1   6        102.01        104.13        11.91 o                         
  14   1   6         11.30         20.58         8.06 o                         
  15   1   6         15.54         10.18         8.54 o                         
  16   1   6          0.17          9.11        10.71 o                         
  17   1   6        268.10        296.39        16.17 o                         
 -23   2   6         11.32         10.56         6.86 o                         
 -22   2   6         37.69         39.49         7.67 o                         
 -21   2   6          6.92          3.36         6.46 o                         
 -20   2   6         82.14         80.43         8.98 o                         
 -19   2   6         41.70         24.20         7.53 o                         
 -18   2   6         12.95         22.32         7.08 o                         
 -17   2   6        182.97        180.63        11.03 o                         
 -16   2   6         45.71         50.79         6.39 o                         
 -15   2   6         13.26          8.51         5.31 o                         
 -14   2   6        469.63        456.44        10.64 o                         
 -13   2   6        219.06        228.43         7.23 o                         
 -12   2   6        281.98        276.14         7.36 o                         
 -11   2   6         27.02         17.72         3.75 o                         
 -10   2   6        379.17        335.16         7.20 o                         
  -9   2   6         69.38         60.44         4.72 o                         
  -8   2   6         16.43         13.71         3.20 o                         
  -7   2   6        125.99        135.36         5.51 o                         
  -6   2   6         19.90         26.43         3.45 o                         
  -5   2   6         17.56          7.44         3.08 o                         
  -4   2   6        191.46        203.10         5.76 o                         
  -3   2   6        719.37        700.33        11.24 o                         
  -2   2   6        443.46        404.25         7.59 o                         
  -1   2   6         29.26         22.30         3.82 o                         
   0   2   6        258.22        261.15         6.47 o                         
   1   2   6        831.35        794.93        10.09 o                         
   2   2   6         36.59         24.77         2.74 o                         
   3   2   6          5.20          4.03         2.75 o                         
   4   2   6       1026.21        982.36        11.48 o                         
   5   2   6        502.75        515.03         9.24 o                         
   6   2   6       1016.29        999.40        12.88 o                         
   7   2   6         29.49         34.65         3.82 o                         
   8   2   6         92.29        100.39         7.41 o                         
   9   2   6         54.87         51.93         5.62 o                         
  10   2   6         20.66         10.76         7.45 o                         
  11   2   6         14.05         12.57         6.60 o                         
  12   2   6          3.39          9.34         7.13 o                         
  13   2   6        492.94        501.65        28.01 o                         
  14   2   6         28.43         17.19         7.85 o                         
  15   2   6         58.54         50.64        10.04 o                         
  16   2   6          4.89          7.63         8.55 o                         
  17   2   6         38.76         31.87        10.05 o                         
 -23   3   6          5.61          5.76         6.76 o                         
 -22   3   6          3.81         -3.84         6.27 o                         
 -21   3   6         67.36         70.18         8.49 o                         
 -20   3   6          0.00         -2.57         6.16 o                         
 -19   3   6         47.92         35.21         6.59 o                         
 -18   3   6         69.79         44.93         6.89 o                         
 -17   3   6        311.95        299.38        11.25 o                         
 -16   3   6         75.54         71.85         6.72 o                         
 -15   3   6         16.85         14.89         5.62 o                         
 -14   3   6        522.35        523.21        11.79 o                         
 -13   3   6         10.61          3.91         4.12 o                         
 -12   3   6        554.29        541.71        10.28 o                         
 -11   3   6        358.89        338.95         8.11 o                         
 -10   3   6         20.86         24.81         3.71 o                         
  -9   3   6        416.89        421.67         8.09 o                         
  -8   3   6        334.22        331.38         6.84 o                         
  -7   3   6        151.30        146.07         4.82 o                         
  -6   3   6         18.33         20.28         3.23 o                         
  -5   3   6        460.19        450.94         8.76 o                         
  -4   3   6        361.17        367.57         7.22 o                         
  -3   3   6         68.93         61.55         3.44 o                         
  -2   3   6        169.87        163.01         5.62 o                         
  -1   3   6       1538.73       1448.20        16.15 o                         
   0   3   6          3.24         -1.10         2.72 o                         
   1   3   6        107.55        122.55         4.52 o                         
   2   3   6          0.08          0.34         2.52 o                         
   3   3   6         16.10         16.75         2.81 o                         
   4   3   6        247.96        256.63         5.73 o                         
   5   3   6        902.76        903.45        13.26 o                         
   6   3   6          9.75         10.87         3.49 o                         
   7   3   6         10.61         11.62         3.57 o                         
   8   3   6         15.10          3.77         4.31 o                         
   9   3   6         25.24         30.30         6.27 o                         
  10   3   6         28.93         29.79         8.13 o                         
  11   3   6        106.62         97.43         8.91 o                         
  12   3   6         11.87          3.95         6.98 o                         
  13   3   6         36.53         36.04         7.83 o                         
  14   3   6        381.37        395.95        20.44 o                         
  15   3   6         29.20         23.12        10.66 o                         
  16   3   6         53.25         37.51         8.77 o                         
  17   3   6        115.58        129.38        11.63 o                         
 -22   4   6         57.44         74.88        10.15 o                         
 -21   4   6          9.29         10.42         6.46 o                         
 -20   4   6         24.71         22.05         6.80 o                         
 -19   4   6         36.20         43.79         7.26 o                         
 -18   4   6        274.11        254.13        10.90 o                         
 -17   4   6          0.21         -2.31         5.81 o                         
 -16   4   6         17.54          9.10         5.62 o                         
 -15   4   6         85.41         86.92         6.88 o                         
 -14   4   6        147.98        147.05         7.93 o                         
 -13   4   6          5.49          8.36         4.57 o                         
 -12   4   6        260.84        249.34         7.68 o                         
 -11   4   6          3.20         -1.13         3.33 o                         
 -10   4   6          1.93         -1.13         3.26 o                         
  -9   4   6        170.01        170.24         6.27 o                         
  -8   4   6        536.39        521.67         8.53 o                         
  -7   4   6        449.97        443.55         9.89 o                         
  -6   4   6        861.34        843.25        10.97 o                         
  -5   4   6       1121.69       1036.56        14.25 o                         
  -4   4   6        116.57        122.16         4.38 o                         
  -3   4   6          3.34          1.01         2.78 o                         
  -2   4   6        502.01        467.05         8.29 o                         
  -1   4   6        107.22         93.13         4.71 o                         
   0   4   6         14.50         13.91         2.85 o                         
   1   4   6        433.78        440.16         7.06 o                         
   2   4   6         57.35         68.81         3.41 o                         
   3   4   6         89.88        100.23         3.84 o                         
   4   4   6         28.55         20.28         3.87 o                         
   5   4   6         15.90          9.39         3.88 o                         
   6   4   6          5.57          2.28         3.54 o                         
   7   4   6         42.41         35.32         5.11 o                         
   8   4   6        409.76        395.82        14.15 o                         
   9   4   6          4.95          5.84         5.92 o                         
  10   4   6         58.39         52.40         7.30 o                         
  11   4   6        141.58        136.71         9.40 o                         
  12   4   6         38.35         28.59         7.68 o                         
  13   4   6        143.44        127.86        10.01 o                         
  14   4   6          0.01         -7.35         7.35 o                         
  15   4   6         73.04         61.90        11.26 o                         
  16   4   6         51.05         51.36         9.05 o                         
  17   4   6          0.20         -8.19         8.19 o                         
 -22   5   6        122.10        125.09        13.69 o                         
 -21   5   6          0.09          1.36         6.29 o                         
 -20   5   6         41.79         29.18         7.10 o                         
 -19   5   6        150.82        158.47        10.93 o                         
 -18   5   6         12.51         15.01         6.36 o                         
 -17   5   6         29.24         25.55         6.91 o                         
 -16   5   6         58.90         62.53         7.50 o                         
 -15   5   6        762.91        716.92        15.64 o                         
 -14   5   6        925.19        924.79        17.62 o                         
 -13   5   6          0.01         -5.93         5.93 o                         
 -12   5   6         22.65         21.58         4.65 o                         
 -11   5   6         14.28         11.39         3.89 o                         
 -10   5   6          0.01          0.07         3.57 o                         
  -9   5   6        205.56        210.85         8.66 o                         
  -8   5   6          2.02          2.41         3.39 o                         
  -7   5   6        476.90        464.56         8.70 o                         
  -6   5   6         54.23         68.34         4.31 o                         
  -5   5   6        323.70        317.73         6.74 o                         
  -4   5   6          6.45         10.16         3.14 o                         
  -3   5   6          1.01          1.37         2.68 o                         
  -2   5   6        450.97        408.17         8.82 o                         
  -1   5   6        217.65        191.83         4.99 o                         
   0   5   6        363.79        344.92         6.45 o                         
   1   5   6        275.30        274.14         5.89 o                         
   2   5   6        503.90        520.74         8.80 o                         
   3   5   6         90.32        106.33         4.43 o                         
   4   5   6        299.40        303.08        10.63 o                         
   5   5   6         72.89         86.13         5.07 o                         
   6   5   6        204.24        176.99         7.90 o                         
   7   5   6          4.81          2.36         4.89 o                         
   8   5   6        272.06        252.72        11.34 o                         
   9   5   6         17.23         19.36         6.71 o                         
  10   5   6         23.87         17.21         7.03 o                         
  11   5   6          2.25          5.24         7.40 o                         
  12   5   6        100.33         84.30         9.07 o                         
  13   5   6         30.82         24.15         8.06 o                         
  14   5   6          3.69          9.32         9.73 o                         
  15   5   6          0.00         -5.02         8.83 o                         
  16   5   6         20.55         16.78         8.13 o                         
 -21   6   6          1.15          3.05         6.74 o                         
 -20   6   6         12.88          8.72         6.47 o                         
 -19   6   6         15.13         17.46         6.47 o                         
 -18   6   6          0.17          2.17         6.20 o                         
 -17   6   6        190.77        178.21        11.58 o                         
 -16   6   6         31.22         24.76         6.38 o                         
 -15   6   6         12.42          7.49         5.91 o                         
 -14   6   6         91.57        110.54         7.38 o                         
 -13   6   6        385.41        367.42        11.60 o                         
 -12   6   6          5.65          4.39         4.93 o                         
 -11   6   6         76.00         76.77         5.59 o                         
 -10   6   6          0.28         -0.57         3.85 o                         
  -9   6   6        131.34        143.28         5.37 o                         
  -8   6   6        306.77        305.40         7.34 o                         
  -7   6   6       1064.23       1026.13        13.21 o                         
  -6   6   6          3.49          2.13         3.29 o                         
  -5   6   6       1339.65       1326.38        15.64 o                         
  -4   6   6        246.40        236.01         6.21 o                         
  -3   6   6         22.59         27.46         3.38 o                         
  -2   6   6        635.88        629.60         9.12 o                         
  -1   6   6         44.32         34.34         3.61 o                         
   0   6   6         51.44         42.98         3.76 o                         
   1   6   6        814.92        749.30        12.68 o                         
   2   6   6        144.62        139.73         5.86 o                         
   3   6   6         24.84         23.62         3.50 o                         
   4   6   6         34.39         19.86         4.08 o                         
   5   6   6        355.06        315.21         9.70 o                         
   6   6   6          2.86          6.21         5.46 o                         
   7   6   6       1015.92        972.68        30.53 o                         
   8   6   6         96.03         72.92        10.55 o                         
   9   6   6        227.77        190.69        17.15 o                         
  10   6   6         24.78         18.30         8.02 o                         
  11   6   6         23.38         20.03         7.52 o                         
  12   6   6          6.00         11.37         7.48 o                         
  13   6   6          1.39          3.61         7.16 o                         
  14   6   6         12.27         -4.59         7.49 o                         
  15   6   6         89.79        110.28        10.39 o                         
  16   6   6          0.80         -6.71         7.63 o                         
 -21   7   6         77.39         80.73         8.54 o                         
 -20   7   6          1.88         -2.74         7.24 o                         
 -19   7   6         20.41         23.15         7.13 o                         
 -18   7   6          9.26         10.05         6.41 o                         
 -17   7   6          0.21          2.06         6.03 o                         
 -16   7   6          7.36         -3.73         6.04 o                         
 -15   7   6          2.36         -5.53         5.53 o                         
 -14   7   6          0.18         -1.70         5.55 o                         
 -13   7   6         16.79         13.87         5.82 o                         
 -12   7   6         47.39         58.54         6.37 o                         
 -11   7   6          9.55          7.80         5.16 o                         
 -10   7   6         44.28         39.88         5.35 o                         
  -9   7   6        720.02        671.34        11.95 o                         
  -8   7   6        189.69        179.40         8.56 o                         
  -7   7   6          0.17         -3.80         3.80 o                         
  -6   7   6        172.09        173.98         6.02 o                         
  -5   7   6        128.89        130.77         6.74 o                         
  -4   7   6         24.87         21.96         3.57 o                         
  -3   7   6         69.52         76.63         4.30 o                         
  -2   7   6         15.40          6.68         3.15 o                         
  -1   7   6        443.68        423.50         7.75 o                         
   0   7   6        273.38        258.52         7.23 o                         
   1   7   6         58.91         49.00         4.03 o                         
   2   7   6         53.03         59.13         4.67 o                         
   3   7   6          1.28          5.10         4.41 o                         
   4   7   6         20.73         17.72         4.86 o                         
   5   7   6        456.95        376.03        12.24 o                         
   6   7   6        196.51        194.42        12.83 o                         
   7   7   6        101.12         81.23         7.94 o                         
   8   7   6         37.55         39.38         7.46 o                         
   9   7   6         13.71          5.98         6.85 o                         
  10   7   6         35.45         32.42         7.62 o                         
  11   7   6        260.32        265.00        12.60 o                         
  12   7   6          0.34         -7.63         7.72 o                         
  13   7   6         95.25        118.54        10.71 o                         
  14   7   6          9.74         -2.06         7.42 o                         
  15   7   6          0.16         -4.82         7.89 o                         
 -20   8   6         56.90         60.39         8.00 o                         
 -19   8   6          5.07         11.79         6.75 o                         
 -18   8   6         12.24         17.18         7.17 o                         
 -17   8   6          9.11          5.76         6.35 o                         
 -16   8   6         17.67         19.57         6.33 o                         
 -15   8   6         44.28         42.25         6.69 o                         
 -14   8   6        112.18        108.23         7.82 o                         
 -13   8   6        236.38        246.97        13.86 o                         
 -12   8   6          3.61         -0.09         5.24 o                         
 -11   8   6         56.67         51.74         6.71 o                         
 -10   8   6          0.01         -4.90         4.90 o                         
  -9   8   6        316.37        352.33         9.85 o                         
  -8   8   6       1201.10       1146.25        16.96 o                         
  -7   8   6        504.19        536.71        10.99 o                         
  -6   8   6          1.82          2.68         4.42 o                         
  -5   8   6         38.35         33.73         4.80 o                         
  -4   8   6        403.52        392.99         9.49 o                         
  -3   8   6        211.42        221.29         7.29 o                         
  -2   8   6          0.58          9.71         3.98 o                         
  -1   8   6          5.42         11.64         4.12 o                         
   0   8   6          6.03          0.92         3.98 o                         
   1   8   6        554.50        505.86        11.34 o                         
   2   8   6          3.81         11.98         4.99 o                         
   3   8   6          3.49         -3.16         4.65 o                         
   4   8   6         77.95         95.37         6.88 o                         
   5   8   6         66.32         82.93         7.26 o                         
   6   8   6         18.79          1.50         6.09 o                         
   7   8   6         51.97         64.79         7.11 o                         
   8   8   6          2.51          2.26         6.59 o                         
   9   8   6         19.99         12.46         7.03 o                         
  10   8   6          0.54         -4.17         7.21 o                         
  11   8   6         16.01         23.60         8.78 o                         
  12   8   6         51.52         62.04        10.10 o                         
  13   8   6         29.33         30.55        10.50 o                         
  14   8   6          2.92          4.86        12.33 o                         
 -19   9   6         62.16         53.03         7.86 o                         
 -18   9   6          2.84         12.20         6.36 o                         
 -17   9   6          9.37          4.43         6.13 o                         
 -16   9   6          0.98         -3.64         5.80 o                         
 -15   9   6          3.98         10.45         5.96 o                         
 -14   9   6        117.60        140.07         8.60 o                         
 -13   9   6        270.29        271.11        13.64 o                         
 -12   9   6          0.45          1.72         6.38 o                         
 -11   9   6        101.66        121.53        10.86 o                         
 -10   9   6         68.71         78.13         6.83 o                         
  -9   9   6        975.05        918.57        23.84 o                         
  -8   9   6          1.34         -8.76         8.76 o                         
  -7   9   6        125.23        122.17         7.11 o                         
  -6   9   6        461.45        450.67        11.75 o                         
  -5   9   6        486.57        489.93        11.54 o                         
  -4   9   6         19.36         21.33         4.78 o                         
  -3   9   6         13.90          9.79         4.83 o                         
  -2   9   6        179.55        182.15         7.39 o                         
  -1   9   6         79.50         88.69         5.94 o                         
   0   9   6        407.36        415.10        12.47 o                         
   1   9   6         74.94         81.62         6.66 o                         
   2   9   6         60.97         52.37         6.42 o                         
   3   9   6          2.95         -5.62         5.62 o                         
   4   9   6        592.24        579.09        29.39 o                         
   5   9   6        116.10        101.22        11.30 o                         
   6   9   6         15.19          8.28         6.42 o                         
   7   9   6         34.15         30.58         7.35 o                         
   8   9   6        217.08        223.52        11.99 o                         
   9   9   6        112.82        110.67        10.24 o                         
  10   9   6        101.58        109.05        13.05 o                         
  11   9   6          2.22          6.98         9.43 o                         
  12   9   6         49.03         40.91        16.40 o                         
  13   9   6          4.23          2.62        10.40 o                         
  14   9   6         40.75         10.11        12.80 o                         
 -18  10   6         36.09         25.53         6.88 o                         
 -17  10   6          8.92          7.01         6.60 o                         
 -16  10   6        116.92        119.44         9.18 o                         
 -15  10   6          3.52         12.96         6.29 o                         
 -14  10   6          6.77         10.89         6.67 o                         
 -13  10   6         90.41         88.64        10.27 o                         
 -12  10   6         18.35         26.90         6.45 o                         
 -11  10   6        328.41        337.06        15.19 o                         
 -10  10   6         35.99         47.91         6.54 o                         
  -9  10   6          2.16         -4.99         5.29 o                         
  -8  10   6          0.36          4.43         6.19 o                         
  -7  10   6        623.20        642.87        22.17 o                         
  -6  10   6        421.36        436.13        12.33 o                         
  -5  10   6         19.37         22.72         5.58 o                         
  -4  10   6        236.34        231.77         9.29 o                         
  -3  10   6         17.03         14.78         5.66 o                         
  -2  10   6         38.02         41.75         6.65 o                         
  -1  10   6         64.54         69.93         7.50 o                         
   0  10   6         10.80         19.31         5.81 o                         
   1  10   6        186.77        187.84         8.96 o                         
   2  10   6         18.31         17.09         5.86 o                         
   3  10   6        167.73        171.12         8.75 o                         
   4  10   6         68.22         80.34         8.60 o                         
   5  10   6         71.24         59.21         9.17 o                         
   6  10   6        139.08        137.61         9.33 o                         
   7  10   6         22.67         30.32         8.48 o                         
   8  10   6         11.75          6.18         7.31 o                         
   9  10   6         10.11         10.63         7.90 o                         
  10  10   6          6.57         -6.78         6.78 o                         
  11  10   6         39.71         38.46         7.90 o                         
  12  10   6         93.82         83.33        14.84 o                         
  13  10   6         32.85         43.80        23.52 o                         
 -17  11   6         53.51         52.08         7.48 o                         
 -16  11   6         57.88         51.57         9.05 o                         
 -15  11   6          5.39          5.68         6.44 o                         
 -14  11   6        299.59        358.36        12.94 o                         
 -13  11   6         12.69          1.16         6.15 o                         
 -12  11   6         18.87          7.36         6.11 o                         
 -11  11   6        112.13        120.73         8.83 o                         
 -10  11   6         42.45         42.85         6.60 o                         
  -9  11   6        209.92        190.15         9.85 o                         
  -8  11   6         94.14         92.87         8.59 o                         
  -7  11   6        140.72        138.82         8.93 o                         
  -6  11   6         37.56         35.75         5.95 o                         
  -5  11   6         76.16         72.78         6.95 o                         
  -4  11   6          2.14         -5.48         5.48 o                         
  -3  11   6         22.10         27.39         6.11 o                         
  -2  11   6        263.69        262.05        11.00 o                         
  -1  11   6         43.52         42.80         6.46 o                         
   0  11   6          3.46         10.45         5.68 o                         
   1  11   6          7.71          3.11         5.51 o                         
   2  11   6        147.72        149.33         8.73 o                         
   3  11   6          0.13          7.33         6.50 o                         
   4  11   6        164.88        162.22        11.07 o                         
   5  11   6         94.69         89.22         8.23 o                         
   6  11   6         12.29         10.48         6.70 o                         
   7  11   6         64.54         60.53         7.99 o                         
   8  11   6         43.19         38.01         7.81 o                         
   9  11   6          0.11         -2.54         6.87 o                         
  10  11   6         83.76        112.54         9.95 o                         
  11  11   6         52.06         77.83        11.02 o                         
 -16  12   6          6.21          2.19         9.95 o                         
 -15  12   6          1.17          2.02         5.97 o                         
 -14  12   6         11.41          3.22         7.43 o                         
 -13  12   6        499.91        513.86        14.93 o                         
 -12  12   6         33.50         28.33         6.75 o                         
 -11  12   6         65.71         59.32         7.31 o                         
 -10  12   6         67.80         50.28         7.03 o                         
  -9  12   6         34.09         32.62         6.22 o                         
  -8  12   6         32.66         43.78         7.87 o                         
  -7  12   6          2.11          5.82         5.78 o                         
  -6  12   6        228.47        252.35        10.96 o                         
  -5  12   6          1.44         10.00         5.76 o                         
  -4  12   6        301.89        301.41        13.19 o                         
  -3  12   6         24.65         14.98         7.09 o                         
  -2  12   6        460.86        441.56        13.42 o                         
  -1  12   6         15.43         22.18         6.00 o                         
   0  12   6         61.98         54.85         6.70 o                         
   1  12   6          3.51          5.67         5.87 o                         
   2  12   6         10.86          0.91         6.47 o                         
   3  12   6          4.42          5.32         6.68 o                         
   4  12   6         25.53         24.87         8.26 o                         
   5  12   6         31.76         25.87         7.21 o                         
   6  12   6        295.87        298.22        22.43 o                         
   7  12   6          1.40         -2.53         6.85 o                         
   8  12   6        298.93        308.23        13.27 o                         
   9  12   6         18.00         19.79         7.46 o                         
  10  12   6          1.87          3.74         6.86 o                         
 -14  13   6         89.13         75.61         7.77 o                         
 -13  13   6          1.24          0.77         5.99 o                         
 -12  13   6         64.26         59.90         7.80 o                         
 -11  13   6         46.54         24.28         6.89 o                         
 -10  13   6         61.16         71.79         7.89 o                         
  -9  13   6         10.78         13.27         6.14 o                         
  -8  13   6          0.02         -5.47         5.47 o                         
  -7  13   6          1.05         -3.59         5.66 o                         
  -6  13   6        165.07        164.69        10.90 o                         
  -5  13   6         40.60         30.53         6.43 o                         
  -4  13   6        375.57        388.67        14.23 o                         
  -3  13   6          3.77          0.32         5.80 o                         
  -2  13   6        301.48        300.87        11.83 o                         
  -1  13   6          1.02          3.29         5.73 o                         
   0  13   6         24.03         27.36         6.57 o                         
   1  13   6         17.07         14.11         8.93 o                         
   2  13   6         25.22         32.75         7.36 o                         
   3  13   6         57.73         50.43         7.97 o                         
   4  13   6          7.79          2.58         6.79 o                         
   5  13   6         35.72         37.14         7.65 o                         
   6  13   6        204.78        196.64        14.25 o                         
   7  13   6         69.79         63.68         8.55 o                         
   8  13   6        110.53        109.76         9.50 o                         
 -11  14   6         22.57         28.22         8.10 o                         
 -10  14   6          0.27          9.46         6.55 o                         
  -9  14   6          0.03         -5.22         5.22 o                         
  -8  14   6          2.39         -0.82         5.76 o                         
  -7  14   6        136.80        133.34        14.40 o                         
  -6  14   6         11.06         12.52         6.38 o                         
  -5  14   6          3.74          0.83         5.89 o                         
  -4  14   6         52.22         69.33         7.38 o                         
  -3  14   6          1.30         -0.96         5.85 o                         
  -2  14   6        148.14        140.72         8.97 o                         
  -1  14   6         39.16         48.39         6.87 o                         
   0  14   6        379.94        406.28        20.32 o                         
   1  14   6         18.54         26.36         7.65 o                         
   2  14   6        167.29        166.83        10.74 o                         
   3  14   6         24.15         17.32         7.08 o                         
   4  14   6        172.49        180.61        13.88 o                         
   5  14   6        325.40        314.70        14.17 o                         
   6  14   6         70.23         84.91        16.54 o                         
  -8  15   6          4.34         -4.01         6.71 o                         
  -7  15   6          1.56         -6.04         6.04 o                         
  -6  15   6          4.40          3.73         5.98 o                         
  -5  15   6        195.15        203.00        11.18 o                         
  -4  15   6        137.01        146.71        10.48 o                         
  -3  15   6          0.56          7.06         6.20 o                         
  -2  15   6          2.44         -0.78         5.76 o                         
  -1  15   6        184.38        166.63        12.12 o                         
   0  15   6         24.87         21.46         7.05 o                         
   1  15   6         13.11          7.63         6.73 o                         
   2  15   6         96.66        116.69         9.49 o                         
 -22   1   7          0.40          8.71         5.94 o                         
 -21   1   7          1.10          2.58         6.28 o                         
 -20   1   7         18.62         15.36         6.48 o                         
 -19   1   7          0.05         -0.28         5.92 o                         
 -18   1   7         27.22         17.99         6.27 o                         
 -17   1   7        103.80        106.15         7.53 o                         
 -16   1   7          9.23          7.88         5.49 o                         
 -15   1   7        124.80        129.92         7.51 o                         
 -14   1   7         19.82         23.33         5.21 o                         
 -13   1   7       1085.60       1041.42        22.55 o                         
 -12   1   7        438.18        419.87         9.10 o                         
 -11   1   7        205.22        188.85         6.43 o                         
 -10   1   7         75.04         92.78         4.69 o                         
  -9   1   7        773.93        714.18        14.71 o                         
  -8   1   7         86.70         81.33         6.66 o                         
  -7   1   7         25.67         25.40         4.22 o                         
  -6   1   7        114.67        111.52         5.29 o                         
  -5   1   7        295.07        295.72         7.03 o                         
  -4   1   7         56.70         72.83         6.23 o                         
  -3   1   7        777.52        752.51        11.14 o                         
  -2   1   7       1238.70       1217.31        15.15 o                         
  -1   1   7        171.70        169.48         6.06 o                         
   0   1   7       3880.95       3776.64        38.36 o                         
   1   1   7        232.82        235.07         7.06 o                         
   2   1   7        469.22        479.99         9.21 o                         
   3   1   7          1.88          4.74         2.80 o                         
   4   1   7        560.92        563.23        10.60 o                         
   5   1   7        126.53        122.36         5.17 o                         
   6   1   7       1143.15       1177.88        17.18 o                         
   7   1   7        204.03        191.05         9.74 o                         
   8   1   7         30.77         25.56         5.99 o                         
   9   1   7         10.45         13.32         6.48 o                         
  10   1   7         12.67         10.03         6.88 o                         
  11   1   7         33.70         34.10         7.61 o                         
  12   1   7         16.73         25.29         8.41 o                         
  13   1   7         17.82          6.32         7.96 o                         
  14   1   7         41.07         35.95        11.59 o                         
  15   1   7         36.48         33.85         9.40 o                         
 -22   2   7         32.96         40.75         7.45 o                         
 -21   2   7         11.69         16.84         6.61 o                         
 -20   2   7        113.27        113.89         8.15 o                         
 -19   2   7          0.01          1.24         5.79 o                         
 -18   2   7          0.46          1.13         5.65 o                         
 -17   2   7        270.79        288.24        11.30 o                         
 -16   2   7         45.50         37.74         6.07 o                         
 -15   2   7         35.68         34.41         6.11 o                         
 -14   2   7        185.90        195.09         8.88 o                         
 -13   2   7       1026.37        994.70        17.91 o                         
 -12   2   7        394.33        387.76         9.19 o                         
 -11   2   7         79.83         83.43         6.53 o                         
 -10   2   7         44.72         71.63         5.62 o                         
  -9   2   7         97.75         98.23         5.93 o                         
  -8   2   7         87.87         92.03         5.47 o                         
  -7   2   7        298.17        302.13         8.40 o                         
  -6   2   7         17.56         12.39         3.93 o                         
  -5   2   7         20.97         17.64         3.72 o                         
  -4   2   7          0.15         -0.20         3.22 o                         
  -3   2   7        603.18        578.46         9.69 o                         
  -2   2   7        187.37        190.00         6.27 o                         
  -1   2   7         19.62         19.08         4.00 o                         
   0   2   7          6.11          6.75         3.51 o                         
   1   2   7         79.10         93.12         5.38 o                         
   2   2   7        128.87        125.17         5.61 o                         
   3   2   7         42.15         49.80         4.00 o                         
   4   2   7        698.07        705.47        10.96 o                         
   5   2   7        429.23        438.44         9.00 o                         
   6   2   7        466.93        474.66        10.01 o                         
   7   2   7         21.46         20.56         5.92 o                         
   8   2   7         27.83         24.41         6.52 o                         
   9   2   7         30.54         42.08         6.95 o                         
  10   2   7         98.31         99.23        10.87 o                         
  11   2   7          5.28          3.35         6.95 o                         
  12   2   7         87.48         87.04        10.55 o                         
  13   2   7         26.07         24.63         8.35 o                         
  14   2   7         13.95         14.99        10.19 o                         
  15   2   7         64.10         44.74         9.52 o                         
 -21   3   7         80.72        105.80         8.19 o                         
 -20   3   7          0.94          0.12         6.13 o                         
 -19   3   7          9.40         10.91         6.28 o                         
 -18   3   7         47.68         36.32         6.45 o                         
 -17   3   7         32.53         25.50         6.11 o                         
 -16   3   7          8.49          5.51         5.66 o                         
 -15   3   7         60.20         59.27         6.28 o                         
 -14   3   7        153.17        158.28         9.24 o                         
 -13   3   7         95.98         86.19         6.56 o                         
 -12   3   7        386.97        398.09        10.16 o                         
 -11   3   7        364.78        349.95         8.62 o                         
 -10   3   7        707.60        657.67        11.09 o                         
  -9   3   7         44.41         47.06         5.06 o                         
  -8   3   7         19.73         12.46         3.99 o                         
  -7   3   7         33.72         29.23         4.88 o                         
  -6   3   7        237.52        211.11         8.61 o                         
  -5   3   7         40.81         43.30         4.13 o                         
  -4   3   7          5.32          3.62         3.55 o                         
  -3   3   7         26.20         20.49         4.03 o                         
  -2   3   7        361.24        349.00         8.12 o                         
  -1   3   7         17.18         11.96         3.62 o                         
   0   3   7         72.79         76.58         4.84 o                         
   1   3   7        175.66        166.92         6.68 o                         
   2   3   7          1.22         -0.77         3.34 o                         
   3   3   7          4.89          3.36         3.63 o                         
   4   3   7        362.13        356.82         8.28 o                         
   5   3   7          3.33          2.16         6.32 o                         
   6   3   7        699.48        689.44        16.29 o                         
   7   3   7         76.91         89.33         7.37 o                         
   8   3   7         56.49         56.59         7.48 o                         
   9   3   7        152.97        129.33         9.02 o                         
  10   3   7          0.02          1.64         7.43 o                         
  11   3   7         29.35         20.05         9.47 o                         
  12   3   7          0.05         -3.55         7.80 o                         
  13   3   7          0.21          7.09         7.40 o                         
  14   3   7         10.48          4.57         9.36 o                         
  15   3   7          3.53         -3.43         8.03 o                         
 -21   4   7          2.18         -4.14         6.18 o                         
 -20   4   7        104.84         77.91         7.65 o                         
 -19   4   7          0.32          5.65         6.25 o                         
 -18   4   7        258.69        245.00        10.83 o                         
 -17   4   7         15.17         25.57         6.11 o                         
 -16   4   7        269.53        283.84        11.02 o                         
 -15   4   7         59.70         69.10         6.59 o                         
 -14   4   7          5.94          8.62         5.16 o                         
 -13   4   7        208.31        199.46        11.98 o                         
 -12   4   7        307.55        301.36        13.44 o                         
 -11   4   7          4.78          4.40         4.13 o                         
 -10   4   7        131.46        149.66         6.38 o                         
  -9   4   7        157.60        156.47         6.56 o                         
  -8   4   7          9.92          6.27         4.06 o                         
  -7   4   7         11.56          6.18         3.83 o                         
  -6   4   7         83.78         98.80         5.22 o                         
  -5   4   7        208.18        213.42         6.11 o                         
  -4   4   7          1.97         -2.17         3.24 o                         
  -3   4   7        708.85        705.36        10.73 o                         
  -2   4   7        255.74        248.86         6.81 o                         
  -1   4   7        203.79        210.47         6.45 o                         
   0   4   7        158.04        160.90         8.14 o                         
   1   4   7        132.23        128.95         5.27 o                         
   2   4   7        345.50        335.22         7.94 o                         
   3   4   7        130.32        144.44         7.17 o                         
   4   4   7         65.07         57.49         4.75 o                         
   5   4   7         34.16         26.99         6.73 o                         
   6   4   7        126.02        133.68         9.20 o                         
   7   4   7         11.11         18.64         5.95 o                         
   8   4   7          0.27         -1.51         7.39 o                         
   9   4   7         24.14         12.09         6.50 o                         
  10   4   7          0.98         -7.27         7.27 o                         
  11   4   7         17.70         27.79         7.31 o                         
  12   4   7          0.67          1.82         7.43 o                         
  13   4   7         10.03         -7.47         9.75 o                         
  14   4   7         21.86         12.87         9.06 o                         
 -21   5   7         22.77         14.28         6.74 o                         
 -20   5   7         84.70         75.84         7.71 o                         
 -19   5   7         18.02         21.03         6.35 o                         
 -18   5   7        279.51        248.65        11.17 o                         
 -17   5   7          0.12          0.91         5.62 o                         
 -16   5   7         19.39          7.53         6.26 o                         
 -15   5   7          0.79         -0.38         5.39 o                         
 -14   5   7          6.49          2.28         5.27 o                         
 -13   5   7         27.33         25.25         8.12 o                         
 -12   5   7          1.98          0.50         4.83 o                         
 -11   5   7          0.77         -4.29         4.29 o                         
 -10   5   7         52.12         47.13         5.85 o                         
  -9   5   7          7.19         13.10         4.10 o                         
  -8   5   7         95.80        114.70         6.26 o                         
  -7   5   7         81.79         76.93         4.82 o                         
  -6   5   7       1357.01       1234.14        17.15 o                         
  -5   5   7        115.10        108.72         5.33 o                         
  -4   5   7        104.20         96.19         4.85 o                         
  -3   5   7         46.89         52.24         4.13 o                         
  -2   5   7         22.57         22.55         4.06 o                         
  -1   5   7         42.25         32.88         3.79 o                         
   0   5   7         14.36         12.96         3.48 o                         
   1   5   7          4.27         -0.53         3.42 o                         
   2   5   7        533.72        518.79        10.45 o                         
   3   5   7        665.11        655.73        12.89 o                         
   4   5   7         43.08         32.21         6.54 o                         
   5   5   7         64.63         53.63         6.10 o                         
   6   5   7        134.58        120.36         8.13 o                         
   7   5   7        182.11        185.37         9.92 o                         
   8   5   7         43.65         38.03        11.48 o                         
   9   5   7          3.98          0.05         6.41 o                         
  10   5   7          6.30          5.98         6.68 o                         
  11   5   7         12.96         12.12         7.36 o                         
  12   5   7         93.15         77.22         8.75 o                         
  13   5   7         43.63         33.65         8.07 o                         
  14   5   7          0.18         -8.88        11.36 o                         
 -20   6   7         59.51         57.32         8.82 o                         
 -19   6   7         15.82         13.06         9.11 o                         
 -18   6   7        100.16         99.40         9.27 o                         
 -17   6   7         18.27         18.60         6.20 o                         
 -16   6   7         18.13         14.25         6.40 o                         
 -15   6   7        479.22        483.25        13.35 o                         
 -14   6   7         74.28         80.10        11.86 o                         
 -13   6   7        173.82        185.79         9.37 o                         
 -12   6   7          0.16         -0.72         5.00 o                         
 -11   6   7         66.99         59.20         6.32 o                         
 -10   6   7         16.21         13.03         4.71 o                         
  -9   6   7        232.87        233.71         8.06 o                         
  -8   6   7         78.11         94.31         9.45 o                         
  -7   6   7        220.78        225.62         7.57 o                         
  -6   6   7        138.22        141.60         7.20 o                         
  -5   6   7        163.17        174.56         6.87 o                         
  -4   6   7        697.96        685.51        12.30 o                         
  -3   6   7        582.82        592.50        10.09 o                         
  -2   6   7        158.14        188.99         6.93 o                         
  -1   6   7          0.05          1.97         3.25 o                         
   0   6   7          8.25          5.48         3.76 o                         
   1   6   7         40.56         23.46         5.34 o                         
   2   6   7        216.42        222.77         7.65 o                         
   3   6   7         11.90         -1.72         4.11 o                         
   4   6   7         20.96         21.35         5.80 o                         
   5   6   7          1.02          3.61        10.19 o                         
   6   6   7        104.89        108.24        15.18 o                         
   7   6   7        232.07        240.50        11.50 o                         
   8   6   7          1.47         -4.78         7.65 o                         
   9   6   7        235.01        241.28        16.80 o                         
  10   6   7          3.76         10.77         7.00 o                         
  11   6   7          0.65          1.20         6.81 o                         
  12   6   7          0.22          7.47         7.47 o                         
  13   6   7         16.63          9.41         7.65 o                         
 -19   7   7          1.30          3.27         6.46 o                         
 -18   7   7        105.74         99.44         9.43 o                         
 -17   7   7        228.31        249.84        11.79 o                         
 -16   7   7         73.98         81.25         7.84 o                         
 -15   7   7        203.23        224.42        10.20 o                         
 -14   7   7         27.35         26.77         9.15 o                         
 -13   7   7        760.96        816.17        17.47 o                         
 -12   7   7          0.97         -3.35         5.56 o                         
 -11   7   7        241.76        254.84        10.57 o                         
 -10   7   7         30.54         38.24         5.84 o                         
  -9   7   7       1375.56       1420.25        27.91 o                         
  -8   7   7        499.15        456.03        11.24 o                         
  -7   7   7        667.54        694.61        12.09 o                         
  -6   7   7         11.35         11.97         4.12 o                         
  -5   7   7         63.13         80.06         4.97 o                         
  -4   7   7         69.94         83.20         5.34 o                         
  -3   7   7        428.55        423.42         9.10 o                         
  -2   7   7        254.35        283.32         9.13 o                         
  -1   7   7         31.16         29.43         5.22 o                         
   0   7   7        473.65        473.27        10.50 o                         
   1   7   7        672.65        637.67        16.35 o                         
   2   7   7         10.50         11.77         4.58 o                         
   3   7   7         60.83         41.74         6.20 o                         
   4   7   7         43.06         29.39         6.22 o                         
   5   7   7        498.04        474.02        18.03 o                         
   6   7   7         23.97         21.45         6.35 o                         
   7   7   7          3.37         12.39         6.82 o                         
   8   7   7          1.20         -5.45         6.84 o                         
   9   7   7          3.37         -6.55         7.31 o                         
  10   7   7          0.92         -4.48         7.71 o                         
  11   7   7        194.12        188.15        16.92 o                         
  12   7   7         62.54         56.63         9.08 o                         
  13   7   7         44.84         35.62         8.39 o                         
 -19   8   7        267.31        301.30        16.17 o                         
 -18   8   7          5.38          4.94         6.34 o                         
 -17   8   7         26.59         32.08         7.04 o                         
 -16   8   7         96.99         89.44         8.10 o                         
 -15   8   7         15.76          3.55         5.90 o                         
 -14   8   7         26.49         41.64         6.44 o                         
 -13   8   7         24.74         10.85         7.62 o                         
 -12   8   7          2.17          1.94         6.84 o                         
 -11   8   7        203.36        194.45         9.06 o                         
 -10   8   7          0.44          1.27         5.43 o                         
  -9   8   7          2.66         -0.41         5.16 o                         
  -8   8   7         93.87        104.90         6.94 o                         
  -7   8   7        653.43        609.71        15.39 o                         
  -6   8   7         42.53         53.20         5.50 o                         
  -5   8   7          6.71          5.91         4.63 o                         
  -4   8   7         27.43         19.22         6.16 o                         
  -3   8   7        151.71        167.34         9.71 o                         
  -2   8   7          8.15          6.48         4.79 o                         
  -1   8   7        502.53        461.87        15.26 o                         
   0   8   7        234.17        249.78        10.03 o                         
   1   8   7        281.92        240.46        11.28 o                         
   2   8   7        343.45        328.01        15.21 o                         
   3   8   7         41.00         31.09         6.62 o                         
   4   8   7        191.39        198.15        11.83 o                         
   5   8   7        159.63        166.93        11.41 o                         
   6   8   7         82.30         93.36         8.17 o                         
   7   8   7         10.37          9.04         6.88 o                         
   8   8   7        119.56         97.89         8.73 o                         
   9   8   7        112.03        111.07         9.36 o                         
  10   8   7          2.68          6.17        13.12 o                         
  11   8   7          0.14        -15.20        15.20 o                         
  12   8   7         22.90          6.13         8.32 o                         
 -18   9   7          6.84          6.53         7.20 o                         
 -17   9   7         18.68         13.67         6.46 o                         
 -16   9   7         24.07         28.07         6.76 o                         
 -15   9   7         34.76         25.36         8.14 o                         
 -14   9   7        165.09        183.87        10.85 o                         
 -13   9   7          0.16          6.37         5.93 o                         
 -12   9   7        311.63        318.24        14.42 o                         
 -11   9   7          1.88         -1.94         5.57 o                         
 -10   9   7         40.57         29.28         6.24 o                         
  -9   9   7          8.39          3.61         5.45 o                         
  -8   9   7        346.56        340.43        12.88 o                         
  -7   9   7          8.38          3.73         5.19 o                         
  -6   9   7         65.92         64.94         6.21 o                         
  -5   9   7         48.14         57.24         6.32 o                         
  -4   9   7          1.90          2.80         5.39 o                         
  -3   9   7         48.12         34.87         7.39 o                         
  -2   9   7         85.26        101.38         7.36 o                         
  -1   9   7         16.43          8.08         5.46 o                         
   0   9   7         82.29         75.16         6.93 o                         
   1   9   7        498.56        492.58        16.88 o                         
   2   9   7          2.39         -5.28         6.01 o                         
   3   9   7         72.15         47.06         8.62 o                         
   4   9   7         54.89         36.50         6.97 o                         
   5   9   7         18.54         18.30         6.60 o                         
   6   9   7        166.65        163.05        12.51 o                         
   7   9   7          1.62         -6.13         6.13 o                         
   8   9   7         34.06         21.56         7.04 o                         
   9   9   7        142.98        156.40        13.34 o                         
  10   9   7         92.91         82.02        11.36 o                         
  11   9   7         64.84         58.76         9.94 o                         
 -16  10   7          6.02          4.82         6.47 o                         
 -15  10   7          3.70          7.46         6.11 o                         
 -14  10   7         48.96         55.85         6.97 o                         
 -13  10   7        283.57        294.56        11.56 o                         
 -12  10   7         40.51         34.12         6.32 o                         
 -11  10   7         26.56         24.75         6.21 o                         
 -10  10   7         16.83          8.45         5.73 o                         
  -9  10   7        255.85        253.99        10.94 o                         
  -8  10   7         22.82         11.16         5.74 o                         
  -7  10   7          9.10          9.70         7.21 o                         
  -6  10   7         18.99         15.26         5.53 o                         
  -5  10   7          0.01         -1.07         5.91 o                         
  -4  10   7          7.00         11.74         5.72 o                         
  -3  10   7         96.69        102.75        11.22 o                         
  -2  10   7         12.09         17.14         5.75 o                         
  -1  10   7         63.28         60.53         6.63 o                         
   0  10   7         89.43         98.95         7.45 o                         
   1  10   7          8.85          8.10         6.07 o                         
   2  10   7         60.29         48.80         7.16 o                         
   3  10   7         26.37         18.23         6.87 o                         
   4  10   7         53.01         59.04         8.46 o                         
   5  10   7          6.58         10.91         6.57 o                         
   6  10   7        166.44        186.80        10.44 o                         
   7  10   7         73.57         87.71         8.68 o                         
   8  10   7         10.64          4.64         6.94 o                         
   9  10   7        170.65        206.44        11.85 o                         
  10  10   7         12.59         11.11         9.54 o                         
 -15  11   7         65.78         61.72         7.28 o                         
 -14  11   7          4.84          3.31         5.81 o                         
 -13  11   7          0.05         -3.43         8.58 o                         
 -12  11   7          3.96          0.60         5.93 o                         
 -11  11   7         64.21         70.46         7.59 o                         
 -10  11   7          2.31         -5.68         5.68 o                         
  -9  11   7          0.05          0.12         5.87 o                         
  -8  11   7         32.76         41.20         7.38 o                         
  -7  11   7          5.41         12.59         5.65 o                         
  -6  11   7         16.76          4.88         5.41 o                         
  -5  11   7         17.26         23.92         6.01 o                         
  -4  11   7         20.06         27.25         6.13 o                         
  -3  11   7        176.00        203.10        10.89 o                         
  -2  11   7         56.98         69.11         6.92 o                         
  -1  11   7        109.29        137.76         8.47 o                         
   0  11   7         11.48         10.88         6.45 o                         
   1  11   7         93.26        101.28         8.46 o                         
   2  11   7         38.05         37.37         7.10 o                         
   3  11   7        203.20        199.19        10.71 o                         
   4  11   7          0.25          0.52         6.21 o                         
   5  11   7          0.63          6.15         6.45 o                         
   6  11   7         11.65         16.30         6.93 o                         
   7  11   7        139.20        117.08        12.32 o                         
   8  11   7          0.12         -7.10         7.10 o                         
 -13  12   7         27.48         23.78         7.11 o                         
 -12  12   7         71.49         72.11         8.09 o                         
 -11  12   7         53.48         50.89         7.32 o                         
 -10  12   7        138.29        141.92         9.55 o                         
  -9  12   7          1.73          3.90         6.14 o                         
  -8  12   7         64.81         51.18         8.18 o                         
  -7  12   7         73.46         81.99        10.57 o                         
  -6  12   7        319.35        355.41        12.41 o                         
  -5  12   7        112.26        125.84         8.12 o                         
  -4  12   7         55.68         70.20         7.07 o                         
  -3  12   7         90.36         99.01         7.73 o                         
  -2  12   7         66.20         85.87         7.56 o                         
  -1  12   7         47.57         41.16         7.40 o                         
   0  12   7        127.20        135.73         9.11 o                         
   1  12   7         92.21         78.32         8.14 o                         
   2  12   7         23.70         16.61         9.50 o                         
   3  12   7          4.14         -1.97         6.40 o                         
   4  12   7         15.97         10.34         6.66 o                         
   5  12   7          3.41         -0.39         6.80 o                         
   6  12   7        345.55        378.77        21.10 o                         
 -11  13   7        140.14        130.92        17.08 o                         
 -10  13   7        149.08        117.46        12.00 o                         
  -9  13   7         62.00         39.85         6.78 o                         
  -8  13   7         58.81         43.98         8.65 o                         
  -7  13   7         62.30         69.97         7.89 o                         
  -6  13   7          4.66          3.02         5.72 o                         
  -5  13   7        153.99        176.37         9.36 o                         
  -4  13   7          3.86         11.13         6.04 o                         
  -3  13   7         97.63        115.90        13.29 o                         
  -2  13   7        116.85        152.26        14.15 o                         
  -1  13   7          2.98         -6.60         6.60 o                         
   0  13   7        124.54        138.64        10.17 o                         
   1  13   7          0.12         -6.22         7.82 o                         
   2  13   7        197.21        226.00        13.12 o                         
   3  13   7         34.71         34.13         7.48 o                         
   4  13   7         68.31         54.66        11.69 o                         
  -6  14   7         23.94         20.74         6.42 o                         
  -5  14   7          0.87          5.91         5.90 o                         
  -4  14   7        153.62        183.91         9.71 o                         
  -3  14   7          0.11         -2.94         7.72 o                         
  -2  14   7        156.79        167.57        13.11 o                         
  -1  14   7         13.11          9.58         6.65 o                         
   0  14   7          0.10        -12.63        17.88 o                         
 -20   0   8         17.35         13.68         8.88 o                         
 -19   0   8          1.37          2.70         8.15 o                         
 -18   0   8         40.49         33.69         9.45 o                         
 -17   0   8         18.13          8.55         8.15 o                         
 -16   0   8          0.00         -4.48         7.76 o                         
 -15   0   8          2.89          2.30         7.64 o                         
 -14   0   8         74.21         70.65         8.69 o                         
 -13   0   8        283.15        255.61        18.40 o                         
 -12   0   8        583.14        656.22        20.45 o                         
 -11   0   8        695.15        712.02        21.18 o                         
 -10   0   8          5.29          9.62         6.90 o                         
  -9   0   8        139.32        148.76        10.85 o                         
  -8   0   8          0.43          6.35         6.42 o                         
  -7   0   8        205.42        216.25        11.64 o                         
  -6   0   8         96.54         97.75        10.28 o                         
  -5   0   8         26.15         24.85         6.03 o                         
  -4   0   8        177.83        173.20        10.46 o                         
  -3   0   8         38.62         42.59         6.29 o                         
  -2   0   8       1591.50       1579.53        53.69 o                         
  -1   0   8        246.53        256.89        13.01 o                         
   0   0   8         77.32         90.47        12.09 o                         
   1   0   8       1119.75       1094.49        30.91 o                         
   2   0   8        679.37        705.70        32.83 o                         
   3   0   8        895.15        992.02        25.92 o                         
   4   0   8        250.72        226.21        11.75 o                         
   5   0   8        117.91        151.31        15.85 o                         
   6   0   8         21.76         26.83         9.94 o                         
   7   0   8          0.76         -4.54         8.74 o                         
   8   0   8         26.10         15.69        10.26 o                         
   9   0   8        509.06        545.49        23.75 o                         
  10   0   8        171.32        177.38        15.28 o                         
  11   0   8        167.11        185.24        15.92 o                         
  12   0   8          3.88         -3.08        10.51 o                         
  13   0   8          4.31        133.46        59.08 o                         
 -20   1   8         13.08          7.74         6.34 o                         
 -19   1   8          2.89          0.74         6.42 o                         
 -18   1   8          1.09         -5.32         5.32 o                         
 -17   1   8         45.07         38.85         6.31 o                         
 -16   1   8          0.02         -3.86         5.28 o                         
 -15   1   8        231.67        243.29         9.67 o                         
 -14   1   8        107.65        115.61         7.29 o                         
 -13   1   8          9.95          5.48         5.24 o                         
 -12   1   8          0.66          3.44         5.23 o                         
 -11   1   8       1682.07       1654.19        25.45 o                         
 -10   1   8          0.01         -4.57         4.57 o                         
  -9   1   8          4.43          6.02         4.63 o                         
  -8   1   8         52.60         61.07         6.56 o                         
  -7   1   8         32.12         34.54         4.85 o                         
  -6   1   8        199.68        203.08        11.06 o                         
  -5   1   8         15.93         10.35         3.91 o                         
  -4   1   8        496.13        515.78        14.01 o                         
  -3   1   8         11.11         14.07         4.14 o                         
  -2   1   8         25.40         28.99         4.54 o                         
  -1   1   8        194.89        201.46         8.16 o                         
   0   1   8         22.87         23.14         4.83 o                         
   1   1   8        114.62        119.19        10.76 o                         
   2   1   8         38.71         30.37         5.42 o                         
   3   1   8         77.26         82.00         6.44 o                         
   4   1   8         14.45         19.81         5.04 o                         
   5   1   8          0.37         -2.59         4.60 o                         
   6   1   8         30.22         18.55         7.09 o                         
   7   1   8         32.02         30.50         6.56 o                         
   8   1   8          0.07          2.34         6.34 o                         
   9   1   8         67.89         54.24        10.04 o                         
  10   1   8         35.27         32.99         7.60 o                         
  11   1   8          1.35         -6.30         7.03 o                         
  12   1   8         10.68         17.86         7.95 o                         
 -20   2   8         25.23         33.19         6.90 o                         
 -19   2   8          6.94         12.27         6.14 o                         
 -18   2   8         22.60         26.48         6.50 o                         
 -17   2   8          1.25         -5.35         5.35 o                         
 -16   2   8         39.90         31.91         5.97 o                         
 -15   2   8          0.01          0.26         5.80 o                         
 -14   2   8        349.94        360.98        11.21 o                         
 -13   2   8          9.10          4.15         4.99 o                         
 -12   2   8        371.05        367.06        11.20 o                         
 -11   2   8        287.43        281.11        15.38 o                         
 -10   2   8        323.63        327.97        15.71 o                         
  -9   2   8         58.72         73.77         7.58 o                         
  -8   2   8        244.49        255.42        11.22 o                         
  -7   2   8        128.47        122.65         7.75 o                         
  -6   2   8        105.57        125.55         8.23 o                         
  -5   2   8         48.40         46.68         5.00 o                         
  -4   2   8        200.96        196.08        11.33 o                         
  -3   2   8         58.03         67.94         5.45 o                         
  -2   2   8        473.30        469.08        14.84 o                         
  -1   2   8        253.04        283.22         9.92 o                         
   0   2   8         29.28         31.27         5.16 o                         
   1   2   8          0.75         -1.37         4.61 o                         
   2   2   8        152.39        157.54        10.56 o                         
   3   2   8         69.48         84.30         5.62 o                         
   4   2   8         10.61         11.02         4.04 o                         
   5   2   8         69.10         68.69         7.77 o                         
   6   2   8         94.76        101.98         8.69 o                         
   7   2   8        140.94        151.94        10.41 o                         
   8   2   8         15.80          5.38         6.28 o                         
   9   2   8          0.90          1.31         6.71 o                         
  10   2   8          3.43         11.38        10.46 o                         
  11   2   8         32.43         28.12         7.89 o                         
  12   2   8         35.46         43.56         8.61 o                         
 -20   3   8         74.73         86.77         7.84 o                         
 -19   3   8         18.69         21.12         6.60 o                         
 -18   3   8          2.50          2.54         5.82 o                         
 -17   3   8         74.88         80.81         7.62 o                         
 -16   3   8         16.25         11.08         5.68 o                         
 -15   3   8          2.94          9.69         5.36 o                         
 -14   3   8         82.37         78.25         6.60 o                         
 -13   3   8         51.23         43.64         5.64 o                         
 -12   3   8         28.64         26.97         6.71 o                         
 -11   3   8        141.78        133.02         9.49 o                         
 -10   3   8        350.46        330.16        10.76 o                         
  -9   3   8          5.32          9.40         5.53 o                         
  -8   3   8         32.87         33.75         8.87 o                         
  -7   3   8        304.04        331.96        13.45 o                         
  -6   3   8         45.61         45.91         5.38 o                         
  -5   3   8          5.30          5.43         4.31 o                         
  -4   3   8         36.10         43.65         5.17 o                         
  -3   3   8         32.77         34.57         5.16 o                         
  -2   3   8        202.23        211.67        10.02 o                         
  -1   3   8        694.78        730.81        15.15 o                         
   0   3   8        171.32        184.96        10.92 o                         
   1   3   8         12.83         16.63         7.44 o                         
   2   3   8         20.18         23.57         5.00 o                         
   3   3   8        308.21        310.54         9.48 o                         
   4   3   8         16.08         14.82         5.39 o                         
   5   3   8        153.39        149.10         9.89 o                         
   6   3   8         85.29         77.64        11.11 o                         
   7   3   8        105.88         91.50         7.88 o                         
   8   3   8          8.74         16.79         6.30 o                         
   9   3   8          0.84          0.39         6.13 o                         
  10   3   8          2.48         15.17         8.66 o                         
  11   3   8          3.48          0.79         9.34 o                         
  12   3   8          4.50         -4.12        13.47 o                         
 -19   4   8         29.13         28.81         6.69 o                         
 -18   4   8          2.19          7.54         5.85 o                         
 -17   4   8         30.29         35.53         6.32 o                         
 -16   4   8         21.71         34.49         6.04 o                         
 -15   4   8         80.78         80.47         6.64 o                         
 -14   4   8         26.32         28.61         5.81 o                         
 -13   4   8         75.08         74.07         7.53 o                         
 -12   4   8        385.12        417.89        10.93 o                         
 -11   4   8          2.26         -3.69         4.37 o                         
 -10   4   8         39.16         26.39         5.32 o                         
  -9   4   8          1.40         -1.35         4.52 o                         
  -8   4   8         92.90         75.64         7.01 o                         
  -7   4   8        401.68        375.31        12.49 o                         
  -6   4   8         71.15         91.27         8.37 o                         
  -5   4   8         38.06         43.81         5.42 o                         
  -4   4   8        205.73        233.59         9.20 o                         
  -3   4   8          2.64          4.88         4.82 o                         
  -2   4   8        163.19        182.57         8.38 o                         
  -1   4   8        197.26        203.52         8.72 o                         
   0   4   8          2.34          2.41         4.63 o                         
   1   4   8        123.08        136.27         8.53 o                         
   2   4   8          0.74          5.12         6.76 o                         
   3   4   8         78.06         70.12         5.87 o                         
   4   4   8          5.58          2.95         5.90 o                         
   5   4   8        113.82         97.19        10.23 o                         
   6   4   8         14.39          7.23         5.96 o                         
   7   4   8         24.74         27.76         9.76 o                         
   8   4   8         99.56         87.51         7.84 o                         
   9   4   8        148.82        160.36        10.51 o                         
  10   4   8          3.95          3.34         6.49 o                         
  11   4   8          7.44         12.64         7.19 o                         
  12   4   8         24.46         23.07         8.14 o                         
 -19   5   8        113.59        117.29         8.49 o                         
 -18   5   8          0.00         -2.02         5.68 o                         
 -17   5   8         67.73         73.70         7.43 o                         
 -16   5   8         73.71         87.17         7.28 o                         
 -15   5   8         18.06          7.21         6.54 o                         
 -14   5   8         46.44         35.21         6.06 o                         
 -13   5   8        149.38        140.96        10.10 o                         
 -12   5   8        137.15        144.33         9.18 o                         
 -11   5   8         13.50         14.50         5.52 o                         
 -10   5   8        400.00        400.54        12.78 o                         
  -9   5   8          6.46          6.12         4.84 o                         
  -8   5   8        113.35        111.55         6.61 o                         
  -7   5   8        162.43        157.86         7.07 o                         
  -6   5   8         27.26         41.40         5.40 o                         
  -5   5   8          0.15         -4.33         4.33 o                         
  -4   5   8          0.06          2.35         4.36 o                         
  -3   5   8         10.46          9.39         4.13 o                         
  -2   5   8          9.53         16.23         4.37 o                         
  -1   5   8         12.47         13.55         4.55 o                         
   0   5   8          9.42         14.06         4.73 o                         
   1   5   8         13.96         13.57         6.04 o                         
   2   5   8        268.46        257.33         9.16 o                         
   3   5   8         85.29        103.25         6.43 o                         
   4   5   8        142.10        150.88         8.19 o                         
   5   5   8          3.14          5.10         5.76 o                         
   6   5   8          3.65          7.15         8.51 o                         
   7   5   8        131.47        107.37         8.13 o                         
   8   5   8          5.09          3.24         6.31 o                         
   9   5   8        108.33        126.09         9.11 o                         
  10   5   8         12.42         11.33         8.46 o                         
  11   5   8         81.67        105.09         9.33 o                         
 -18   6   8         41.12         31.48         7.01 o                         
 -17   6   8          0.08         -2.49         6.53 o                         
 -16   6   8         89.76         97.83         7.75 o                         
 -15   6   8         37.43         34.03         6.39 o                         
 -14   6   8          0.47         -1.36         5.49 o                         
 -13   6   8        246.77        261.28        15.70 o                         
 -12   6   8        140.56        127.05        12.84 o                         
 -11   6   8         26.58         20.56         5.60 o                         
 -10   6   8         77.32         84.63         7.31 o                         
  -9   6   8         57.12         63.61         6.86 o                         
  -8   6   8          8.18          5.06         5.56 o                         
  -7   6   8        105.67        105.72         6.99 o                         
  -6   6   8          6.22          8.53         4.61 o                         
  -5   6   8         32.96         28.41         4.98 o                         
  -4   6   8        128.07        128.32         7.10 o                         
  -3   6   8          5.99          6.29         6.92 o                         
  -2   6   8        110.86         91.60         7.82 o                         
  -1   6   8        135.87        137.95         7.82 o                         
   0   6   8        166.37        173.69         8.08 o                         
   1   6   8         80.47         74.64         7.35 o                         
   2   6   8         24.92         25.88         6.13 o                         
   3   6   8         81.20         95.47         8.95 o                         
   4   6   8          0.00          2.21         5.62 o                         
   5   6   8         39.29         61.15         6.99 o                         
   6   6   8          9.59         12.55         6.64 o                         
   7   6   8          2.17         -5.38         6.64 o                         
   8   6   8         47.71         39.21         8.17 o                         
   9   6   8          1.13         -5.66         6.60 o                         
  10   6   8          8.65         -1.17         7.08 o                         
 -17   7   8         18.01         13.44         6.52 o                         
 -16   7   8         51.34         47.99         7.21 o                         
 -15   7   8          0.26          0.74         5.81 o                         
 -14   7   8         16.99          7.71         5.83 o                         
 -13   7   8         47.85         54.11         7.83 o                         
 -12   7   8          7.98          6.55         5.46 o                         
 -11   7   8          8.67         11.25         5.23 o                         
 -10   7   8         73.12         61.21         6.34 o                         
  -9   7   8          1.87         -4.56         4.56 o                         
  -8   7   8         70.45         60.98         7.32 o                         
  -7   7   8         17.64         15.60         4.54 o                         
  -6   7   8        112.61        128.67         7.60 o                         
  -5   7   8        186.11        173.26         7.62 o                         
  -4   7   8          5.90          6.46         5.17 o                         
  -3   7   8          2.84          0.14         4.36 o                         
  -2   7   8         10.25          6.91         4.72 o                         
  -1   7   8         62.58         59.55         7.10 o                         
   0   7   8          0.07         -5.10         5.10 o                         
   1   7   8          5.80         -5.17         5.17 o                         
   2   7   8          9.35          5.24         8.96 o                         
   3   7   8          4.09          1.01         5.58 o                         
   4   7   8        128.66        125.53         8.69 o                         
   5   7   8         90.53         76.64         8.65 o                         
   6   7   8          5.15          5.68         6.31 o                         
   7   7   8          0.94         -0.24         6.70 o                         
   8   7   8          3.60          7.46         7.61 o                         
   9   7   8         12.08          8.64        12.02 o                         
  10   7   8          7.10         -6.64         6.64 o                         
 -16   8   8         24.46         26.47         6.52 o                         
 -15   8   8         30.01         21.00         8.97 o                         
 -14   8   8         31.62         13.81         6.34 o                         
 -13   8   8         14.85         18.58         5.89 o                         
 -12   8   8        310.93        334.12        12.32 o                         
 -11   8   8         46.03         57.56         6.60 o                         
 -10   8   8         35.77         47.84         6.24 o                         
  -9   8   8         16.98         28.22         5.70 o                         
  -8   8   8          0.77         -0.08         5.82 o                         
  -7   8   8          1.62          5.62         5.10 o                         
  -6   8   8          0.13          4.49         5.98 o                         
  -5   8   8        109.75         93.93        10.93 o                         
  -4   8   8        151.33        146.26         8.17 o                         
  -3   8   8         52.58         48.94         6.24 o                         
  -2   8   8         54.84         47.72         9.08 o                         
  -1   8   8        109.83         99.89         7.87 o                         
   0   8   8          0.28         -6.55         6.55 o                         
   1   8   8          1.58         -4.80         6.22 o                         
   2   8   8         40.26         35.95         7.89 o                         
   3   8   8         70.19         54.55         7.21 o                         
   4   8   8          7.41         -5.37         7.62 o                         
   5   8   8          1.93          4.52         6.95 o                         
   6   8   8         26.60         13.94        10.18 o                         
   7   8   8         71.38         77.37         8.68 o                         
   8   8   8        187.42        190.42        14.25 o                         
   9   8   8          4.79         14.02         7.38 o                         
 -15   9   8          1.29          4.95         6.60 o                         
 -14   9   8         10.03          3.96         9.62 o                         
 -13   9   8        116.30        141.91        11.61 o                         
 -12   9   8         10.93          4.84         5.77 o                         
 -11   9   8          1.41          9.00         5.52 o                         
 -10   9   8        336.37        334.80        12.45 o                         
  -9   9   8          0.07          0.19         7.58 o                         
  -8   9   8         23.84         20.02         7.27 o                         
  -7   9   8         23.96         18.36         5.58 o                         
  -6   9   8         61.95         75.48         6.50 o                         
  -5   9   8        412.66        398.83        12.05 o                         
  -4   9   8         99.13        110.86         9.61 o                         
  -3   9   8        309.74        358.50        14.72 o                         
  -2   9   8         30.43         39.66         5.97 o                         
  -1   9   8         21.05         23.79         6.35 o                         
   0   9   8        174.58        162.83         9.24 o                         
   1   9   8         49.52         46.97         6.89 o                         
   2   9   8         62.12         61.96         8.61 o                         
   3   9   8         17.33         10.69         6.09 o                         
   4   9   8        212.66        211.59        10.93 o                         
   5   9   8         25.75         19.96        10.66 o                         
   6   9   8          3.10          8.25         6.69 o                         
   7   9   8         54.66         50.47         9.97 o                         
 -14  10   8          3.51         -5.43        11.71 o                         
 -13  10   8         11.20         24.40         8.43 o                         
 -12  10   8          9.53         13.37         5.98 o                         
 -11  10   8         14.92         15.64         7.64 o                         
 -10  10   8          5.33          8.93         5.84 o                         
  -9  10   8          2.05          0.45         8.04 o                         
  -8  10   8         62.98         55.13         6.58 o                         
  -7  10   8         28.67         21.19         7.51 o                         
  -6  10   8          9.05          7.99         5.35 o                         
  -5  10   8         16.96         17.00         5.71 o                         
  -4  10   8        638.17        648.62        29.97 o                         
  -3  10   8         14.75         26.54         5.89 o                         
  -2  10   8          0.31         -3.04         5.71 o                         
  -1  10   8         17.90         20.55         6.38 o                         
   0  10   8         82.48         91.53         9.30 o                         
   1  10   8        149.68        141.46         9.31 o                         
   2  10   8         22.25         22.56         6.53 o
[truncated: 29,890 more chars]
